# Supplementary material for: Thermal indices for human biometeorology based on Python
Source: Sci Rep. 2023 Nov 27;13:20825. doi: 10.1038/s41598-023-47388-y (PMC10682407; doi:10.1038/s41598-023-47388-y)
Supplement: Supplementary file 1 — Supplementary Information 1. [file 41598_2023_47388_MOESM1_ESM.csv]

date	time	sunr.	sunset	SDmax	SDact	Gmax	Gact	Sact	Dact	A	E	Ts	Ta	VP	v	Tmrt	UTCI	DT	DayofYear	HourofDay	Tmrt_new	UTCI_new
01.01.1999	08:00	8:19	16:46	507	505	0.0	0.0	0.0	0.0	266.1	303.5	-2.2	-1.0	5.5	1.0	-6.9	-3.3	1999-01-01 08:00:00	1	8.0	-11.76	-3.26
01.01.1999	12:00	8:19	16:46	507	505	14.6	2.7	0.0	2.7	271.1	307.7	-1.3	-0.2	5.8	1.0	-5.4	-2.1	1999-01-01 12:00:00	1	12.0	-9.33	-2.11
02.01.1999	05:00	8:19	16:47	508	507	0.0	0.0	0.0	0.0	222.4	292.5	-4.3	-2.7	4.8	2.0	-13.6	-10.4	1999-01-02 05:00:00	2	5.0	-13.62	-10.43
02.01.1999	06:00	8:19	16:47	508	507	0.0	0.0	0.0	0.0	247.8	298.8	-3.1	-2.2	5.0	3.0	-9.7	-12.4	1999-01-02 06:00:00	2	6.0	-12.81	-12.39
02.01.1999	07:00	8:19	16:47	508	507	0.0	0.0	0.0	0.0	284.2	323.8	2.2	3.1	5.7	2.0	-2.6	-2.1	1999-01-02 07:00:00	2	7.0	-7.41	-2.13
02.01.1999	08:00	8:19	16:47	508	507	0.0	0.0	0.0	0.0	262.0	303.6	-2.2	-1.2	4.9	2.0	-7.4	-7.2	1999-01-02 08:00:00	2	8.0	-12.15	-7.17
02.01.1999	09:00	8:19	16:47	508	507	30.3	13.9	3.8	10.1	259.4	311.0	-0.4	0.3	5.4	3.0	-5.0	-8.6	1999-01-02 09:00:00	2	9.0	0.17	-8.63
02.01.1999	10:00	8:19	16:47	508	507	188.5	86.7	40.0	46.7	267.2	322.5	2.1	1.7	5.8	2.0	4.6	-0.5	1999-01-02 10:00:00	2	10.0	7.95	-0.48
02.01.1999	11:00	8:19	16:47	508	507	284.6	130.9	64.1	66.8	277.0	334.8	4.7	3.4	6.4	2.0	10.7	3.1	1999-01-02 11:00:00	2	11.0	12.75	3.14
02.01.1999	12:00	8:19	16:47	508	507	335.7	124.2	38.7	85.5	316.7	362.9	10.2	8.1	8.0	1.0	18.4	12.2	1999-01-02 12:00:00	2	12.0	18.70	12.18
02.01.1999	13:00	8:19	16:47	508	507	337.9	125.0	39.0	86.0	319.0	367.6	11.1	10.0	6.6	3.0	19.1	7.7	1999-01-02 13:00:00	2	13.0	17.81	7.70
02.01.1999	14:00	8:19	16:47	508	507	291.0	107.7	32.9	74.8	327.7	376.3	12.8	12.2	6.4	5.0	19.0	4.4	1999-01-02 14:00:00	2	14.0	16.46	4.43
02.01.1999	15:00	8:19	16:47	508	507	198.6	55.6	0.0	55.6	341.9	372.4	11.8	11.6	6.4	4.0	16.2	5.2	1999-01-02 15:00:00	2	15.0	10.30	5.25
02.01.1999	16:00	8:19	16:47	508	507	69.9	19.6	0.0	19.6	336.8	360.8	9.5	9.8	7.0	1.0	9.7	9.6	1999-01-02 16:00:00	2	16.0	-0.63	9.62
02.01.1999	17:00	8:19	16:47	508	507	0.0	0.0	0.0	0.0	339.4	361.9	9.7	10.0	7.4	5.0	7.3	-1.3	1999-01-02 17:00:00	2	17.0	0.55	-1.24
02.01.1999	18:00	8:19	16:47	508	507	0.0	0.0	0.0	0.0	338.1	358.0	9.0	9.2	7.9	5.0	6.8	-2.0	1999-01-02 18:00:00	2	18.0	0.00	-2.03
02.01.1999	19:00	8:19	16:47	508	507	0.0	0.0	0.0	0.0	335.1	351.4	7.6	7.8	8.9	5.0	5.8	-3.5	1999-01-02 19:00:00	2	19.0	-0.97	-3.46
02.01.1999	20:00	8:19	16:47	508	507	0.0	0.0	0.0	0.0	335.1	351.4	7.6	7.8	8.9	5.0	5.8	-3.5	1999-01-02 20:00:00	2	20.0	-0.97	-3.46
02.01.1999	21:00	8:19	16:47	508	507	0.0	0.0	0.0	0.0	334.6	351.6	7.7	7.9	8.6	4.0	5.8	-0.9	1999-01-02 21:00:00	2	21.0	-1.05	-0.86
02.01.1999	22:00	8:19	16:47	508	507	0.0	0.0	0.0	0.0	333.6	351.1	7.6	7.7	8.6	8.0	5.6	-9.6	1999-01-02 22:00:00	2	22.0	-1.03	-9.62
02.01.1999	23:00	8:19	16:47	508	507	0.0	0.0	0.0	0.0	329.0	346.4	6.6	6.8	8.5	6.0	4.7	-7.2	1999-01-02 23:00:00	2	23.0	-2.02	-7.22
03.01.1999	00:00	8:18	16:48	509	509	0.0	0.0	0.0	0.0	327.5	346.3	6.6	6.8	8.1	6.0	4.5	-7.4	1999-01-03 00:00:00	3	0.0	-2.17	-7.37
03.01.1999	01:00	8:18	16:48	509	509	0.0	0.0	0.0	0.0	315.3	349.8	7.5	7.7	8.1	11.0	3.6	-15.0	1999-01-03 01:00:00	3	1.0	-1.15	-15.02
03.01.1999	02:00	8:18	16:48	509	509	0.0	0.0	0.0	0.0	331.2	350.9	7.5	7.7	8.0	8.0	5.3	-9.8	1999-01-03 02:00:00	3	2.0	-1.26	-9.84
03.01.1999	03:00	8:18	16:48	509	509	0.0	0.0	0.0	0.0	323.2	341.7	5.7	5.9	8.1	5.0	3.6	-6.2	1999-01-03 03:00:00	3	3.0	-3.09	-6.21
03.01.1999	04:00	8:18	16:48	509	509	0.0	0.0	0.0	0.0	316.4	336.6	4.6	4.9	7.5	5.0	2.3	-7.7	1999-01-03 04:00:00	3	4.0	-4.31	-7.76
03.01.1999	05:00	8:18	16:48	509	509	0.0	0.0	0.0	0.0	313.7	334.2	4.1	4.4	7.4	5.0	1.8	-8.4	1999-01-03 05:00:00	3	5.0	-4.83	-8.44
03.01.1999	06:00	8:18	16:48	509	509	0.0	0.0	0.0	0.0	295.9	331.1	3.7	4.1	7.2	5.0	-0.5	-9.5	1999-01-03 06:00:00	3	6.0	-5.22	-9.54
03.01.1999	07:00	8:18	16:48	509	509	0.0	0.0	0.0	0.0	289.0	335.5	4.7	5.2	7.4	6.0	-0.7	-10.9	1999-01-03 07:00:00	3	7.0	-4.01	-10.91
03.01.1999	08:00	8:18	16:48	509	509	0.0	0.0	0.0	0.0	270.2	337.2	5.3	6.0	7.5	6.0	-2.6	-10.7	1999-01-03 08:00:00	3	8.0	-3.28	-10.65
03.01.1999	09:00	8:18	16:48	509	509	58.1	21.5	5.9	15.6	305.4	342.4	6.0	6.2	7.3	7.0	4.4	-10.3	1999-01-03 09:00:00	3	9.0	6.06	-10.28
03.01.1999	10:00	8:18	16:48	509	509	189.5	70.1	20.1	50.0	310.5	349.5	7.5	7.3	7.4	9.0	11.2	-10.2	1999-01-03 10:00:00	3	10.0	12.68	-10.17
03.01.1999	11:00	8:18	16:48	509	509	285.9	105.8	32.2	73.6	311.2	352.3	8.0	7.6	7.2	8.0	15.1	-7.0	1999-01-03 11:00:00	3	11.0	15.56	-6.99
03.01.1999	12:00	8:18	16:48	509	509	337.4	124.9	39.0	85.9	314.7	359.3	9.5	8.5	7.1	4.0	18.0	3.5	1999-01-03 12:00:00	3	12.0	17.51	3.48
03.01.1999	13:00	8:18	16:48	509	509	340.0	125.8	39.3	86.5	319.7	362.9	10.1	9.4	7.3	6.0	18.8	-0.1	1999-01-03 13:00:00	3	13.0	17.22	-0.15
03.01.1999	14:00	8:18	16:48	509	509	293.4	108.6	33.2	75.4	321.3	361.7	9.9	9.4	7.7	8.0	17.2	-4.1	1999-01-03 14:00:00	3	14.0	14.58	-4.06
03.01.1999	15:00	8:18	16:48	509	509	201.3	56.4	0.0	56.4	337.1	358.5	9.1	8.8	8.2	7.0	14.6	-3.8	1999-01-03 15:00:00	3	15.0	8.70	-3.82
03.01.1999	16:00	8:18	16:48	509	509	72.5	20.3	0.0	20.3	344.9	363.9	10.1	10.1	8.5	10.0	10.9	-7.9	1999-01-03 16:00:00	3	16.0	1.22	-7.88
03.01.1999	17:00	8:18	16:48	509	509	0.0	0.0	0.0	0.0	344.8	362.5	9.8	9.9	8.8	12.0	7.9	-12.1	1999-01-03 17:00:00	3	17.0	1.25	-12.07
03.01.1999	18:00	8:18	16:48	509	509	0.0	0.0	0.0	0.0	327.0	361.1	9.7	9.9	8.5	12.0	5.9	-12.7	1999-01-03 18:00:00	3	18.0	1.15	-12.73
03.01.1999	19:00	8:18	16:48	509	509	0.0	0.0	0.0	0.0	343.6	363.5	10.0	10.2	8.1	7.0	7.9	-4.5	1999-01-03 19:00:00	3	19.0	1.16	-4.48
03.01.1999	20:00	8:18	16:48	509	509	0.0	0.0	0.0	0.0	325.7	362.1	9.9	10.2	7.8	9.0	5.9	-8.1	1999-01-03 20:00:00	3	20.0	1.10	-8.09
03.01.1999	21:00	8:18	16:48	509	509	0.0	0.0	0.0	0.0	322.5	358.6	9.2	9.5	7.8	9.0	5.2	-9.2	1999-01-03 21:00:00	3	21.0	0.43	-9.20
03.01.1999	22:00	8:18	16:48	509	509	0.0	0.0	0.0	0.0	320.4	357.0	8.9	9.2	7.7	9.0	4.9	-9.7	1999-01-03 22:00:00	3	22.0	0.09	-9.69
03.01.1999	23:00	8:18	16:48	509	509	0.0	0.0	0.0	0.0	316.0	354.0	8.3	8.7	7.2	7.0	4.1	-7.6	1999-01-03 23:00:00	3	23.0	-0.68	-7.59
04.01.1999	00:00	8:18	16:49	511	510	0.0	0.0	0.0	0.0	313.5	352.2	8.0	8.4	6.9	6.0	3.6	-6.3	1999-01-04 00:00:00	4	0.0	-1.17	-6.29
04.01.1999	01:00	8:18	16:49	511	510	0.0	0.0	0.0	0.0	333.8	355.4	8.4	8.6	7.6	10.0	6.1	-11.6	1999-01-04 01:00:00	4	1.0	-0.50	-11.57
04.01.1999	02:00	8:18	16:49	511	510	0.0	0.0	0.0	0.0	333.3	355.2	8.4	8.6	7.5	8.0	6.0	-8.7	1999-01-04 02:00:00	4	2.0	-0.60	-8.66
04.01.1999	03:00	8:18	16:49	511	510	0.0	0.0	0.0	0.0	330.8	351.6	7.7	7.9	7.7	6.0	5.4	-6.0	1999-01-04 03:00:00	4	3.0	-1.27	-6.02
04.01.1999	04:00	8:18	16:49	511	510	0.0	0.0	0.0	0.0	330.6	350.7	7.5	7.8	7.7	4.0	5.3	-1.3	1999-01-04 04:00:00	4	4.0	-1.51	-1.34
04.01.1999	05:00	8:18	16:49	511	510	0.0	0.0	0.0	0.0	339.0	358.4	9.0	9.2	8.1	7.0	6.9	-5.9	1999-01-04 05:00:00	4	5.0	0.19	-5.92
04.01.1999	06:00	8:18	16:49	511	510	0.0	0.0	0.0	0.0	339.9	360.3	9.4	9.6	7.9	7.0	7.2	-5.4	1999-01-04 06:00:00	4	6.0	0.50	-5.42
04.01.1999	07:00	8:18	16:49	511	510	0.0	0.0	0.0	0.0	343.9	362.0	9.7	9.9	8.5	6.0	7.7	-3.0	1999-01-04 07:00:00	4	7.0	0.97	-3.00
04.01.1999	08:00	8:18	16:49	511	510	0.0	0.0	0.0	0.0	325.6	358.4	9.1	9.5	8.7	6.0	5.5	-4.1	1999-01-04 08:00:00	4	8.0	0.63	-4.09
04.01.1999	09:00	8:18	16:49	511	510	58.7	21.7	6.0	15.7	336.2	367.4	10.9	11.0	9.8	9.0	10.0	-5.3	1999-01-04 09:00:00	4	9.0	11.19	-5.36
04.01.1999	10:00	8:18	16:49	511	510	190.5	70.5	20.3	50.2	341.3	374.0	12.2	11.9	10.2	7.0	16.4	0.6	1999-01-04 10:00:00	4	10.0	17.51	0.64
04.01.1999	11:00	8:18	16:49	511	510	287.4	106.3	32.5	73.9	344.5	378.7	13.1	12.5	10.3	7.0	20.5	2.7	1999-01-04 11:00:00	4	11.0	20.59	2.64
04.01.1999	12:00	8:18	16:49	511	510	339.3	125.5	39.3	86.3	344.6	378.7	13.1	12.4	10.5	8.0	22.3	1.8	1999-01-04 12:00:00	4	12.0	21.24	1.77
04.01.1999	13:00	8:18	16:49	511	510	342.2	126.6	39.7	87.0	348.4	382.5	13.8	13.1	10.7	8.0	23.1	2.9	1999-01-04 13:00:00	4	13.0	21.09	2.87
04.01.1999	14:00	8:18	16:49	511	510	296.0	82.9	0.0	82.9	366.8	382.6	13.6	13.1	10.8	8.0	22.7	2.8	1999-01-04 14:00:00	4	14.0	18.59	2.77
04.01.1999	15:00	8:18	16:49	511	510	204.1	75.5	21.9	53.6	348.8	380.1	13.3	13.0	11.1	8.0	18.1	1.2	1999-01-04 15:00:00	4	15.0	13.26	1.25
04.01.1999	16:00	8:18	16:49	511	510	75.3	27.9	7.8	20.1	347.8	377.2	12.7	12.8	11.1	7.0	12.7	0.6	1999-01-04 16:00:00	4	16.0	4.51	0.63
04.01.1999	17:00	8:18	16:49	511	510	0.0	0.0	0.0	0.0	348.1	376.5	12.6	12.9	11.0	6.0	9.6	1.3	1999-01-04 17:00:00	4	17.0	4.58	1.27
04.01.1999	18:00	8:18	16:49	511	510	0.0	0.0	0.0	0.0	348.5	376.7	12.6	12.9	11.2	7.0	9.6	-0.2	1999-01-04 18:00:00	4	18.0	4.66	-0.22
04.01.1999	19:00	8:18	16:49	511	510	0.0	0.0	0.0	0.0	366.2	377.8	12.7	12.8	11.2	6.0	11.5	1.8	1999-01-04 19:00:00	4	19.0	4.52	1.83
04.01.1999	20:00	8:18	16:49	511	510	0.0	0.0	0.0	0.0	366.2	378.4	12.8	12.9	11.0	7.0	11.5	0.3	1999-01-04 20:00:00	4	20.0	4.62	0.34
04.01.1999	21:00	8:18	16:49	511	510	0.0	0.0	0.0	0.0	365.8	378.3	12.8	12.9	10.9	7.0	11.5	0.3	1999-01-04 21:00:00	4	21.0	4.60	0.32
04.01.1999	22:00	8:18	16:49	511	510	0.0	0.0	0.0	0.0	348.5	376.7	12.6	12.9	11.2	7.0	9.6	-0.2	1999-01-04 22:00:00	4	22.0	4.66	-0.22
04.01.1999	23:00	8:18	16:49	511	510	0.0	0.0	0.0	0.0	348.8	377.1	12.7	13.0	11.1	6.0	9.7	1.4	1999-01-04 23:00:00	4	23.0	4.70	1.43
05.01.1999	00:00	8:18	16:50	512	511	0.0	0.0	0.0	0.0	349.4	377.5	12.8	13.2	10.9	4.0	9.8	5.5	1999-01-05 00:00:00	5	0.0	4.71	5.49
05.01.1999	01:00	8:18	16:50	512	511	0.0	0.0	0.0	0.0	349.4	376.6	12.6	13.0	11.4	4.0	9.7	5.4	1999-01-05 01:00:00	5	1.0	4.63	5.40
05.01.1999	02:00	8:18	16:50	512	511	0.0	0.0	0.0	0.0	349.1	376.6	12.6	12.9	11.5	6.0	9.7	1.4	1999-01-05 02:00:00	5	2.0	4.68	1.41
05.01.1999	03:00	8:18	16:50	512	511	0.0	0.0	0.0	0.0	349.1	376.1	12.5	12.9	11.5	4.0	9.6	5.3	1999-01-05 03:00:00	5	3.0	4.55	5.30
05.01.1999	04:00	8:18	16:50	512	511	0.0	0.0	0.0	0.0	348.4	375.2	12.3	12.8	11.4	3.0	9.5	7.5	1999-01-05 04:00:00	5	4.0	4.33	7.52
05.01.1999	05:00	8:18	16:50	512	511	0.0	0.0	0.0	0.0	328.9	368.1	11.1	11.8	11.2	3.0	6.8	5.8	1999-01-05 05:00:00	5	5.0	3.32	5.81
05.01.1999	06:00	8:18	16:50	512	511	0.0	0.0	0.0	0.0	299.0	358.8	9.5	10.9	10.7	2.0	2.8	6.2	1999-01-05 06:00:00	5	6.0	2.19	6.19
05.01.1999	07:00	8:18	16:50	512	511	0.0	0.0	0.0	0.0	313.9	360.0	9.6	11.1	10.8	1.0	4.5	9.2	1999-01-05 07:00:00	5	7.0	2.14	9.21
05.01.1999	08:00	8:18	16:50	512	511	0.0	0.0	0.0	0.0	336.6	365.0	10.4	10.9	10.2	3.0	7.3	5.1	1999-01-05 08:00:00	5	8.0	2.26	5.10
05.01.1999	09:00	8:18	16:50	512	511	59.5	22.0	6.1	15.9	338.0	369.3	11.3	11.5	9.6	3.0	10.4	6.5	1999-01-05 09:00:00	5	9.0	11.79	6.48
05.01.1999	10:00	8:18	16:50	512	511	191.8	71.0	20.5	50.5	340.3	375.2	12.4	11.8	10.0	2.0	16.4	11.4	1999-01-05 10:00:00	5	10.0	18.08	11.43
05.01.1999	11:00	8:18	16:50	512	511	289.0	106.9	32.7	74.2	347.7	385.7	14.4	13.4	9.8	3.0	21.5	11.7	1999-01-05 11:00:00	5	11.0	21.85	11.66
05.01.1999	12:00	8:18	16:50	512	511	341.3	187.7	118.7	69.0	327.0	394.3	16.3	14.0	10.9	2.0	22.9	15.1	1999-01-05 12:00:00	5	12.0	23.77	15.16
05.01.1999	13:00	8:18	16:50	512	511	344.6	158.5	80.0	78.5	344.3	402.5	17.7	15.0	11.4	1.0	24.8	18.5	1999-01-05 13:00:00	5	13.0	24.39	18.45
05.01.1999	14:00	8:18	16:50	512	511	298.6	164.3	101.8	62.4	335.3	404.0	18.0	15.6	11.3	1.0	23.0	18.1	1999-01-05 14:00:00	5	14.0	21.91	18.10
05.01.1999	16:00	8:18	16:50	512	511	78.2	28.9	8.1	20.9	355.5	385.4	14.3	14.4	11.0	3.0	14.3	10.2	1999-01-05 16:00:00	5	16.0	5.83	10.21
05.01.1999	17:00	8:18	16:50	512	511	0.0	0.0	0.0	0.0	349.1	377.1	12.7	13.2	10.8	3.0	9.7	7.8	1999-01-05 17:00:00	5	17.0	4.59	7.75
05.01.1999	18:00	8:18	16:50	512	511	0.0	0.0	0.0	0.0	316.8	364.7	10.5	12.1	10.2	1.0	5.3	9.9	1999-01-05 18:00:00	5	18.0	2.94	9.91
05.01.1999	19:00	8:18	16:50	512	511	0.0	0.0	0.0	0.0	315.2	368.6	11.3	12.0	9.7	5.0	5.5	0.6	1999-01-05 19:00:00	5	19.0	3.33	0.61
05.01.1999	20:00	8:18	16:50	512	511	0.0	0.0	0.0	0.0	301.4	369.0	11.6	12.4	9.1	5.0	4.1	0.4	1999-01-05 20:00:00	5	20.0	3.53	0.40
05.01.1999	21:00	8:18	16:50	512	511	0.0	0.0	0.0	0.0	295.8	365.2	10.8	11.7	8.2	5.0	3.2	-0.8	1999-01-05 21:00:00	5	21.0	2.53	-0.76
05.01.1999	22:00	8:18	16:50	512	511	0.0	0.0	0.0	0.0	289.6	360.8	10.0	11.3	7.9	3.0	2.1	3.1	1999-01-05 22:00:00	5	22.0	1.83	3.10
05.01.1999	23:00	8:18	16:50	512	511	0.0	0.0	0.0	0.0	294.3	364.5	10.7	11.6	7.9	5.0	2.9	-1.0	1999-01-05 23:00:00	5	23.0	2.32	-1.02
06.01.1999	00:00	8:18	16:51	513	510	0.0	0.0	0.0	0.0	285.8	360.9	10.1	11.0	7.6	5.0	1.7	-2.1	1999-01-06 00:00:00	6	0.0	1.61	-2.06
06.01.1999	01:00	8:18	16:51	513	510	0.0	0.0	0.0	0.0	288.5	358.4	9.5	10.4	7.7	5.0	1.7	-2.6	1999-01-06 01:00:00	6	1.0	1.07	-2.61
06.01.1999	02:00	8:18	16:51	513	510	0.0	0.0	0.0	0.0	290.5	360.9	10.0	10.9	7.7	5.0	2.2	-2.0	1999-01-06 02:00:00	6	2.0	1.56	-1.97
06.01.1999	03:00	8:18	16:51	513	510	0.0	0.0	0.0	0.0	283.2	357.8	9.5	10.4	7.6	5.0	1.1	-2.9	1999-01-06 03:00:00	6	3.0	1.03	-2.83
06.01.1999	04:00	8:18	16:51	513	510	0.0	0.0	0.0	0.0	284.1	356.7	9.2	10.3	7.5	4.0	1.0	-0.7	1999-01-06 04:00:00	6	4.0	0.80	-0.68
06.01.1999	05:00	8:18	16:51	513	510	0.0	0.0	0.0	0.0	282.1	355.0	8.9	9.8	7.5	5.0	0.6	-3.6	1999-01-06 05:00:00	6	5.0	0.41	-3.59
06.01.1999	06:00	8:18	16:51	513	510	0.0	0.0	0.0	0.0	277.8	350.9	8.1	9.0	7.7	5.0	-0.3	-4.6	1999-01-06 06:00:00	6	6.0	-0.27	-4.61
06.01.1999	07:00	8:18	16:51	513	510	0.0	0.0	0.0	0.0	279.7	352.9	8.5	9.4	7.8	5.0	0.1	-4.1	1999-01-06 07:00:00	6	7.0	0.15	-4.07
06.01.1999	08:00	8:18	16:51	513	510	0.0	0.0	0.0	0.0	284.7	356.6	9.2	10.5	7.9	3.0	1.1	2.1	1999-01-06 08:00:00	6	8.0	1.18	2.15
06.01.1999	09:00	8:18	16:51	513	510	60.4	38.7	24.7	13.9	279.1	341.8	6.2	6.9	7.6	2.0	2.2	2.7	1999-01-06 09:00:00	6	9.0	7.26	2.69
06.01.1999	10:00	8:18	16:51	513	510	193.1	106.2	61.9	44.3	292.3	354.9	8.8	7.9	8.0	1.0	10.9	9.3	1999-01-06 10:00:00	6	10.0	14.72	9.29
06.01.1999	11:00	8:18	16:51	513	510	290.8	186.1	131.8	54.3	293.0	372.2	12.3	9.6	8.4	1.0	16.7	12.4	1999-01-06 11:00:00	6	11.0	19.33	12.40
06.01.1999	12:00	8:18	16:51	513	510	343.5	312.5	279.1	33.4	291.9	397.0	17.1	11.5	8.8	1.0	21.5	15.1	1999-01-06 12:00:00	6	12.0	21.92	15.14
06.01.1999	13:00	8:18	16:51	513	510	347.1	315.9	282.5	33.3	314.4	421.8	21.5	15.9	10.3	1.0	25.6	18.9	1999-01-06 13:00:00	6	13.0	24.97	18.91
06.01.1999	14:00	8:18	16:51	513	510	301.4	274.3	240.3	34.0	316.0	421.4	21.4	17.0	9.1	1.0	24.4	18.8	1999-01-06 14:00:00	6	14.0	22.62	18.82
06.01.1999	15:00	8:18	16:51	513	510	209.9	191.0	158.9	32.2	309.9	403.6	18.2	15.9	8.7	1.0	19.2	16.5	1999-01-06 15:00:00	6	15.0	15.59	16.45
06.01.1999	16:00	8:18	16:51	513	510	81.1	73.8	58.5	15.3	300.5	378.5	13.5	13.8	8.5	3.0	9.8	7.7	1999-01-06 16:00:00	6	16.0	4.59	7.72
06.01.1999	17:00	8:18	16:51	513	510	0.0	0.0	0.0	0.0	289.1	366.9	11.3	12.4	7.1	4.0	2.6	1.6	1999-01-06 17:00:00	6	17.0	2.63	1.59
06.01.1999	18:00	8:18	16:51	513	510	0.0	0.0	0.0	0.0	286.0	366.0	11.1	12.1	6.6	5.0	2.2	-1.1	1999-01-06 18:00:00	6	18.0	2.16	-1.07
06.01.1999	19:00	8:18	16:51	513	510	0.0	0.0	0.0	0.0	280.7	359.4	9.8	10.8	6.6	5.0	0.9	-2.7	1999-01-06 19:00:00	6	19.0	0.91	-2.75
06.01.1999	20:00	8:18	16:51	513	510	0.0	0.0	0.0	0.0	275.3	352.3	8.4	9.8	6.3	3.0	-0.4	0.7	1999-01-06 20:00:00	6	20.0	-0.44	0.73
06.01.1999	21:00	8:18	16:51	513	510	0.0	0.0	0.0	0.0	275.5	354.0	8.8	9.9	6.3	4.0	-0.2	-1.7	1999-01-06 21:00:00	6	21.0	-0.22	-1.71
06.01.1999	22:00	8:18	16:51	513	510	0.0	0.0	0.0	0.0	286.4	363.4	10.6	11.7	7.1	4.0	2.0	0.8	1999-01-06 22:00:00	6	22.0	1.95	0.78
06.01.1999	23:00	8:18	16:51	513	510	0.0	0.0	0.0	0.0	289.8	373.6	12.6	13.5	6.3	6.0	3.4	-1.1	1999-01-06 23:00:00	6	23.0	3.39	-1.12
07.01.1999	00:00	8:18	16:52	515	512	0.0	0.0	0.0	0.0	288.4	373.5	12.6	13.4	6.1	7.0	3.3	-2.8	1999-01-07 00:00:00	7	0.0	3.23	-2.77
07.01.1999	01:00	8:18	16:52	515	512	0.0	0.0	0.0	0.0	286.5	372.3	12.4	13.1	6.0	8.0	2.9	-4.5	1999-01-07 01:00:00	7	1.0	2.92	-4.54
07.01.1999	02:00	8:18	16:52	515	512	0.0	0.0	0.0	0.0	285.7	371.3	12.2	13.1	5.9	6.0	2.7	-1.8	1999-01-07 02:00:00	7	2.0	2.76	-1.86
07.01.1999	03:00	8:18	16:52	515	512	0.0	0.0	0.0	0.0	285.7	374.7	12.9	13.7	5.5	7.0	3.1	-2.6	1999-01-07 03:00:00	7	3.0	3.11	-2.62
07.01.1999	04:00	8:18	16:52	515	512	0.0	0.0	0.0	0.0	284.4	373.1	12.6	13.5	5.4	6.0	2.8	-1.5	1999-01-07 04:00:00	7	4.0	2.79	-1.51
07.01.1999	05:00	8:18	16:52	515	512	0.0	0.0	0.0	0.0	283.9	371.1	12.2	13.1	5.6	6.0	2.5	-2.0	1999-01-07 05:00:00	7	5.0	2.55	-1.99
07.01.1999	06:00	8:18	16:52	515	512	0.0	0.0	0.0	0.0	283.8	368.1	11.6	12.6	5.8	5.0	2.2	-0.8	1999-01-07 06:00:00	7	6.0	2.14	-0.76
07.01.1999	07:00	8:18	16:52	515	512	0.0	0.0	0.0	0.0	293.9	368.3	11.5	12.2	6.1	7.0	3.3	-4.2	1999-01-07 07:00:00	7	7.0	2.07	-4.15
07.01.1999	08:00	8:18	16:52	515	512	0.0	0.0	0.0	0.0	329.1	375.3	12.5	12.9	6.1	9.0	7.6	-4.6	1999-01-07 08:00:00	7	8.0	3.01	-4.55
07.01.1999	09:00	8:18	16:52	515	512	61.5	22.7	6.3	16.4	329.3	375.4	12.6	12.8	6.2	8.0	10.2	-2.6	1999-01-07 09:00:00	7	9.0	11.72	-2.66
07.01.1999	10:00	8:18	16:52	515	512	194.6	72.0	20.8	51.2	328.5	374.2	12.3	12.2	6.5	8.0	15.4	-1.7	1999-01-07 10:00:00	7	10.0	16.68	-1.68
07.01.1999	11:00	8:18	16:52	515	512	292.6	108.3	33.2	75.1	331.5	376.6	12.8	12.4	6.9	9.0	19.4	-1.3	1999-01-07 11:00:00	7	11.0	19.50	-1.35
07.01.1999	12:00	8:18	16:52	515	512	345.7	190.1	120.6	69.6	306.2	377.0	13.1	12.2	7.0	7.0	19.7	1.2	1999-01-07 12:00:00	7	12.0	20.27	1.23
07.01.1999	13:00	8:18	16:52	515	512	349.7	129.4	40.7	88.7	331.9	379.6	13.4	12.8	6.6	8.0	21.7	1.0	1999-01-07 13:00:00	7	13.0	19.74	1.04
07.01.1999	14:00	8:18	16:52	515	512	304.3	112.6	34.7	77.9	336.3	381.4	13.7	13.3	7.0	10.0	20.6	-1.0	1999-01-07 14:00:00	7	14.0	17.76	-1.01
07.01.1999	15:00	8:18	16:52	515	512	213.0	78.8	23.1	55.7	335.0	378.9	13.2	13.0	7.0	8.0	17.1	-0.1	1999-01-07 15:00:00	7	15.0	12.30	-0.07
07.01.1999	16:00	8:18	16:52	515	512	84.2	31.2	8.7	22.5	338.5	379.3	13.3	13.4	7.4	7.0	12.4	0.3	1999-01-07 16:00:00	7	16.0	4.12	0.33
07.01.1999	17:00	8:18	16:52	515	512	0.0	0.0	0.0	0.0	340.8	376.2	12.6	12.9	8.5	8.0	8.8	-2.4	1999-01-07 17:00:00	7	17.0	3.95	-2.40
07.01.1999	18:00	8:18	16:52	515	512	0.0	0.0	0.0	0.0	357.0	374.5	12.1	12.3	8.9	6.0	10.2	0.4	1999-01-07 18:00:00	7	18.0	3.43	0.37
07.01.1999	19:00	8:18	16:52	515	512	0.0	0.0	0.0	0.0	356.5	373.4	11.9	12.1	9.0	5.0	10.1	2.1	1999-01-07 19:00:00	7	19.0	3.21	2.05
07.01.1999	20:00	8:18	16:52	515	512	0.0	0.0	0.0	0.0	358.6	374.5	12.1	12.2	9.5	9.0	10.4	-3.8	1999-01-07 20:00:00	7	20.0	3.63	-3.77
07.01.1999	21:00	8:18	16:52	515	512	0.0	0.0	0.0	0.0	356.9	371.9	11.6	11.7	9.8	10.0	10.0	-5.8	1999-01-07 21:00:00	7	21.0	3.26	-5.76
07.01.1999	22:00	8:18	16:52	515	512	0.0	0.0	0.0	0.0	356.6	371.3	11.5	11.6	9.8	8.0	9.9	-3.3	1999-01-07 22:00:00	7	22.0	3.11	-3.31
07.01.1999	23:00	8:18	16:52	515	512	0.0	0.0	0.0	0.0	356.3	370.8	11.4	11.5	9.9	8.0	9.8	-3.4	1999-01-07 23:00:00	7	23.0	3.04	-3.44
08.01.1999	00:00	8:17	16:53	516	516	0.0	0.0	0.0	0.0	354.6	370.8	11.4	11.5	9.4	9.0	9.7	-4.9	1999-01-08 00:00:00	8	0.0	2.93	-4.90
08.01.1999	01:00	8:17	16:53	516	516	0.0	0.0	0.0	0.0	349.7	368.7	11.0	11.2	8.4	7.0	9.0	-3.0	1999-01-08 01:00:00	8	1.0	2.24	-2.94
08.01.1999	02:00	8:17	16:53	516	516	0.0	0.0	0.0	0.0	345.9	365.4	10.4	10.6	8.2	6.0	8.3	-2.2	1999-01-08 02:00:00	8	2.0	1.53	-2.16
08.01.1999	03:00	8:17	16:53	516	516	0.0	0.0	0.0	0.0	337.4	359.4	9.2	9.4	7.5	10.0	6.8	-10.3	1999-01-08 03:00:00	8	3.0	0.22	-10.31
08.01.1999	04:00	8:17	16:53	516	516	0.0	0.0	0.0	0.0	334.3	354.3	8.2	8.4	7.9	7.0	6.0	-7.1	1999-01-08 04:00:00	8	4.0	-0.66	-7.15
08.01.1999	05:00	8:17	16:53	516	516	0.0	0.0	0.0	0.0	331.9	353.9	8.2	8.4	7.4	6.0	5.7	-5.5	1999-01-08 05:00:00	8	5.0	-0.93	-5.48
08.01.1999	06:00	8:17	16:53	516	516	0.0	0.0	0.0	0.0	313.9	350.1	7.5	7.8	7.6	10.0	3.5	-13.4	1999-01-08 06:00:00	8	6.0	-1.28	-13.43
08.01.1999	07:00	8:17	16:53	516	516	0.0	0.0	0.0	0.0	330.6	351.4	7.7	7.8	7.7	10.0	5.3	-12.8	1999-01-08 07:00:00	8	7.0	-1.23	-12.86
08.01.1999	08:00	8:17	16:53	516	516	0.0	0.0	0.0	0.0	332.9	353.5	8.1	8.2	7.8	11.0	5.8	-13.7	1999-01-08 08:00:00	8	8.0	-0.50	-13.70
08.01.1999	09:00	8:17	16:53	516	516	62.6	17.5	0.0	17.5	333.6	354.5	8.3	8.3	7.9	10.0	8.5	-11.2	1999-01-08 09:00:00	8	9.0	8.66	-11.16
08.01.1999	10:00	8:17	16:53	516	516	196.2	72.6	21.0	51.5	318.1	354.8	8.5	8.3	8.1	10.0	12.6	-9.8	1999-01-08 10:00:00	8	10.0	14.10	-9.81
08.01.1999	11:00	8:17	16:53	516	516	294.7	109.0	33.5	75.5	321.2	358.9	9.3	8.9	8.2	10.0	17.0	-7.6	1999-01-08 11:00:00	8	11.0	17.16	-7.58
08.01.1999	12:00	8:17	16:53	516	516	348.1	128.8	40.5	88.3	324.5	362.2	9.9	9.4	8.5	10.0	19.4	-6.1	1999-01-08 12:00:00	8	12.0	18.41	-6.07
08.01.1999	13:00	8:17	16:53	516	516	352.4	98.7	0.0	98.7	339.7	360.1	9.4	8.7	9.0	7.0	20.4	-1.8	1999-01-08 13:00:00	8	13.0	17.42	-1.78
08.01.1999	14:00	8:17	16:53	516	516	241.9	67.7	0.0	67.7	325.3	346.1	6.6	6.1	8.4	5.0	13.8	-2.4	1999-01-08 14:00:00	8	14.0	15.91	-2.44
08.01.1999	15:00	8:17	16:53	516	516	164.2	46.0	0.0	46.0	324.2	345.3	6.4	6.0	8.2	2.0	10.7	5.3	1999-01-08 15:00:00	8	15.0	7.31	5.35
08.01.1999	16:00	8:17	16:53	516	516	54.3	15.2	0.0	15.2	323.1	342.2	5.8	6.0	7.9	1.0	5.9	6.4	1999-01-08 16:00:00	8	16.0	-3.35	6.37
08.01.1999	17:00	8:17	16:53	516	516	0.0	0.0	0.0	0.0	323.8	342.2	5.8	6.1	8.0	3.0	3.7	-0.3	1999-01-08 17:00:00	8	17.0	-3.12	-0.29
08.01.1999	18:00	8:17	16:53	516	516	0.0	0.0	0.0	0.0	310.2	341.1	5.7	6.4	8.3	2.0	2.1	2.5	1999-01-08 18:00:00	8	18.0	-2.88	2.48
08.01.1999	19:00	8:17	16:53	516	516	0.0	0.0	0.0	0.0	307.6	338.2	5.1	5.8	8.3	2.0	1.6	1.9	1999-01-08 19:00:00	8	19.0	-3.45	1.89
08.01.1999	20:00	8:17	16:53	516	516	0.0	0.0	0.0	0.0	284.2	332.6	4.1	5.7	8.2	1.0	-1.6	3.5	1999-01-08 20:00:00	8	20.0	-3.87	3.44
08.01.1999	21:00	8:17	16:53	516	516	0.0	0.0	0.0	0.0	323.5	341.3	5.6	6.0	8.0	2.0	3.6	2.7	1999-01-08 21:00:00	8	21.0	-3.38	2.69
08.01.1999	22:00	8:17	16:53	516	516	0.0	0.0	0.0	0.0	323.3	342.2	5.8	6.2	7.8	2.0	3.6	2.8	1999-01-08 22:00:00	8	22.0	-3.28	2.77
08.01.1999	23:00	8:17	16:53	516	516	0.0	0.0	0.0	0.0	302.7	336.6	4.8	5.3	7.6	4.0	0.9	-5.1	1999-01-08 23:00:00	8	23.0	-3.96	-5.04
09.01.1999	00:00	8:17	16:54	518	516	0.0	0.0	0.0	0.0	303.5	338.4	5.2	5.6	7.5	5.0	1.1	-7.5	1999-01-09 00:00:00	9	0.0	-3.63	-7.48
09.01.1999	01:00	8:17	16:54	518	516	0.0	0.0	0.0	0.0	317.4	339.1	5.2	5.4	7.3	6.0	2.7	-9.6	1999-01-09 01:00:00	9	1.0	-3.86	-9.62
09.01.1999	02:00	8:17	16:54	518	516	0.0	0.0	0.0	0.0	299.9	337.2	4.9	5.3	6.9	7.0	0.6	-12.6	1999-01-09 02:00:00	9	2.0	-4.11	-12.60
09.01.1999	03:00	8:17	16:54	518	516	0.0	0.0	0.0	0.0	287.0	335.4	4.7	5.3	6.9	5.0	-1.0	-8.6	1999-01-09 03:00:00	9	3.0	-4.21	-8.61
09.01.1999	04:00	8:17	16:54	518	516	0.0	0.0	0.0	0.0	317.3	340.4	5.5	5.7	7.0	6.0	2.8	-9.3	1999-01-09 04:00:00	9	4.0	-3.72	-9.34
09.01.1999	05:00	8:17	16:54	518	516	0.0	0.0	0.0	0.0	300.8	339.9	5.5	5.9	6.6	7.0	1.0	-11.9	1999-01-09 05:00:00	9	5.0	-3.69	-11.86
09.01.1999	06:00	8:17	16:54	518	516	0.0	0.0	0.0	0.0	299.2	338.6	5.3	5.6	6.5	8.0	0.7	-14.1	1999-01-09 06:00:00	9	6.0	-3.99	-14.14
09.01.1999	07:00	8:17	16:54	518	516	0.0	0.0	0.0	0.0	298.8	337.5	5.0	5.4	6.6	7.0	0.5	-12.6	1999-01-09 07:00:00	9	7.0	-4.17	-12.58
09.01.1999	08:00	8:17	16:54	518	516	0.0	0.0	0.0	0.0	286.3	337.5	5.2	5.6	6.5	8.0	-0.8	-14.6	1999-01-09 08:00:00	9	8.0	-3.57	-14.59
09.01.1999	09:00	8:17	16:54	518	516	63.9	23.6	6.6	17.1	297.3	338.9	5.4	5.6	6.2	6.0	3.5	-9.5	1999-01-09 09:00:00	9	9.0	5.72	-9.43
09.01.1999	10:00	8:17	16:54	518	516	197.9	73.2	21.3	52.0	300.3	342.4	6.1	5.9	6.5	8.0	9.8	-10.9	1999-01-09 10:00:00	9	10.0	11.65	-10.92
09.01.1999	11:00	8:17	16:54	518	516	296.8	109.8	33.8	76.0	301.4	344.5	6.5	6.0	6.6	7.0	13.9	-7.6	1999-01-09 11:00:00	9	11.0	14.46	-7.58
09.01.1999	12:00	8:17	16:54	518	516	350.6	161.3	81.8	79.5	291.4	345.6	6.8	6.0	7.2	7.0	15.4	-6.9	1999-01-09 12:00:00	9	12.0	15.51	-6.91
09.01.1999	13:00	8:17	16:54	518	516	355.3	131.5	41.5	89.9	301.8	346.3	6.9	6.2	6.5	7.0	16.2	-6.6	1999-01-09 13:00:00	9	13.0	14.58	-6.62
09.01.1999	14:00	8:17	16:54	518	516	310.5	114.9	35.6	79.3	300.4	342.4	6.1	5.5	6.9	7.0	14.1	-8.0	1999-01-09 14:00:00	9	14.0	11.55	-7.98
09.01.1999	15:00	8:17	16:54	518	516	219.6	81.2	23.9	57.3	296.0	335.6	4.7	4.4	6.9	8.0	9.6	-12.7	1999-01-09 15:00:00	9	15.0	5.00	-12.66
09.01.1999	16:00	8:17	16:54	518	516	90.7	33.6	9.4	24.2	297.7	336.3	4.8	4.9	6.8	6.0	4.4	-9.7	1999-01-09 16:00:00	9	16.0	-4.16	-9.71
09.01.1999	17:00	8:17	16:54	518	516	0.0	0.0	0.0	0.0	297.5	334.5	4.4	4.8	6.9	6.0	0.1	-11.2	1999-01-09 17:00:00	9	17.0	-4.63	-11.19
09.01.1999	18:00	8:17	16:54	518	516	0.0	0.0	0.0	0.0	307.9	333.0	4.0	4.2	6.4	7.0	1.0	-13.8	1999-01-09 18:00:00	9	18.0	-5.43	-13.83
09.01.1999	19:00	8:17	16:54	518	516	0.0	0.0	0.0	0.0	305.7	328.8	3.1	3.4	6.7	4.0	0.4	-7.1	1999-01-09 19:00:00	9	19.0	-6.22	-7.12
09.01.1999	20:00	8:17	16:54	518	516	0.0	0.0	0.0	0.0	297.1	320.7	1.4	1.9	6.3	2.0	-1.5	-2.4	1999-01-09 20:00:00	9	20.0	-8.17	-2.43
09.01.1999	21:00	8:17	16:54	518	516	0.0	0.0	0.0	0.0	298.5	321.3	1.5	2.0	6.5	2.0	-1.2	-2.2	1999-01-09 21:00:00	9	21.0	-7.96	-2.20
09.01.1999	22:00	8:17	16:54	518	516	0.0	0.0	0.0	0.0	299.1	321.4	1.5	2.2	6.4	1.0	-1.2	1.1	1999-01-09 22:00:00	9	22.0	-8.11	1.11
09.01.1999	23:00	8:17	16:54	518	516	0.0	0.0	0.0	0.0	297.8	323.0	1.8	2.3	6.1	3.0	-1.1	-5.5	1999-01-09 23:00:00	9	23.0	-7.74	-5.47
10.01.1999	00:00	8:16	16:56	519	517	0.0	0.0	0.0	0.0	299.6	324.0	2.1	2.5	6.3	3.0	-0.8	-5.2	1999-01-10 00:00:00	10	0.0	-7.42	-5.15
10.01.1999	01:00	8:16	16:56	519	517	0.0	0.0	0.0	0.0	298.0	322.6	1.8	2.2	6.2	3.0	-1.2	-5.5	1999-01-10 01:00:00	10	1.0	-7.77	-5.55
10.01.1999	02:00	8:16	16:56	519	517	0.0	0.0	0.0	0.0	297.7	322.1	1.7	2.1	6.3	3.0	-1.3	-5.6	1999-01-10 02:00:00	10	2.0	-7.81	-5.64
10.01.1999	03:00	8:16	16:56	519	517	0.0	0.0	0.0	0.0	282.0	319.8	1.3	2.0	6.1	3.0	-3.2	-6.4	1999-01-10 03:00:00	10	3.0	-8.02	-6.44
10.01.1999	04:00	8:16	16:56	519	517	0.0	0.0	0.0	0.0	281.3	318.5	1.0	1.9	6.1	2.0	-3.5	-3.2	1999-01-10 04:00:00	10	4.0	-8.29	-3.20
10.01.1999	05:00	8:16	16:56	519	517	0.0	0.0	0.0	0.0	258.0	313.7	0.2	1.5	5.9	2.0	-6.7	-4.7	1999-01-10 05:00:00	10	5.0	-8.80	-4.67
10.01.1999	06:00	8:16	16:56	519	517	0.0	0.0	0.0	0.0	275.4	314.1	0.1	0.8	5.8	3.0	-4.6	-8.0	1999-01-10 06:00:00	10	6.0	-9.36	-7.98
10.01.1999	07:00	8:16	16:56	519	517	0.0	0.0	0.0	0.0	274.1	313.1	-0.1	0.6	5.7	3.0	-4.9	-8.3	1999-01-10 07:00:00	10	7.0	-9.62	-8.27
10.01.1999	08:00	8:16	16:56	519	517	0.0	0.0	0.0	0.0	274.1	310.9	-0.6	0.6	5.7	1.0	-5.1	-1.5	1999-01-10 08:00:00	10	8.0	-10.00	-1.51
10.01.1999	09:00	8:16	16:56	519	517	23.1	8.5	1.0	7.5	275.4	313.9	0.1	0.8	5.8	2.0	-3.4	-4.0	1999-01-10 09:00:00	10	9.0	1.59	-4.04
10.01.1999	10:00	8:16	16:56	519	517	152.8	56.6	10.5	46.1	280.7	322.2	1.9	1.8	6.1	4.0	4.5	-7.3	1999-01-10 10:00:00	10	10.0	11.89	-7.31
10.01.1999	11:00	8:16	16:56	519	517	299.0	137.6	68.2	69.4	269.7	326.8	3.0	2.1	6.0	4.0	9.7	-5.3	1999-01-10 11:00:00	10	11.0	11.54	-5.25
10.01.1999	12:00	8:16	16:56	519	517	353.2	130.7	41.3	89.4	285.1	331.8	4.0	3.1	5.9	5.0	13.3	-6.2	1999-01-10 12:00:00	10	12.0	12.94	-6.20
10.01.1999	13:00	8:16	16:56	519	517	358.3	100.3	0.0	100.3	302.2	335.7	4.6	3.8	5.8	4.0	15.1	-1.9	1999-01-10 13:00:00	10	13.0	12.77	-1.91
10.01.1999	14:00	8:16	16:56	519	517	313.7	87.8	0.0	87.8	302.8	335.9	4.6	4.1	5.7	5.0	13.5	-5.3	1999-01-10 14:00:00	10	14.0	10.06	-5.23
10.01.1999	15:00	8:16	16:56	519	517	223.0	62.4	0.0	62.4	302.9	335.3	4.5	4.2	5.6	4.0	9.9	-3.4	1999-01-10 15:00:00	10	15.0	4.35	-3.45
10.01.1999	16:00	8:16	16:56	519	517	94.1	26.4	0.0	26.4	301.5	332.3	3.9	4.0	5.5	5.0	4.3	-8.5	1999-01-10 16:00:00	10	16.0	-5.73	-8.51
10.01.1999	17:00	8:16	16:56	519	517	0.0	0.0	0.0	0.0	299.5	328.4	3.0	3.4	5.6	5.0	-0.4	-10.6	1999-01-10 17:00:00	10	17.0	-6.81	-10.60
10.01.1999	18:00	8:16	16:56	519	517	0.0	0.0	0.0	0.0	298.2	326.6	2.6	3.0	5.7	5.0	-0.7	-11.1	1999-01-10 18:00:00	10	18.0	-7.13	-11.06
10.01.1999	19:00	8:16	16:56	519	517	0.0	0.0	0.0	0.0	298.0	324.6	2.2	2.7	5.9	3.0	-0.9	-5.2	1999-01-10 19:00:00	10	19.0	-7.48	-5.13
10.01.1999	20:00	8:16	16:56	519	517	0.0	0.0	0.0	0.0	297.5	323.2	1.9	2.5	5.9	2.0	-1.2	-2.0	1999-01-10 20:00:00	10	20.0	-7.85	-1.99
10.01.1999	21:00	8:16	16:56	519	517	0.0	0.0	0.0	0.0	296.1	322.2	1.7	2.3	5.8	2.0	-1.4	-2.2	1999-01-10 21:00:00	10	21.0	-8.11	-2.24
10.01.1999	22:00	8:16	16:56	519	517	0.0	0.0	0.0	0.0	295.6	321.3	1.5	2.1	5.9	2.0	-1.6	-2.4	1999-01-10 22:00:00	10	22.0	-8.23	-2.42
10.01.1999	23:00	8:16	16:56	519	517	0.0	0.0	0.0	0.0	294.4	319.9	1.2	1.8	5.9	2.0	-1.8	-2.7	1999-01-10 23:00:00	10	23.0	-8.52	-2.71
11.01.1999	00:00	8:16	16:57	521	519	0.0	0.0	0.0	0.0	294.4	319.0	1.0	1.8	5.9	1.0	-2.0	0.5	1999-01-11 00:00:00	11	0.0	-8.82	0.44
11.01.1999	01:00	8:16	16:57	521	519	0.0	0.0	0.0	0.0	293.5	318.1	0.8	1.6	5.9	1.0	-2.2	0.3	1999-01-11 01:00:00	11	1.0	-9.01	0.24
11.01.1999	02:00	8:16	16:57	521	519	0.0	0.0	0.0	0.0	294.3	318.2	0.8	1.6	6.0	1.0	-2.1	0.3	1999-01-11 02:00:00	11	2.0	-8.94	0.31
11.01.1999	03:00	8:16	16:57	521	519	0.0	0.0	0.0	0.0	293.6	317.7	0.7	1.5	6.0	1.0	-2.2	0.2	1999-01-11 03:00:00	11	3.0	-9.04	0.21
11.01.1999	04:00	8:16	16:57	521	519	0.0	0.0	0.0	0.0	292.9	318.6	0.9	1.4	5.9	3.0	-2.2	-6.6	1999-01-11 04:00:00	11	4.0	-8.73	-6.63
11.01.1999	05:00	8:16	16:57	521	519	0.0	0.0	0.0	0.0	291.6	317.1	0.6	1.2	5.9	2.0	-2.5	-3.4	1999-01-11 05:00:00	11	5.0	-9.09	-3.40
11.01.1999	06:00	8:16	16:57	521	519	0.0	0.0	0.0	0.0	291.6	317.1	0.6	1.2	5.9	2.0	-2.5	-3.4	1999-01-11 06:00:00	11	6.0	-9.09	-3.40
11.01.1999	07:00	8:16	16:57	521	519	0.0	0.0	0.0	0.0	289.8	316.1	0.4	1.0	5.7	2.0	-2.8	-3.7	1999-01-11 07:00:00	11	7.0	-9.42	-3.70
11.01.1999	08:00	8:16	16:57	521	519	0.0	0.0	0.0	0.0	288.8	316.1	0.4	0.9	5.6	3.0	-2.9	-7.4	1999-01-11 08:00:00	11	8.0	-9.16	-7.37
11.01.1999	09:00	8:16	16:57	521	519	33.7	9.4	0.0	9.4	288.2	315.4	0.2	0.7	5.7	2.0	-1.5	-3.5	1999-01-11 09:00:00	11	9.0	2.07	-3.45
11.01.1999	10:00	8:16	16:57	521	519	150.5	42.1	0.0	42.1	287.5	317.3	0.7	0.6	5.6	3.0	3.6	-5.3	1999-01-11 10:00:00	11	10.0	10.99	-5.34
11.01.1999	11:00	8:16	16:57	521	519	244.9	68.6	0.0	68.6	286.9	319.2	1.1	0.5	5.6	2.0	7.6	-0.3	1999-01-11 11:00:00	11	11.0	15.75	-0.28
11.01.1999	12:00	8:16	16:57	521	519	302.7	84.7	0.0	84.7	286.5	319.7	1.2	0.5	5.5	3.0	10.0	-3.2	1999-01-11 12:00:00	11	12.0	16.36	-3.15
11.01.1999	13:00	8:16	16:57	521	519	210.4	29.5	0.0	29.5	287.7	315.6	0.3	0.4	5.8	2.0	1.6	-2.5	1999-01-11 13:00:00	11	13.0	1.55	-2.52
11.01.1999	14:00	8:16	16:57	521	519	117.9	16.5	0.0	16.5	286.1	313.2	-0.2	0.1	5.7	2.0	-0.9	-3.7	1999-01-11 14:00:00	11	14.0	-2.62	-3.67
11.01.1999	15:00	8:16	16:57	521	519	20.9	2.9	0.0	2.9	287.1	312.7	-0.3	0.2	5.8	2.0	-3.0	-4.3	1999-01-11 15:00:00	11	15.0	-9.08	-4.33
11.01.1999	23:00	8:16	16:57	521	519	0.0	0.0	0.0	0.0	283.8	310.1	-0.9	-0.3	5.6	2.0	-4.1	-5.2	1999-01-11 23:00:00	11	23.0	-10.72	-5.15
12.01.1999	01:00	8:15	16:58	523	522	0.0	0.0	0.0	0.0	281.8	309.2	-1.1	-0.6	5.5	3.0	-4.5	-9.2	1999-01-12 01:00:00	12	1.0	-10.91	-9.18
12.01.1999	04:00	8:15	16:58	523	522	0.0	0.0	0.0	0.0	276.5	304.8	-2.1	-1.4	5.2	2.0	-5.6	-6.6	1999-01-12 04:00:00	12	4.0	-12.07	-6.61
12.01.1999	05:00	8:15	16:58	523	522	0.0	0.0	0.0	0.0	274.1	304.3	-2.1	-1.6	4.9	3.0	-5.9	-10.6	1999-01-12 05:00:00	12	5.0	-12.31	-10.65
12.01.1999	06:00	8:15	16:58	523	522	0.0	0.0	0.0	0.0	256.6	299.7	-3.0	-2.0	4.6	2.0	-8.5	-8.2	1999-01-12 06:00:00	12	6.0	-13.13	-8.23
12.01.1999	07:00	8:15	16:58	523	522	0.0	0.0	0.0	0.0	224.3	291.2	-4.6	-3.1	4.1	2.0	-13.5	-10.9	1999-01-12 07:00:00	12	7.0	-14.63	-10.89
12.01.1999	08:00	8:15	16:58	523	522	0.0	0.0	0.0	0.0	218.8	290.5	-4.8	-3.1	3.9	2.0	-14.3	-11.2	1999-01-12 08:00:00	12	8.0	-13.80	-11.21
12.01.1999	09:00	8:15	16:58	523	522	68.5	62.3	50.0	12.3	213.9	293.6	-3.9	-3.4	3.8	3.0	-9.6	-13.7	1999-01-12 09:00:00	12	9.0	-3.08	-13.70
12.01.1999	10:00	8:15	16:58	523	522	203.9	185.6	154.1	31.4	214.3	302.9	-1.8	-3.4	3.9	2.0	-0.2	-6.6	1999-01-12 10:00:00	12	10.0	3.57	-6.59
12.01.1999	11:00	8:15	16:58	523	522	303.9	276.6	243.2	33.4	218.1	310.9	0.0	-2.2	3.9	4.0	5.2	-11.4	1999-01-12 11:00:00	12	11.0	7.02	-11.43
12.01.1999	12:00	8:15	16:58	523	522	358.9	229.7	168.1	61.6	226.4	310.6	-0.1	-1.6	3.7	5.0	6.8	-13.8	1999-01-12 12:00:00	12	12.0	8.01	-13.79
12.01.1999	13:00	8:15	16:58	523	522	364.6	167.7	85.6	82.1	245.5	315.4	0.7	-0.2	3.7	5.0	8.7	-11.8	1999-01-12 13:00:00	12	13.0	8.24	-11.78
12.01.1999	14:00	8:15	16:58	523	522	320.5	118.6	36.9	81.7	259.3	317.4	1.0	0.4	3.8	4.0	8.2	-8.1	1999-01-12 14:00:00	12	14.0	6.09	-8.07
12.01.1999	15:00	8:15	16:58	523	522	230.1	85.2	25.3	59.9	253.8	311.3	-0.3	-0.5	3.5	3.0	3.3	-7.0	1999-01-12 15:00:00	12	15.0	-0.94	-7.07
12.01.1999	16:00	8:15	16:58	523	522	101.2	28.3	0.0	28.3	268.3	308.4	-1.1	-0.8	3.8	3.0	-1.5	-8.9	1999-01-12 16:00:00	12	16.0	-11.57	-8.86
12.01.1999	17:00	8:15	16:58	523	522	0.0	0.0	0.0	0.0	265.7	305.4	-1.8	-1.2	3.7	4.0	-6.8	-14.5	1999-01-12 17:00:00	12	17.0	-12.91	-14.52
12.01.1999	18:00	8:15	16:58	523	522	0.0	0.0	0.0	0.0	251.6	301.6	-2.5	-1.6	3.7	3.0	-8.9	-12.0	1999-01-12 18:00:00	12	18.0	-13.42	-12.02
12.01.1999	19:00	8:15	16:58	523	522	0.0	0.0	0.0	0.0	251.0	300.0	-2.9	-2.0	3.9	3.0	-9.1	-12.4	1999-01-12 19:00:00	12	19.0	-13.59	-12.34
12.01.1999	20:00	8:15	16:58	523	522	0.0	0.0	0.0	0.0	261.4	299.6	-3.1	-2.4	3.7	3.0	-7.9	-12.4	1999-01-12 20:00:00	12	20.0	-14.18	-12.35
12.01.1999	21:00	8:15	16:58	523	522	0.0	0.0	0.0	0.0	262.7	300.6	-2.9	-2.2	3.8	3.0	-7.7	-12.1	1999-01-12 21:00:00	12	21.0	-13.88	-12.09
12.01.1999	22:00	8:15	16:58	523	522	0.0	0.0	0.0	0.0	261.4	299.6	-3.1	-2.4	3.7	3.0	-7.9	-12.4	1999-01-12 22:00:00	12	22.0	-14.18	-12.35
12.01.1999	23:00	8:15	16:58	523	522	0.0	0.0	0.0	0.0	266.0	300.2	-3.0	-1.9	4.0	1.0	-7.3	-4.4	1999-01-12 23:00:00	12	23.0	-13.92	-4.41
13.01.1999	00:00	8:15	16:59	525	523	0.0	0.0	0.0	0.0	269.7	309.3	-0.9	-0.5	3.8	6.0	-5.8	-19.4	1999-01-13 00:00:00	13	0.0	-11.98	-19.44
13.01.1999	03:00	8:15	16:59	525	523	0.0	0.0	0.0	0.0	272.6	303.2	-2.4	-2.0	5.0	5.0	-6.2	-17.9	1999-01-13 03:00:00	13	3.0	-12.42	-17.93
13.01.1999	04:00	8:15	16:59	525	523	0.0	0.0	0.0	0.0	285.5	314.4	0.1	0.3	5.5	8.0	-3.5	-21.9	1999-01-13 04:00:00	13	4.0	-9.70	-21.93
13.01.1999	05:00	8:15	16:59	525	523	0.0	0.0	0.0	0.0	284.4	315.2	0.3	0.5	5.2	9.0	-3.5	-23.7	1999-01-13 05:00:00	13	5.0	-9.69	-23.66
13.01.1999	06:00	8:15	16:59	525	523	0.0	0.0	0.0	0.0	285.5	315.5	0.3	0.6	5.3	7.0	-3.3	-19.5	1999-01-13 06:00:00	13	6.0	-9.59	-19.47
13.01.1999	07:00	8:15	16:59	525	523	0.0	0.0	0.0	0.0	285.7	315.1	0.2	0.5	5.4	7.0	-3.4	-19.6	1999-01-13 07:00:00	13	7.0	-9.62	-19.59
13.01.1999	08:00	8:15	16:59	525	523	0.0	0.0	0.0	0.0	286.3	315.4	0.3	0.6	5.4	6.0	-3.2	-17.1	1999-01-13 08:00:00	13	8.0	-8.47	-17.04
13.01.1999	09:00	8:15	16:59	525	523	70.3	19.7	0.0	19.7	287.9	317.6	0.8	0.9	5.5	6.0	0.3	-15.6	1999-01-13 09:00:00	13	9.0	1.89	-15.61
13.01.1999	10:00	8:15	16:59	525	523	206.1	57.7	0.0	57.7	290.5	321.4	1.6	1.4	5.5	6.0	6.7	-13.0	1999-01-13 10:00:00	13	10.0	8.02	-13.01
13.01.1999	11:00	8:15	16:59	525	523	306.6	85.8	0.0	85.8	291.8	323.9	2.1	1.6	5.6	5.0	11.0	-8.5	1999-01-13 11:00:00	13	11.0	11.05	-8.54
13.01.1999	12:00	8:15	16:59	525	523	361.9	133.9	42.4	91.5	279.4	326.3	2.8	1.9	5.7	5.0	12.5	-7.7	1999-01-13 12:00:00	13	12.0	12.16	-7.70
13.01.1999	13:00	8:15	16:59	525	523	367.9	136.1	43.2	92.9	284.4	333.3	4.3	3.0	5.8	3.0	13.9	0.4	1999-01-13 13:00:00	13	13.0	12.68	0.36
13.01.1999	14:00	8:15	16:59	525	523	324.1	119.9	37.4	82.5	281.4	327.5	3.0	2.4	5.7	6.0	11.4	-10.3	1999-01-13 14:00:00	13	14.0	8.94	-10.33
13.01.1999	15:00	8:15	16:59	525	523	233.9	86.5	25.7	60.8	282.9	326.4	2.8	2.5	5.9	7.0	8.0	-13.6	1999-01-13 15:00:00	13	15.0	3.47	-13.64
13.01.1999	16:00	8:15	16:59	525	523	104.9	38.8	10.8	28.0	282.9	324.7	2.4	2.5	5.9	7.0	2.3	-15.5	1999-01-13 16:00:00	13	16.0	-6.30	-15.46
13.01.1999	17:00	8:15	16:59	525	523	0.0	0.0	0.0	0.0	282.0	322.2	1.9	2.3	5.9	6.0	-3.0	-15.0	1999-01-13 17:00:00	13	17.0	-7.61	-15.06
13.01.1999	18:00	8:15	16:59	525	523	0.0	0.0	0.0	0.0	297.5	324.8	2.3	2.5	5.9	8.0	-1.0	-18.5	1999-01-13 18:00:00	13	18.0	-7.33	-18.49
13.01.1999	19:00	8:15	16:59	525	523	0.0	0.0	0.0	0.0	297.9	324.6	2.2	2.5	6.0	6.0	-1.0	-14.2	1999-01-13 19:00:00	13	19.0	-7.35	-14.19
13.01.1999	20:00	8:15	16:59	525	523	0.0	0.0	0.0	0.0	298.2	325.2	2.3	2.6	6.0	7.0	-0.9	-16.3	1999-01-13 20:00:00	13	20.0	-7.21	-16.32
13.01.1999	21:00	8:15	16:59	525	523	0.0	0.0	0.0	0.0	298.7	325.8	2.5	2.8	5.9	5.0	-0.7	-11.2	1999-01-13 21:00:00	13	21.0	-7.19	-11.20
13.01.1999	22:00	8:15	16:59	525	523	0.0	0.0	0.0	0.0	299.1	327.0	2.7	3.0	5.8	7.0	-0.6	-15.8	1999-01-13 22:00:00	13	22.0	-6.95	-15.83
13.01.1999	23:00	8:15	16:59	525	523	0.0	0.0	0.0	0.0	299.6	327.1	2.7	3.0	5.9	7.0	-0.5	-15.8	1999-01-13 23:00:00	13	23.0	-6.89	-15.77
14.01.1999	00:00	8:14	17:01	527	526	0.0	0.0	0.0	0.0	300.7	328.6	3.1	3.3	5.9	8.0	-0.2	-17.3	1999-01-14 00:00:00	14	0.0	-6.56	-17.30
14.01.1999	01:00	8:14	17:01	527	526	0.0	0.0	0.0	0.0	302.2	331.0	3.6	3.8	5.8	9.0	0.2	-18.4	1999-01-14 01:00:00	14	1.0	-6.11	-18.36
14.01.1999	02:00	8:14	17:01	527	526	0.0	0.0	0.0	0.0	303.8	332.2	3.8	4.1	5.8	7.0	0.5	-14.2	1999-01-14 02:00:00	14	2.0	-5.89	-14.25
14.01.1999	03:00	8:14	17:01	527	526	0.0	0.0	0.0	0.0	305.2	333.5	4.1	4.3	5.9	9.0	0.8	-17.5	1999-01-14 03:00:00	14	3.0	-5.57	-17.53
14.01.1999	04:00	8:14	17:01	527	526	0.0	0.0	0.0	0.0	304.9	334.0	4.2	4.4	5.8	10.0	0.8	-19.1	1999-01-14 04:00:00	14	4.0	-5.51	-19.10
14.01.1999	05:00	8:14	17:01	527	526	0.0	0.0	0.0	0.0	306.7	336.0	4.6	4.9	5.7	7.0	1.2	-13.1	1999-01-14 05:00:00	14	5.0	-5.19	-13.16
14.01.1999	06:00	8:14	17:01	527	526	0.0	0.0	0.0	0.0	291.7	332.4	4.0	4.6	5.9	4.0	-0.8	-6.7	1999-01-14 06:00:00	14	6.0	-5.55	-6.67
14.01.1999	07:00	8:14	17:01	527	526	0.0	0.0	0.0	0.0	309.9	335.1	4.4	4.7	6.4	5.0	1.5	-8.5	1999-01-14 07:00:00	14	7.0	-5.06	-8.49
14.01.1999	08:00	8:14	17:01	527	526	0.0	0.0	0.0	0.0	297.0	333.9	4.3	4.8	6.8	4.0	0.0	-6.0	1999-01-14 08:00:00	14	8.0	-3.58	-5.99
14.01.1999	09:00	8:14	17:01	527	526	72.2	20.2	0.0	20.2	313.1	337.3	4.8	4.9	6.8	8.0	5.1	-13.5	1999-01-14 09:00:00	14	9.0	6.14	-13.53
14.01.1999	10:00	8:14	17:01	527	526	208.5	77.1	22.6	54.6	297.9	337.3	5.0	4.8	7.0	9.0	9.5	-14.0	1999-01-14 10:00:00	14	10.0	11.47	-13.96
14.01.1999	11:00	8:14	17:01	527	526	309.3	86.6	0.0	86.6	314.9	340.5	5.5	5.1	7.0	9.0	14.9	-11.8	1999-01-14 11:00:00	14	11.0	14.23	-11.82
14.01.1999	12:00	8:14	17:01	527	526	365.0	102.2	0.0	102.2	314.4	340.3	5.5	4.9	7.1	8.0	16.9	-9.6	1999-01-14 12:00:00	14	12.0	14.93	-9.60
14.01.1999	13:00	8:14	17:01	527	526	371.3	137.4	43.7	93.7	300.1	341.9	6.0	5.2	7.1	7.0	16.2	-7.5	1999-01-14 13:00:00	14	13.0	14.49	-7.55
14.01.1999	14:00	8:14	17:01	527	526	327.8	121.3	37.9	83.4	301.9	342.9	6.2	5.6	7.1	8.0	14.9	-9.4	1999-01-14 14:00:00	14	14.0	12.21	-9.44
14.01.1999	15:00	8:14	17:01	527	526	237.7	87.9	26.2	61.7	300.6	340.7	5.7	5.4	7.0	8.0	11.2	-10.9	1999-01-14 15:00:00	14	15.0	6.66	-10.92
14.01.1999	16:00	8:14	17:01	527	526	108.7	40.2	11.2	29.0	299.5	338.5	5.2	5.3	6.9	6.0	5.6	-8.9	1999-01-14 16:00:00	14	16.0	-2.94	-8.87
14.01.1999	17:00	8:14	17:01	527	526	0.0	0.0	0.0	0.0	315.0	338.4	5.0	5.3	6.9	6.0	2.4	-9.9	1999-01-14 17:00:00	14	17.0	-4.15	-9.92
14.01.1999	18:00	8:14	17:01	527	526	0.0	0.0	0.0	0.0	314.8	337.9	5.0	5.2	6.9	6.0	2.3	-10.1	1999-01-14 18:00:00	14	18.0	-4.25	-10.06
14.01.1999	19:00	8:14	17:01	527	526	0.0	0.0	0.0	0.0	316.3	338.7	5.1	5.3	7.1	7.0	2.5	-11.9	1999-01-14 19:00:00	14	19.0	-4.01	-11.95
14.01.1999	20:00	8:14	17:01	527	526	0.0	0.0	0.0	0.0	285.8	333.1	4.2	4.8	7.1	5.0	-1.4	-9.2	1999-01-14 20:00:00	14	20.0	-4.59	-9.18
14.01.1999	21:00	8:14	17:01	527	526	0.0	0.0	0.0	0.0	262.3	330.3	3.9	4.7	6.7	5.0	-4.3	-10.3	1999-01-14 21:00:00	14	21.0	-4.89	-10.31
14.01.1999	22:00	8:14	17:01	527	526	0.0	0.0	0.0	0.0	296.6	333.6	4.2	4.6	6.9	6.0	-0.1	-11.5	1999-01-14 22:00:00	14	22.0	-4.83	-11.46
14.01.1999	23:00	8:14	17:01	527	526	0.0	0.0	0.0	0.0	284.4	332.9	4.2	4.7	6.8	6.0	-1.5	-11.8	1999-01-14 23:00:00	14	23.0	-4.78	-11.83
15.01.1999	00:00	8:14	17:02	529	525	0.0	0.0	0.0	0.0	297.5	334.7	4.4	4.8	6.9	7.0	0.1	-13.3	1999-01-15 00:00:00	15	0.0	-4.59	-13.32
15.01.1999	01:00	8:14	17:02	529	525	0.0	0.0	0.0	0.0	276.2	334.4	4.6	5.0	6.9	10.0	-2.3	-19.0	1999-01-15 01:00:00	15	1.0	-4.30	-19.02
15.01.1999	02:00	8:14	17:02	529	525	0.0	0.0	0.0	0.0	297.7	335.4	4.6	4.9	6.8	8.0	0.2	-15.1	1999-01-15 02:00:00	15	2.0	-4.51	-15.06
15.01.1999	03:00	8:14	17:02	529	525	0.0	0.0	0.0	0.0	298.2	335.9	4.7	5.1	6.8	6.0	0.3	-10.8	1999-01-15 03:00:00	15	3.0	-4.40	-10.83
15.01.1999	04:00	8:14	17:02	529	525	0.0	0.0	0.0	0.0	315.7	339.8	5.3	5.6	6.7	6.0	2.6	-9.6	1999-01-15 04:00:00	15	4.0	-3.97	-9.59
15.01.1999	05:00	8:14	17:02	529	525	0.0	0.0	0.0	0.0	316.9	340.5	5.5	5.7	6.9	7.0	2.8	-11.5	1999-01-15 05:00:00	15	5.0	-3.72	-11.45
15.01.1999	06:00	8:14	17:02	529	525	0.0	0.0	0.0	0.0	301.3	339.1	5.3	5.7	6.9	7.0	1.0	-12.0	1999-01-15 06:00:00	15	6.0	-3.72	-12.02
15.01.1999	07:00	8:14	17:02	529	525	0.0	0.0	0.0	0.0	301.0	338.6	5.2	5.6	6.9	7.0	0.9	-12.2	1999-01-15 07:00:00	15	7.0	-3.82	-12.16
15.01.1999	08:00	8:14	17:02	529	525	0.0	0.0	0.0	0.0	301.5	339.3	5.4	5.8	6.8	6.0	1.0	-9.9	1999-01-15 08:00:00	15	8.0	-2.32	-9.87
15.01.1999	09:00	8:14	17:02	529	525	74.2	34.1	15.4	18.7	289.9	340.7	5.8	6.1	6.8	5.0	3.5	-6.4	1999-01-15 09:00:00	15	9.0	7.41	-6.37
15.01.1999	10:00	8:14	17:02	529	525	211.0	78.1	22.9	55.2	305.1	346.7	6.9	6.7	6.8	7.0	11.2	-7.6	1999-01-15 10:00:00	15	10.0	13.16	-7.64
15.01.1999	11:00	8:14	17:02	529	525	312.2	115.5	35.8	79.7	307.0	351.0	7.8	7.2	6.7	6.0	15.6	-3.6	1999-01-15 11:00:00	15	11.0	16.13	-3.63
15.01.1999	12:00	8:14	17:02	529	525	368.2	136.2	43.3	92.9	308.1	353.9	8.4	7.6	6.6	6.0	17.9	-2.5	1999-01-15 12:00:00	15	12.0	17.16	-2.47
15.01.1999	13:00	8:14	17:02	529	525	374.8	172.4	88.4	84.0	298.2	358.2	9.4	8.4	6.5	6.0	18.0	-1.7	1999-01-15 13:00:00	15	13.0	17.00	-1.66
15.01.1999	14:00	8:14	17:02	529	525	331.5	122.7	38.4	84.3	313.3	359.3	9.5	8.8	6.6	6.0	17.6	-1.4	1999-01-15 14:00:00	15	14.0	14.86	-1.36
15.01.1999	15:00	8:14	17:02	529	525	241.6	89.4	26.7	62.7	310.7	356.1	8.8	8.5	6.3	6.0	13.8	-3.0	1999-01-15 15:00:00	15	15.0	9.20	-3.02
15.01.1999	16:00	8:14	17:02	529	525	112.6	41.7	11.7	30.0	307.8	350.9	7.8	7.9	6.3	5.0	7.9	-3.3	1999-01-15 16:00:00	15	16.0	-0.66	-3.32
15.01.1999	17:00	8:14	17:02	529	525	0.0	0.0	0.0	0.0	289.4	339.4	5.5	6.7	6.2	2.0	-0.3	1.3	1999-01-15 17:00:00	15	17.0	-3.65	1.32
15.01.1999	18:00	8:14	17:02	529	525	0.0	0.0	0.0	0.0	260.3	333.7	4.6	5.7	6.1	4.0	-4.1	-6.7	1999-01-15 18:00:00	15	18.0	-4.37	-6.74
15.01.1999	19:00	8:14	17:02	529	525	0.0	0.0	0.0	0.0	260.2	328.6	3.5	5.1	6.0	2.0	-4.7	-1.4	1999-01-15 19:00:00	15	19.0	-5.30	-1.39
15.01.1999	20:00	8:14	17:02	529	525	0.0	0.0	0.0	0.0	270.7	326.7	3.0	4.8	5.9	1.0	-3.7	1.6	1999-01-15 20:00:00	15	20.0	-5.97	1.62
15.01.1999	21:00	8:14	17:02	529	525	0.0	0.0	0.0	0.0	277.6	328.9	3.4	4.3	5.8	3.0	-2.7	-4.5	1999-01-15 21:00:00	15	21.0	-6.02	-4.50
15.01.1999	22:00	8:14	17:02	529	525	0.0	0.0	0.0	0.0	272.5	334.4	4.6	5.4	5.8	5.0	-2.7	-9.3	1999-01-15 22:00:00	15	22.0	-4.76	-9.34
15.01.1999	23:00	8:14	17:02	529	525	0.0	0.0	0.0	0.0	298.4	342.6	6.1	6.6	5.7	6.0	1.0	-9.3	1999-01-15 23:00:00	15	23.0	-3.61	-9.32
16.01.1999	00:00	8:13	17:04	531	529	0.0	0.0	0.0	0.0	297.8	343.0	6.2	6.7	5.5	6.0	1.0	-9.3	1999-01-16 00:00:00	16	0.0	-3.65	-9.28
16.01.1999	01:00	8:13	17:04	531	529	0.0	0.0	0.0	0.0	296.4	341.6	5.9	6.5	5.4	5.0	0.7	-7.3	1999-01-16 01:00:00	16	1.0	-3.98	-7.29
16.01.1999	02:00	8:13	17:04	531	529	0.0	0.0	0.0	0.0	295.7	344.6	6.6	7.0	5.0	8.0	1.0	-12.8	1999-01-16 02:00:00	16	2.0	-3.64	-12.77
16.01.1999	03:00	8:13	17:04	531	529	0.0	0.0	0.0	0.0	296.4	350.4	7.8	8.2	4.5	9.0	1.7	-12.8	1999-01-16 03:00:00	16	3.0	-2.87	-12.75
16.01.1999	04:00	8:13	17:04	531	529	0.0	0.0	0.0	0.0	310.4	343.9	6.3	6.7	5.1	5.0	2.5	-6.6	1999-01-16 04:00:00	16	4.0	-4.02	-6.61
16.01.1999	05:00	8:13	17:04	531	529	0.0	0.0	0.0	0.0	293.8	337.9	5.2	6.2	5.2	2.0	0.0	0.8	1999-01-16 05:00:00	16	5.0	-4.83	0.82
16.01.1999	06:00	8:13	17:04	531	529	0.0	0.0	0.0	0.0	292.2	334.8	4.5	5.5	5.4	2.0	-0.5	0.2	1999-01-16 06:00:00	16	6.0	-5.34	0.21
16.01.1999	07:00	8:13	17:04	531	529	0.0	0.0	0.0	0.0	292.2	334.8	4.5	5.5	5.4	2.0	-0.5	0.2	1999-01-16 07:00:00	16	7.0	-5.34	0.21
16.01.1999	08:00	8:13	17:04	531	529	0.0	0.0	0.0	0.0	293.1	337.9	5.2	6.2	5.1	2.0	0.0	0.8	1999-01-16 08:00:00	16	8.0	-3.20	0.79
16.01.1999	09:00	8:13	17:04	531	529	76.3	28.2	7.9	20.3	301.4	351.2	7.9	8.3	5.0	4.0	5.7	-1.5	1999-01-16 09:00:00	16	9.0	8.60	-1.50
16.01.1999	10:00	8:13	17:04	531	529	213.6	79.0	23.2	55.8	308.9	365.2	10.7	10.6	4.7	4.0	13.4	3.0	1999-01-16 10:00:00	16	10.0	15.53	3.02
16.01.1999	11:00	8:13	17:04	531	529	315.2	116.6	36.2	80.4	315.2	370.7	11.8	11.2	5.2	5.0	18.2	2.9	1999-01-16 11:00:00	16	11.0	18.75	2.92
16.01.1999	12:00	8:13	17:04	531	529	371.5	137.5	43.7	93.7	317.1	372.7	12.1	11.2	5.5	4.0	20.5	6.1	1999-01-16 12:00:00	16	12.0	19.87	6.15
16.01.1999	13:00	8:13	17:04	531	529	378.5	140.0	44.7	95.4	311.9	366.4	10.9	9.7	5.7	3.0	19.7	7.5	1999-01-16 13:00:00	16	13.0	18.26	7.46
16.01.1999	14:00	8:13	17:04	531	529	335.4	124.1	38.9	85.2	310.3	366.6	11.0	10.5	4.9	7.0	18.1	-1.7	1999-01-16 14:00:00	16	14.0	15.33	-1.75
16.01.1999	15:00	8:13	17:04	531	529	245.6	90.9	27.2	63.6	314.0	376.0	12.8	12.7	4.3	6.0	16.1	1.5	1999-01-16 15:00:00	16	15.0	11.76	1.53
16.01.1999	16:00	8:13	17:04	531	529	116.5	43.1	12.1	31.0	315.8	372.5	12.1	12.4	4.6	5.0	10.9	1.5	1999-01-16 16:00:00	16	16.0	2.55	1.53
16.01.1999	17:00	8:13	17:04	531	529	0.0	0.0	0.0	0.0	311.7	376.2	12.9	13.7	3.6	5.0	5.9	1.0	1999-01-16 17:00:00	16	17.0	1.25	1.02
16.01.1999	18:00	8:13	17:04	531	529	0.0	0.0	0.0	0.0	309.3	370.1	11.7	13.1	3.6	2.0	5.1	7.0	1999-01-16 18:00:00	16	18.0	0.16	7.03
16.01.1999	19:00	8:13	17:04	531	529	0.0	0.0	0.0	0.0	310.7	362.1	10.1	11.0	4.7	3.0	4.4	2.9	1999-01-16 19:00:00	16	19.0	-0.48	2.92
16.01.1999	20:00	8:13	17:04	531	529	0.0	0.0	0.0	0.0	310.3	358.7	9.4	10.5	4.9	2.0	4.0	5.1	1999-01-16 20:00:00	16	20.0	-0.99	5.09
16.01.1999	21:00	8:13	17:04	531	529	0.0	0.0	0.0	0.0	308.5	359.1	9.5	10.1	4.9	5.0	3.8	-2.9	1999-01-16 21:00:00	16	21.0	-0.93	-2.94
16.01.1999	22:00	8:13	17:04	531	529	0.0	0.0	0.0	0.0	295.1	355.0	8.8	9.5	5.2	5.0	2.0	-4.0	1999-01-16 22:00:00	16	22.0	-1.26	-4.02
16.01.1999	23:00	8:13	17:04	531	529	0.0	0.0	0.0	0.0	277.2	351.4	8.2	9.3	5.3	4.0	-0.3	-2.5	1999-01-16 23:00:00	16	23.0	-1.47	-2.52
17.01.1999	00:00	8:12	17:05	533	532	0.0	0.0	0.0	0.0	287.1	343.3	6.4	7.7	5.1	2.0	-0.1	1.8	1999-01-17 00:00:00	17	0.0	-3.48	1.78
17.01.1999	01:00	8:12	17:05	533	532	0.0	0.0	0.0	0.0	274.8	342.7	6.4	7.4	4.9	4.0	-1.5	-4.7	1999-01-17 01:00:00	17	1.0	-3.60	-4.71
17.01.1999	02:00	8:12	17:05	533	532	0.0	0.0	0.0	0.0	266.5	340.5	6.0	7.1	4.9	4.0	-2.7	-5.3	1999-01-17 02:00:00	17	2.0	-3.89	-5.37
17.01.1999	03:00	8:12	17:05	533	532	0.0	0.0	0.0	0.0	263.4	337.3	5.4	6.7	4.7	3.0	-3.4	-3.1	1999-01-17 03:00:00	17	3.0	-4.57	-3.14
17.01.1999	04:00	8:12	17:05	533	532	0.0	0.0	0.0	0.0	280.4	340.7	5.9	7.0	4.6	3.0	-1.1	-2.2	1999-01-17 04:00:00	17	4.0	-4.37	-2.15
17.01.1999	05:00	8:12	17:05	533	532	0.0	0.0	0.0	0.0	290.0	339.8	5.6	6.5	4.5	3.0	-0.2	-2.2	1999-01-17 05:00:00	17	5.0	-4.94	-2.27
17.01.1999	06:00	8:12	17:05	533	532	0.0	0.0	0.0	0.0	279.7	343.3	6.5	7.4	4.3	4.0	-0.9	-4.7	1999-01-17 06:00:00	17	6.0	-4.13	-4.70
17.01.1999	07:00	8:12	17:05	533	532	0.0	0.0	0.0	0.0	281.5	343.0	6.4	7.3	4.6	4.0	-0.7	-4.6	1999-01-17 07:00:00	17	7.0	-3.95	-4.63
17.01.1999	08:00	8:12	17:05	533	532	0.0	0.0	0.0	0.0	280.8	345.8	7.0	7.7	4.3	6.0	-0.5	-9.1	1999-01-17 08:00:00	17	8.0	-1.86	-9.05
17.01.1999	09:00	8:12	17:05	533	532	78.6	29.1	8.1	20.9	293.3	347.5	7.2	7.6	4.4	5.0	4.6	-5.3	1999-01-17 09:00:00	17	9.0	7.69	-5.27
17.01.1999	10:00	8:12	17:05	533	532	216.3	99.5	47.1	52.4	285.5	355.0	8.9	8.7	4.4	4.0	10.7	0.4	1999-01-17 10:00:00	17	10.0	13.90	0.36
17.01.1999	11:00	8:12	17:05	533	532	318.3	117.8	36.6	81.1	307.4	364.5	10.6	9.8	5.0	3.0	17.1	6.4	1999-01-17 11:00:00	17	11.0	18.02	6.44
17.01.1999	12:00	8:12	17:05	533	532	375.0	138.7	44.2	94.5	316.9	375.7	12.7	11.3	5.4	2.0	20.9	11.7	1999-01-17 12:00:00	17	12.0	20.65	11.69
17.01.1999	13:00	8:12	17:05	533	532	382.2	141.4	45.2	96.2	327.0	386.1	14.7	12.6	6.0	1.0	22.9	15.6	1999-01-17 13:00:00	17	13.0	21.83	15.61
17.01.1999	14:00	8:12	17:05	533	532	339.4	125.6	39.4	86.1	326.6	384.0	14.3	13.1	5.6	2.0	21.2	13.0	1999-01-17 14:00:00	17	14.0	18.72	12.96
17.01.1999	15:00	8:12	17:05	533	532	249.7	92.4	27.7	64.6	328.2	380.1	13.5	12.9	5.9	2.0	17.9	11.7	1999-01-17 15:00:00	17	15.0	13.41	11.75
17.01.1999	16:00	8:12	17:05	533	532	120.6	66.3	37.6	28.7	296.3	366.5	11.1	11.5	5.7	2.0	9.2	7.8	1999-01-17 16:00:00	17	16.0	2.43	7.76
17.01.1999	17:00	8:12	17:05	533	532	0.0	0.0	0.0	0.0	292.9	354.1	8.6	10.6	5.7	1.0	1.7	6.9	1999-01-17 17:00:00	17	17.0	-0.60	6.87
17.01.1999	18:00	8:12	17:05	533	532	0.0	0.0	0.0	0.0	300.4	352.5	8.2	9.4	6.1	2.0	2.3	4.0	1999-01-17 18:00:00	17	18.0	-1.14	4.03
17.01.1999	19:00	8:12	17:05	533	532	0.0	0.0	0.0	0.0	311.3	351.5	7.9	8.6	6.4	3.0	3.4	1.1	1999-01-17 19:00:00	17	19.0	-1.53	1.13
17.01.1999	20:00	8:12	17:05	533	532	0.0	0.0	0.0	0.0	312.3	350.3	7.6	8.3	6.8	3.0	3.3	1.0	1999-01-17 20:00:00	17	20.0	-1.58	0.97
17.01.1999	21:00	8:12	17:05	533	532	0.0	0.0	0.0	0.0	295.9	346.9	7.1	7.8	6.6	4.0	1.2	-3.0	1999-01-17 21:00:00	17	21.0	-2.06	-3.00
17.01.1999	22:00	8:12	17:05	533	532	0.0	0.0	0.0	0.0	307.4	346.2	6.8	7.5	6.5	3.0	2.4	0.0	1999-01-17 22:00:00	17	22.0	-2.52	-0.04
17.01.1999	23:00	8:12	17:05	533	532	0.0	0.0	0.0	0.0	305.1	342.9	6.1	7.0	6.5	2.0	1.8	2.3	1999-01-17 23:00:00	17	23.0	-3.18	2.34
18.01.1999	00:00	8:11	17:06	535	534	0.0	0.0	0.0	0.0	306.5	343.5	6.2	6.9	6.9	3.0	2.0	-0.5	1999-01-18 00:00:00	18	0.0	-2.87	-0.54
18.01.1999	01:00	8:11	17:06	535	534	0.0	0.0	0.0	0.0	272.0	331.3	4.0	5.9	6.8	1.0	-3.1	2.7	1999-01-18 01:00:00	18	1.0	-4.36	2.69
18.01.1999	02:00	8:11	17:06	535	534	0.0	0.0	0.0	0.0	287.0	333.2	4.2	5.3	6.9	2.0	-1.2	0.2	1999-01-18 02:00:00	18	2.0	-4.58	0.21
18.01.1999	03:00	8:11	17:06	535	534	0.0	0.0	0.0	0.0	302.4	339.1	5.3	6.0	6.8	3.0	1.1	-1.6	1999-01-18 03:00:00	18	3.0	-3.79	-1.58
18.01.1999	04:00	8:11	17:06	535	534	0.0	0.0	0.0	0.0	288.0	334.6	4.5	5.6	6.8	2.0	-0.9	0.5	1999-01-18 04:00:00	18	4.0	-4.35	0.50
18.01.1999	05:00	8:11	17:06	535	534	0.0	0.0	0.0	0.0	286.3	330.2	3.6	5.0	7.0	1.0	-1.6	2.8	1999-01-18 05:00:00	18	5.0	-5.10	2.77
18.01.1999	06:00	8:11	17:06	535	534	0.0	0.0	0.0	0.0	299.7	335.4	4.6	5.2	7.0	3.0	0.4	-2.4	1999-01-18 06:00:00	18	6.0	-4.45	-2.40
18.01.1999	07:00	8:11	17:06	535	534	0.0	0.0	0.0	0.0	298.6	332.7	4.0	5.1	6.9	1.0	0.0	3.4	1999-01-18 07:00:00	18	7.0	-5.06	3.41
18.01.1999	08:00	8:11	17:06	535	534	0.0	0.0	0.0	0.0	303.5	338.9	5.3	6.1	7.0	2.0	1.2	1.6	1999-01-18 08:00:00	18	8.0	-1.62	1.65
18.01.1999	09:00	8:11	17:06	535	534	81.0	30.0	8.4	21.6	306.1	342.8	6.1	6.5	7.2	1.0	5.5	6.3	1999-01-18 09:00:00	18	9.0	9.02	6.33
18.01.1999	10:00	8:11	17:06	535	534	219.2	81.1	23.9	57.2	310.1	352.0	8.0	7.1	7.5	1.0	12.5	9.3	1999-01-18 10:00:00	18	10.0	15.43	9.35
18.01.1999	11:00	8:11	17:06	535	534	321.5	119.0	37.1	81.9	313.4	358.0	9.2	7.8	7.5	2.0	17.1	8.7	1999-01-18 11:00:00	18	11.0	18.24	8.66
18.01.1999	12:00	8:11	17:06	535	534	378.5	140.1	44.7	95.4	315.6	360.3	9.7	7.8	8.0	2.0	19.5	9.7	1999-01-18 12:00:00	18	12.0	19.24	9.66
18.01.1999	13:00	8:11	17:06	535	534	386.0	142.8	45.7	97.1	315.8	359.8	9.5	7.6	8.3	2.0	19.8	9.7	1999-01-18 13:00:00	18	13.0	18.36	9.72
18.01.1999	14:00	8:11	17:06	535	534	343.4	127.1	40.0	87.1	316.4	361.9	10.0	7.8	8.3	1.0	18.5	12.1	1999-01-18 14:00:00	18	14.0	16.30	12.14
18.01.1999	15:00	8:11	17:06	535	534	253.8	93.9	28.3	65.7	316.8	356.2	8.8	7.8	8.4	2.0	14.8	8.0	1999-01-18 15:00:00	18	15.0	10.43	8.05
18.01.1999	16:00	8:11	17:06	535	534	124.7	46.1	13.0	33.2	318.0	353.2	8.2	8.1	8.3	1.0	9.6	9.0	1999-01-18 16:00:00	18	16.0	0.64	8.98
18.01.1999	17:00	8:11	17:06	535	534	0.0	0.0	0.0	0.0	319.3	350.5	7.6	8.3	8.4	2.0	4.1	4.5	1999-01-18 17:00:00	18	17.0	-1.02	4.48
18.01.1999	18:00	8:11	17:06	535	534	0.0	0.0	0.0	0.0	318.9	350.5	7.6	8.3	8.3	2.0	4.0	4.4	1999-01-18 18:00:00	18	18.0	-1.06	4.42
18.01.1999	19:00	8:11	17:06	535	534	0.0	0.0	0.0	0.0	318.7	351.6	7.8	8.4	8.2	3.0	4.1	1.7	1999-01-18 19:00:00	18	19.0	-0.83	1.66
18.01.1999	20:00	8:11	17:06	535	534	0.0	0.0	0.0	0.0	292.3	342.9	6.3	7.9	8.0	1.0	0.4	5.4	1999-01-18 20:00:00	18	20.0	-1.85	5.38
18.01.1999	21:00	8:11	17:06	535	534	0.0	0.0	0.0	0.0	314.2	345.5	6.6	7.3	8.3	2.0	3.0	3.4	1999-01-18 21:00:00	18	21.0	-2.01	3.40
18.01.1999	22:00	8:11	17:06	535	534	0.0	0.0	0.0	0.0	309.5	341.0	5.7	6.7	7.8	1.0	2.1	5.3	1999-01-18 22:00:00	18	22.0	-3.08	5.31
18.01.1999	23:00	8:11	17:06	535	534	0.0	0.0	0.0	0.0	308.9	342.5	6.0	6.6	7.7	3.0	2.2	-0.5	1999-01-18 23:00:00	18	23.0	-2.77	-0.51
19.01.1999	00:00	8:11	17:08	537	535	0.0	0.0	0.0	0.0	275.7	337.6	5.3	6.2	7.4	4.0	-2.0	-5.3	1999-01-19 00:00:00	19	0.0	-3.18	-5.28
19.01.1999	01:00	8:11	17:08	537	535	0.0	0.0	0.0	0.0	263.9	333.2	4.5	5.5	7.1	4.0	-3.8	-6.5	1999-01-19 01:00:00	19	1.0	-4.00	-6.57
19.01.1999	02:00	8:11	17:08	537	535	0.0	0.0	0.0	0.0	260.6	328.7	3.5	5.1	7.0	2.0	-4.7	-1.1	1999-01-19 02:00:00	19	2.0	-4.72	-1.15
19.01.1999	03:00	8:11	17:08	537	535	0.0	0.0	0.0	0.0	300.2	335.5	4.6	5.1	7.2	4.0	0.5	-5.5	1999-01-19 03:00:00	19	3.0	-4.33	-5.45
19.01.1999	04:00	8:11	17:08	537	535	0.0	0.0	0.0	0.0	302.6	337.9	5.1	5.7	7.1	3.0	1.0	-1.8	1999-01-19 04:00:00	19	4.0	-3.92	-1.77
19.01.1999	05:00	8:11	17:08	537	535	0.0	0.0	0.0	0.0	300.2	336.3	4.8	5.4	6.9	3.0	0.6	-2.2	1999-01-19 05:00:00	19	5.0	-4.31	-2.20
19.01.1999	06:00	8:11	17:08	537	535	0.0	0.0	0.0	0.0	317.5	339.3	5.2	5.6	7.1	3.0	2.7	-1.2	1999-01-19 06:00:00	19	6.0	-4.01	-1.25
19.01.1999	07:00	8:11	17:08	537	535	0.0	0.0	0.0	0.0	301.7	337.0	4.9	5.7	7.0	2.0	0.8	1.2	1999-01-19 07:00:00	19	7.0	-4.14	1.23
19.01.1999	08:00	8:11	17:08	537	535	0.0	0.0	0.0	0.0	305.2	340.0	5.5	6.3	7.2	2.0	1.5	1.9	1999-01-19 08:00:00	19	8.0	-1.09	1.94
19.01.1999	09:00	8:11	17:08	537	535	83.5	30.9	8.6	22.3	308.1	344.9	6.5	6.8	7.3	2.0	6.0	3.9	1999-01-19 09:00:00	19	9.0	9.34	3.93
19.01.1999	10:00	8:11	17:08	537	535	222.2	82.2	24.3	57.9	309.4	351.3	7.9	7.2	7.2	2.0	12.5	6.5	1999-01-19 10:00:00	19	10.0	15.06	6.53
19.01.1999	11:00	8:11	17:08	537	535	324.9	178.7	112.5	66.2	289.9	362.8	10.4	7.7	7.6	1.0	16.3	11.1	1999-01-19 11:00:00	19	11.0	19.00	11.10
19.01.1999	12:00	8:11	17:08	537	535	382.2	175.8	90.3	85.5	304.4	361.8	10.1	8.3	8.0	3.0	19.1	6.8	1999-01-19 12:00:00	19	12.0	19.33	6.84
19.01.1999	13:00	8:11	17:08	537	535	390.0	249.6	184.9	64.7	289.4	368.5	11.6	9.0	8.0	3.0	19.2	7.4	1999-01-19 13:00:00	19	13.0	19.12	7.37
19.01.1999	14:00	8:11	17:08	537	535	347.6	159.9	81.0	78.9	312.2	371.2	11.9	10.0	8.1	2.0	19.5	11.0	1999-01-19 14:00:00	19	14.0	17.69	11.01
19.01.1999	15:00	8:11	17:08	537	535	258.1	118.7	57.6	61.1	307.1	362.1	10.1	9.0	7.9	2.0	15.0	8.8	1999-01-19 15:00:00	19	15.0	11.46	8.74
19.01.1999	16:00	8:11	17:08	537	535	128.9	70.9	40.3	30.6	293.6	352.4	8.3	8.3	7.9	2.0	7.9	5.7	1999-01-19 16:00:00	19	16.0	1.10	5.74
19.01.1999	17:00	8:11	17:08	537	535	0.0	0.0	0.3	-0.3	289.1	339.9	5.6	7.3	7.8	1.0	-0.3	4.7	1999-01-19 17:00:00	19	17.0	-2.51	4.75
19.01.1999	18:00	8:11	17:08	537	535	0.0	0.0	0.0	0.0	272.3	332.9	4.3	6.3	7.7	1.0	-2.9	3.2	1999-01-19 18:00:00	19	18.0	-3.51	3.19
19.01.1999	19:00	8:11	17:08	537	535	0.0	0.0	0.0	0.0	268.3	329.1	3.5	5.5	7.5	1.0	-3.7	2.4	1999-01-19 19:00:00	19	19.0	-4.37	2.39
19.01.1999	20:00	8:11	17:08	537	535	0.0	0.0	0.0	0.0	260.5	327.8	3.3	4.9	7.3	2.0	-4.8	-1.3	1999-01-19 20:00:00	19	20.0	-4.76	-1.26
19.01.1999	21:00	8:11	17:08	537	535	0.0	0.0	0.0	0.0	259.8	327.7	3.3	4.9	7.1	2.0	-4.9	-1.3	1999-01-19 21:00:00	19	21.0	-4.86	-1.34
19.01.1999	22:00	8:11	17:08	537	535	0.0	0.0	0.0	0.0	255.2	320.5	1.8	3.9	6.9	1.0	-6.2	0.4	1999-01-19 22:00:00	19	22.0	-6.21	0.39
19.01.1999	23:00	8:11	17:08	537	535	0.0	0.0	0.0	0.0	254.1	319.1	1.5	3.6	6.9	1.0	-6.5	0.1	1999-01-19 23:00:00	19	23.0	-6.49	0.10
20.01.1999	00:00	8:10	17:09	539	538	0.0	0.0	0.0	0.0	252.2	316.9	1.0	3.1	6.9	1.0	-7.0	-0.4	1999-01-20 00:00:00	20	0.0	-6.97	-0.38
20.01.1999	01:00	8:10	17:09	539	538	0.0	0.0	0.0	0.0	250.0	315.0	0.6	2.7	6.7	1.0	-7.5	-0.9	1999-01-20 01:00:00	20	1.0	-7.46	-0.86
20.01.1999	02:00	8:10	17:09	539	538	0.0	0.0	0.0	0.0	248.1	313.1	0.2	2.3	6.6	1.0	-7.9	-1.3	1999-01-20 02:00:00	20	2.0	-7.90	-1.27
20.01.1999	03:00	8:10	17:09	539	538	0.0	0.0	0.0	0.0	245.3	310.7	-0.3	1.8	6.3	1.0	-8.5	-1.9	1999-01-20 03:00:00	20	3.0	-8.56	-1.87
20.01.1999	04:00	8:10	17:09	539	538	0.0	0.0	0.0	0.0	244.5	309.8	-0.5	1.6	6.3	1.0	-8.7	-2.1	1999-01-20 04:00:00	20	4.0	-8.75	-2.07
20.01.1999	05:00	8:10	17:09	539	538	0.0	0.0	0.0	0.0	243.4	308.8	-0.7	1.4	6.2	1.0	-9.0	-2.3	1999-01-20 05:00:00	20	5.0	-9.00	-2.32
20.01.1999	06:00	8:10	17:09	539	538	0.0	0.0	0.0	0.0	242.2	307.9	-0.9	1.2	6.1	1.0	-9.2	-2.6	1999-01-20 06:00:00	20	6.0	-9.25	-2.54
20.01.1999	09:00	8:10	17:09	539	538	36.7	33.4	11.5	21.9	245.8	314.5	0.5	1.9	6.3	1.0	-3.8	-0.1	1999-01-20 09:00:00	20	9.0	5.60	-0.07
20.01.1999	10:00	8:10	17:09	539	538	179.8	163.6	92.5	71.2	250.9	334.6	4.9	3.1	6.5	1.0	9.9	5.9	1999-01-20 10:00:00	20	10.0	15.62	5.90
20.01.1999	11:00	8:10	17:09	539	538	328.3	298.8	265.6	33.2	258.3	360.2	10.2	4.9	6.7	1.0	14.7	8.8	1999-01-20 11:00:00	20	11.0	16.57	8.80
20.01.1999	12:00	8:10	17:09	539	538	386.0	386.0	365.3	20.7	265.1	379.2	13.9	6.4	7.0	1.0	19.0	11.3	1999-01-20 12:00:00	20	12.0	18.76	11.29
20.01.1999	13:00	8:10	17:09	539	538	394.0	394.0	374.0	20.0	283.5	400.6	17.9	10.2	8.0	1.0	22.6	14.7	1999-01-20 13:00:00	20	13.0	21.27	14.74
20.01.1999	14:00	8:10	17:09	539	538	351.8	351.8	328.5	23.3	292.9	406.9	19.0	12.5	8.0	1.0	22.9	15.9	1999-01-20 14:00:00	20	14.0	20.33	15.94
20.01.1999	15:00	8:10	17:09	539	538	262.4	262.4	234.8	27.6	286.7	388.3	15.5	11.3	7.6	1.0	18.1	13.6	1999-01-20 15:00:00	20	15.0	13.67	13.57
20.01.1999	16:00	8:10	17:09	539	538	133.2	133.2	111.2	22.0	283.6	367.7	11.5	10.6	7.5	1.0	10.3	10.4	1999-01-20 16:00:00	20	16.0	3.10	10.37
20.01.1999	17:00	8:10	17:09	539	538	0.1	0.1	1.7	-1.6	276.6	343.8	6.6	8.8	7.6	1.0	-1.4	5.2	1999-01-20 17:00:00	20	17.0	-1.17	5.14
20.01.1999	18:00	8:10	17:09	539	538	0.0	0.0	0.0	0.0	269.4	335.2	4.9	7.0	7.5	1.0	-2.9	3.5	1999-01-20 18:00:00	20	18.0	-2.94	3.55
20.01.1999	19:00	8:10	17:09	539	538	0.0	0.0	0.0	0.0	266.9	333.6	4.5	6.7	7.2	1.0	-3.4	3.1	1999-01-20 19:00:00	20	19.0	-3.38	3.13
20.01.1999	20:00	8:10	17:09	539	538	0.0	0.0	0.0	0.0	264.5	341.2	6.2	7.3	6.1	4.0	-2.8	-4.9	1999-01-20 20:00:00	20	20.0	-2.83	-4.90
20.01.1999	21:00	8:10	17:09	539	538	0.0	0.0	0.0	0.0	259.7	330.7	4.0	6.3	5.9	1.0	-4.5	2.2	1999-01-20 21:00:00	20	21.0	-4.54	2.20
20.01.1999	22:00	8:10	17:09	539	538	0.0	0.0	0.0	0.0	255.6	323.3	2.4	4.6	6.4	1.0	-5.9	0.8	1999-01-20 22:00:00	20	22.0	-5.83	0.81
21.01.1999	00:00	8:09	17:11	542	541	0.0	0.0	0.0	0.0	255.2	329.9	3.9	5.2	5.8	3.0	-5.1	-4.6	1999-01-21 00:00:00	21	0.0	-5.16	-4.60
21.01.1999	01:00	8:09	17:11	542	541	0.0	0.0	0.0	0.0	250.4	318.9	1.5	3.7	6.0	1.0	-7.0	-0.2	1999-01-21 01:00:00	21	1.0	-6.94	-0.23
21.01.1999	02:00	8:09	17:11	542	541	0.0	0.0	0.0	0.0	244.5	312.1	0.0	2.2	5.9	1.0	-8.5	-1.7	1999-01-21 02:00:00	21	2.0	-8.44	-1.71
21.01.1999	03:00	8:09	17:11	542	541	0.0	0.0	0.0	0.0	245.7	313.1	0.2	2.4	6.0	1.0	-8.2	-1.5	1999-01-21 03:00:00	21	3.0	-8.18	-1.46
21.01.1999	04:00	8:09	17:11	542	541	0.0	0.0	0.0	0.0	243.8	313.7	0.4	2.0	5.9	2.0	-8.4	-4.9	1999-01-21 04:00:00	21	4.0	-8.33	-4.91
21.01.1999	05:00	8:09	17:11	542	541	0.0	0.0	0.0	0.0	242.2	309.4	-0.6	1.6	5.8	1.0	-9.1	-2.3	1999-01-21 05:00:00	21	5.0	-9.08	-2.33
21.01.1999	06:00	8:09	17:11	542	541	0.0	0.0	0.0	0.0	242.2	309.4	-0.6	1.6	5.8	1.0	-9.1	-2.3	1999-01-21 06:00:00	21	6.0	-9.08	-2.33
21.01.1999	07:00	8:09	17:11	542	541	0.0	0.0	0.0	0.0	240.8	308.4	-0.8	1.4	5.7	1.0	-9.4	-2.6	1999-01-21 07:00:00	21	7.0	-9.34	-2.58
21.01.1999	11:00	8:09	17:11	542	541	331.9	302.0	268.8	33.2	258.4	362.7	10.7	5.4	6.3	1.0	15.1	9.1	1999-01-21 11:00:00	21	11.0	16.91	9.12
21.01.1999	12:00	8:09	17:11	542	541	389.8	354.8	323.2	31.6	262.9	367.9	11.7	6.8	6.1	2.0	17.6	7.8	1999-01-21 12:00:00	21	12.0	18.04	7.84
21.01.1999	13:00	8:09	17:11	542	541	398.1	362.3	331.1	31.2	275.9	384.1	14.8	9.8	6.4	2.0	20.4	10.8	1999-01-21 13:00:00	21	13.0	19.75	10.81
21.01.1999	14:00	8:09	17:11	542	541	356.1	324.0	291.4	32.7	287.8	401.6	18.0	12.4	6.8	1.0	21.8	15.3	1999-01-21 14:00:00	21	14.0	19.89	15.27
21.01.1999	15:00	8:09	17:11	542	541	266.8	218.8	179.4	39.4	282.8	379.5	13.8	10.8	6.7	1.0	16.3	12.5	1999-01-21 15:00:00	21	15.0	13.03	12.48
21.01.1999	16:00	8:09	17:11	542	541	137.5	100.4	71.9	28.5	284.7	362.4	10.4	10.3	6.9	1.0	9.1	9.7	1999-01-21 16:00:00	21	16.0	2.77	9.65
21.01.1999	17:00	8:09	17:11	542	541	0.6	0.5	2.1	-1.6	274.5	341.0	6.0	8.2	7.2	1.0	-1.9	4.5	1999-01-21 17:00:00	21	17.0	-1.95	4.53
21.01.1999	18:00	8:09	17:11	542	541	0.0	0.0	0.0	0.0	269.6	335.3	4.9	7.0	7.1	1.0	-2.9	3.5	1999-01-21 18:00:00	21	18.0	-3.14	3.46
21.01.1999	19:00	8:09	17:11	542	541	0.0	0.0	0.0	0.0	269.1	332.8	4.3	6.4	6.8	1.0	-3.2	2.9	1999-01-21 19:00:00	21	19.0	-3.88	2.94
21.01.1999	20:00	8:09	17:11	542	541	0.0	0.0	0.0	0.0	260.6	328.5	3.5	5.7	6.5	1.0	-4.7	1.9	1999-01-21 20:00:00	21	20.0	-4.72	1.92
21.01.1999	21:00	8:09	17:11	542	541	0.0	0.0	0.0	0.0	254.3	321.5	2.0	4.2	6.3	1.0	-6.2	0.4	1999-01-21 21:00:00	21	21.0	-6.27	0.44
21.01.1999	22:00	8:09	17:11	542	541	0.0	0.0	0.0	0.0	253.3	321.7	2.1	4.3	6.1	1.0	-6.3	0.4	1999-01-21 22:00:00	21	22.0	-6.31	0.41
22.01.1999	02:00	8:08	17:12	544	542	0.0	0.0	0.0	0.0	244.5	314.6	0.6	2.2	5.9	2.0	-8.2	-4.7	1999-01-22 02:00:00	22	2.0	-8.14	-4.69
22.01.1999	03:00	8:08	17:12	544	542	0.0	0.0	0.0	0.0	244.6	313.6	0.4	2.6	5.6	1.0	-8.3	-1.5	1999-01-22 03:00:00	22	3.0	-8.27	-1.47
22.01.1999	05:00	8:08	17:12	544	542	0.0	0.0	0.0	0.0	241.8	309.3	-0.6	1.6	5.7	1.0	-9.1	-2.4	1999-01-22 05:00:00	22	5.0	-9.15	-2.35
22.01.1999	06:00	8:08	17:12	544	542	0.0	0.0	0.0	0.0	238.9	306.2	-1.3	0.9	5.6	1.0	-9.8	-3.1	1999-01-22 06:00:00	22	6.0	-9.88	-3.07
22.01.1999	07:00	8:08	17:12	544	542	0.0	0.0	0.0	0.0	239.7	305.9	-1.4	0.8	5.6	1.0	-9.8	-3.1	1999-01-22 07:00:00	22	7.0	-9.98	-3.13
22.01.1999	08:00	8:08	17:12	544	542	0.0	0.0	0.0	0.0	251.8	306.8	-1.3	0.5	5.4	1.0	-8.2	-2.8	1999-01-22 08:00:00	22	8.0	-8.13	-2.79
22.01.1999	10:00	8:08	17:12	544	542	231.8	85.8	25.4	60.3	283.1	329.5	3.5	2.6	5.9	1.0	8.2	4.8	1999-01-22 10:00:00	22	10.0	11.76	4.79
22.01.1999	11:00	8:08	17:12	544	542	335.5	124.1	38.9	85.3	290.5	341.9	6.1	4.2	6.0	1.0	14.1	8.0	1999-01-22 11:00:00	22	11.0	15.98	8.00
22.01.1999	12:00	8:08	17:12	544	542	393.8	145.7	46.7	99.0	296.1	350.9	7.9	5.5	6.1	1.0	17.5	10.0	1999-01-22 12:00:00	22	12.0	17.92	10.02
22.01.1999	13:00	8:08	17:12	544	542	402.3	148.9	47.9	101.0	304.8	356.8	9.0	7.2	6.3	2.0	19.1	8.7	1999-01-22 13:00:00	22	13.0	17.79	8.70
22.01.1999	14:00	8:08	17:12	544	542	360.5	133.4	42.2	91.2	307.9	362.3	10.1	8.1	6.2	1.0	18.4	11.7	1999-01-22 14:00:00	22	14.0	16.30	11.75
22.01.1999	15:00	8:08	17:12	544	542	271.3	100.4	30.5	69.9	307.5	354.4	8.5	7.6	6.5	2.0	14.5	7.3	1999-01-22 15:00:00	22	15.0	10.25	7.33
22.01.1999	16:00	8:08	17:12	544	542	141.9	52.5	14.9	37.6	302.6	344.2	6.4	6.4	6.5	1.0	7.9	7.0	1999-01-22 16:00:00	22	16.0	-0.80	7.01
22.01.1999	17:00	8:08	17:12	544	542	1.6	0.6	0.5	0.1	298.4	333.9	4.3	5.4	6.5	1.0	0.1	3.6	1999-01-22 17:00:00	22	17.0	-5.01	3.52
22.01.1999	18:00	8:08	17:12	544	542	0.0	0.0	0.0	0.0	259.8	324.0	2.5	4.6	6.3	1.0	-5.3	1.0	1999-01-22 18:00:00	22	18.0	-5.89	1.01
22.01.1999	19:00	8:08	17:12	544	542	0.0	0.0	0.0	0.0	253.6	320.6	1.8	4.0	6.3	1.0	-6.4	0.3	1999-01-22 19:00:00	22	19.0	-6.46	0.24
22.01.1999	20:00	8:08	17:12	544	542	0.0	0.0	0.0	0.0	251.1	320.8	1.9	3.5	6.2	2.0	-6.7	-3.2	1999-01-22 20:00:00	22	20.0	-6.70	-3.17
22.01.1999	21:00	8:08	17:12	544	542	0.0	0.0	0.0	0.0	250.9	316.7	1.0	3.1	6.2	1.0	-7.2	-0.6	1999-01-22 21:00:00	22	21.0	-7.38	-0.61
22.01.1999	22:00	8:08	17:12	544	542	0.0	0.0	0.0	0.0	250.9	314.7	0.5	2.6	6.0	1.0	-7.4	-1.0	1999-01-22 22:00:00	22	22.0	-7.99	-1.04
23.01.1999	00:00	8:07	17:14	547	544	0.0	0.0	0.0	0.0	247.5	311.8	-0.1	2.0	5.7	1.0	-8.1	-1.8	1999-01-23 00:00:00	23	0.0	-8.77	-1.74
23.01.1999	02:00	8:07	17:14	547	544	0.0	0.0	0.0	0.0	240.9	306.5	-1.2	0.9	5.7	1.0	-9.6	-2.9	1999-01-23 02:00:00	23	2.0	-9.81	-2.97
23.01.1999	03:00	8:07	17:14	547	544	0.0	0.0	0.0	0.0	240.0	306.0	-1.3	0.8	5.6	1.0	-9.7	-3.1	1999-01-23 03:00:00	23	3.0	-9.98	-3.09
23.01.1999	04:00	8:07	17:14	547	544	0.0	0.0	0.0	0.0	237.5	303.7	-1.9	0.3	5.5	1.0	-10.3	-3.7	1999-01-23 04:00:00	23	4.0	-10.53	-3.65
23.01.1999	05:00	8:07	17:14	547	544	0.0	0.0	0.0	0.0	234.7	302.8	-2.0	0.2	5.3	1.0	-10.8	-3.9	1999-01-23 05:00:00	23	5.0	-10.77	-3.95
23.01.1999	06:00	8:07	17:14	547	544	0.0	0.0	0.0	0.0	232.2	299.8	-2.7	-0.5	5.2	1.0	-11.4	-4.6	1999-01-23 06:00:00	23	6.0	-11.51	-4.64
23.01.1999	07:00	8:07	17:14	547	544	0.0	0.0	0.0	0.0	231.9	299.4	-2.8	-0.6	5.3	1.0	-11.5	-4.7	1999-01-23 07:00:00	23	7.0	-11.53	-4.71
23.01.1999	08:00	8:07	17:14	547	544	0.0	0.0	0.0	0.0	236.4	300.5	-2.6	-0.5	5.3	1.0	-10.8	-4.4	1999-01-23 08:00:00	23	8.0	-9.74	-4.40
23.01.1999	09:00	8:07	17:14	547	544	55.8	40.7	16.4	24.3	240.2	308.2	-0.8	0.3	5.5	1.0	-4.5	-1.5	1999-01-23 09:00:00	23	9.0	5.46	-1.53
23.01.1999	10:00	8:07	17:14	547	544	189.5	138.3	70.6	67.7	243.2	322.0	2.2	1.0	5.6	1.0	6.5	3.1	1999-01-23 10:00:00	23	10.0	14.31	3.09
23.01.1999	11:00	8:07	17:14	547	544	339.3	186.6	118.1	68.6	260.2	336.1	5.1	2.3	5.8	1.0	11.5	5.9	1999-01-23 11:00:00	23	11.0	14.57	5.85
23.01.1999	12:00	8:07	17:14	547	544	397.9	183.0	94.5	88.6	277.5	345.8	7.0	4.0	6.0	1.0	15.8	8.5	1999-01-23 12:00:00	23	12.0	16.86	8.53
23.01.1999	13:00	8:07	17:14	547	544	406.7	223.7	145.3	78.4	277.5	358.6	9.7	5.9	6.4	1.0	17.5	10.3	1999-01-23 13:00:00	23	13.0	17.67	10.32
23.01.1999	14:00	8:07	17:14	547	544	365.0	135.0	42.8	92.3	305.0	359.0	9.5	7.4	6.2	1.0	18.0	11.2	1999-01-23 14:00:00	23	14.0	15.92	11.24
23.01.1999	15:00	8:07	17:14	547	544	275.9	102.1	31.0	71.0	310.6	360.0	9.6	8.4	6.4	1.0	15.4	10.9	1999-01-23 15:00:00	23	15.0	11.29	10.85
23.01.1999	16:00	8:07	17:14	547	544	146.4	54.2	15.4	38.8	305.0	348.9	7.4	7.4	6.2	1.0	8.8	7.8	1999-01-23 16:00:00	23	16.0	0.21	7.82
23.01.1999	17:00	8:07	17:14	547	544	3.2	1.2	0.7	0.5	300.6	337.2	4.9	6.1	6.4	1.0	0.8	4.2	1999-01-23 17:00:00	23	17.0	-4.40	4.16
23.01.1999	18:00	8:07	17:14	547	544	0.0	0.0	0.0	0.0	297.4	333.7	4.2	5.4	6.4	1.0	0.0	3.4	1999-01-23 18:00:00	23	18.0	-5.07	3.46
23.01.1999	19:00	8:07	17:14	547	544	0.0	0.0	0.0	0.0	265.8	328.2	3.4	4.8	6.4	2.0	-4.1	-1.3	1999-01-23 19:00:00	23	19.0	-5.34	-1.29
23.01.1999	20:00	8:07	17:14	547	544	0.0	0.0	0.0	0.0	255.9	323.0	2.3	4.5	6.1	1.0	-5.9	0.7	1999-01-23 20:00:00	23	20.0	-6.12	0.68
23.01.1999	21:00	8:07	17:14	547	544	0.0	0.0	0.0	0.0	257.6	325.0	2.7	4.3	6.1	2.0	-5.4	-2.2	1999-01-23 21:00:00	23	21.0	-6.00	-2.17
23.01.1999	22:00	8:07	17:14	547	544	0.0	0.0	0.0	0.0	256.1	327.7	3.4	4.4	5.7	4.0	-5.3	-8.4	1999-01-23 22:00:00	23	22.0	-5.87	-8.39
23.01.1999	23:00	8:07	17:14	547	544	0.0	0.0	0.0	0.0	250.9	325.8	3.0	4.1	5.7	4.0	-6.1	-8.9	1999-01-23 23:00:00	23	23.0	-6.16	-8.92
24.01.1999	00:00	8:06	17:15	549	548	0.0	0.0	0.0	0.0	249.6	325.7	3.0	4.1	5.5	4.0	-6.3	-9.0	1999-01-24 00:00:00	24	0.0	-6.30	-9.04
24.01.1999	01:00	8:06	17:15	549	548	0.0	0.0	0.0	0.0	250.9	325.8	3.0	4.1	5.7	4.0	-6.1	-8.9	1999-01-24 01:00:00	24	1.0	-6.16	-8.92
24.01.1999	02:00	8:06	17:15	549	548	0.0	0.0	0.0	0.0	253.3	326.5	3.1	4.2	5.9	4.0	-5.7	-8.7	1999-01-24 02:00:00	24	2.0	-5.93	-8.64
24.01.1999	03:00	8:06	17:15	549	548	0.0	0.0	0.0	0.0	261.2	334.2	4.7	5.8	6.5	4.0	-4.0	-6.5	1999-01-24 03:00:00	24	3.0	-4.03	-6.51
24.01.1999	04:00	8:06	17:15	549	548	0.0	0.0	0.0	0.0	262.9	337.0	5.3	6.4	6.4	4.0	-3.5	-5.8	1999-01-24 04:00:00	24	4.0	-3.51	-5.84
24.01.1999	05:00	8:06	17:15	549	548	0.0	0.0	0.0	0.0	263.2	336.6	5.2	6.3	6.6	4.0	-3.5	-5.9	1999-01-24 05:00:00	24	5.0	-3.49	-5.88
24.01.1999	06:00	8:06	17:15	549	548	0.0	0.0	0.0	0.0	261.1	331.2	4.1	5.7	6.3	2.0	-4.3	-0.8	1999-01-24 06:00:00	24	6.0	-4.54	-0.76
24.01.1999	07:00	8:06	17:15	549	548	0.0	0.0	0.0	0.0	267.9	324.8	2.6	3.9	6.1	2.0	-4.3	-2.1	1999-01-24 07:00:00	24	7.0	-6.38	-2.06
24.01.1999	08:00	8:06	17:15	549	548	0.0	0.0	0.0	0.0	289.4	325.6	2.5	3.7	6.2	1.0	-1.8	1.8	1999-01-24 08:00:00	24	8.0	-2.89	1.75
24.01.1999	09:00	8:06	17:15	549	548	97.9	36.2	10.1	26.1	295.5	335.1	4.5	4.7	6.6	4.0	4.4	-4.6	1999-01-24 09:00:00	24	9.0	8.07	-4.62
24.01.1999	10:00	8:06	17:15	549	548	238.7	131.3	78.9	52.4	279.4	344.3	6.7	6.0	6.7	4.0	10.4	-1.4	1999-01-24 10:00:00	24	10.0	14.19	-1.39
24.01.1999	11:00	8:06	17:15	549	548	343.2	219.6	159.4	60.2	284.2	361.2	10.2	8.9	6.8	6.0	16.6	-1.5	1999-01-24 11:00:00	24	11.0	18.64	-1.53
24.01.1999	12:00	8:06	17:15	549	548	402.0	293.5	238.8	54.6	282.2	369.6	11.9	9.7	6.9	5.0	19.3	2.3	1999-01-24 12:00:00	24	12.0	20.16	2.36
24.01.1999	13:00	8:06	17:15	549	548	411.0	300.1	245.0	55.1	293.4	384.0	14.6	12.4	6.9	5.0	21.7	5.6	1999-01-24 13:00:00	24	13.0	21.62	5.63
24.01.1999	14:00	8:06	17:15	549	548	369.5	203.2	130.1	73.1	307.5	378.3	13.4	12.0	7.4	5.0	20.7	5.1	1999-01-24 14:00:00	24	14.0	19.21	5.06
24.01.1999	15:00	8:06	17:15	549	548	280.5	103.8	31.6	72.2	332.1	375.2	12.5	11.8	7.6	4.0	18.9	6.6	1999-01-24 15:00:00	24	15.0	14.52	6.62
24.01.1999	16:00	8:06	17:15	549	548	151.0	55.9	15.9	40.0	326.3	366.3	10.8	10.7	7.5	6.0	12.7	-0.8	1999-01-24 16:00:00	24	16.0	4.66	-0.80
24.01.1999	17:00	8:06	17:15	549	548	5.3	2.0	0.9	1.1	322.0	359.3	9.4	9.9	7.3	4.0	5.5	0.4	1999-01-24 17:00:00	24	17.0	0.33	0.43
24.01.1999	18:00	8:06	17:15	549	548	0.0	0.0	0.0	0.0	317.9	355.5	8.6	9.3	7.0	3.0	4.4	2.2	1999-01-24 18:00:00	24	18.0	-0.52	2.16
24.01.1999	19:00	8:06	17:15	549	548	0.0	0.0	0.0	0.0	315.2	350.8	7.7	8.5	7.2	2.0	3.7	4.2	1999-01-24 19:00:00	24	19.0	-1.36	4.19
24.01.1999	20:00	8:06	17:15	549	548	0.0	0.0	0.0	0.0	311.2	347.1	7.0	7.6	7.2	3.0	2.9	0.4	1999-01-24 20:00:00	24	20.0	-2.05	0.39
24.01.1999	21:00	8:06	17:15	549	548	0.0	0.0	0.0	0.0	306.6	344.0	6.3	7.0	6.8	3.0	2.1	-0.5	1999-01-24 21:00:00	24	21.0	-2.83	-0.45
24.01.1999	22:00	8:06	17:15	549	548	0.0	0.0	0.0	0.0	302.3	340.0	5.5	6.2	6.6	3.0	1.2	-1.4	1999-01-24 22:00:00	24	22.0	-3.71	-1.44
24.01.1999	23:00	8:06	17:15	549	548	0.0	0.0	0.0	0.0	303.4	340.5	5.6	6.3	6.8	3.0	1.4	-1.3	1999-01-24 23:00:00	24	23.0	-3.50	-1.24
25.01.1999	00:00	8:05	17:17	552	550	0.0	0.0	0.0	0.0	304.1	341.1	5.7	6.4	6.8	3.0	1.5	-1.1	1999-01-25 00:00:00	25	0.0	-3.40	-1.13
25.01.1999	01:00	8:05	17:17	552	550	0.0	0.0	0.0	0.0	301.2	339.1	5.3	5.9	6.7	4.0	1.0	-4.7	1999-01-25 01:00:00	25	1.0	-3.82	-4.70
25.01.1999	02:00	8:05	17:17	552	550	0.0	0.0	0.0	0.0	279.9	337.2	5.2	6.0	6.8	4.0	-1.6	-5.4	1999-01-25 02:00:00	25	2.0	-3.67	-5.47
25.01.1999	03:00	8:05	17:17	552	550	0.0	0.0	0.0	0.0	296.3	342.3	6.1	6.9	7.5	3.0	0.8	-0.8	1999-01-25 03:00:00	25	3.0	-2.57	-0.81
25.01.1999	04:00	8:05	17:17	552	550	0.0	0.0	0.0	0.0	315.2	350.3	7.6	8.2	7.5	3.0	3.6	1.2	1999-01-25 04:00:00	25	4.0	-1.33	1.17
25.01.1999	05:00	8:05	17:17	552	550	0.0	0.0	0.0	0.0	324.1	358.4	9.2	9.6	8.1	5.0	5.4	-2.1	1999-01-25 05:00:00	25	5.0	0.47	-2.07
25.01.1999	06:00	8:05	17:17	552	550	0.0	0.0	0.0	0.0	325.1	359.9	9.5	9.9	8.0	5.0	5.6	-1.7	1999-01-25 06:00:00	25	6.0	0.72	-1.74
25.01.1999	07:00	8:05	17:17	552	550	0.0	0.0	0.0	0.0	326.0	360.9	9.7	10.1	8.0	5.0	5.8	-1.5	1999-01-25 07:00:00	25	7.0	0.91	-1.49
25.01.1999	08:00	8:05	17:17	552	550	0.0	0.0	0.0	0.0	327.2	362.1	9.9	10.2	8.2	8.0	6.1	-6.6	1999-01-25 08:00:00	25	8.0	4.77	-6.55
25.01.1999	09:00	8:05	17:17	552	550	101.1	37.4	10.4	27.0	327.2	363.3	10.1	10.2	8.2	7.0	10.5	-3.6	1999-01-25 09:00:00	25	9.0	13.43	-3.62
25.01.1999	10:00	8:05	17:17	552	550	242.4	89.7	26.7	63.0	328.2	366.7	10.8	10.5	8.1	8.0	16.4	-2.9	1999-01-25 10:00:00	25	10.0	18.14	-2.93
25.01.1999	11:00	8:05	17:17	552	550	347.1	128.4	40.4	88.1	330.9	370.1	11.5	10.9	8.3	9.0	20.7	-2.4	1999-01-25 11:00:00	25	11.0	20.65	-2.40
25.01.1999	12:00	8:05	17:17	552	550	406.3	150.3	48.3	102.0	330.7	370.7	11.6	10.8	8.4	8.0	22.7	-0.5	1999-01-25 12:00:00	25	12.0	21.32	-0.45
25.01.1999	13:00	8:05	17:17	552	550	415.5	153.7	49.6	104.2	332.1	371.4	11.7	10.8	8.8	7.0	23.2	1.3	1999-01-25 13:00:00	25	13.0	20.88	1.35
25.01.1999	14:00	8:05	17:17	552	550	374.1	104.8	0.0	104.8	352.3	373.2	11.9	11.1	9.2	6.0	23.4	3.6	1999-01-25 14:00:00	25	14.0	19.11	3.57
25.01.1999	15:00	8:05	17:17	552	550	285.2	79.8	0.0	79.8	352.0	371.2	11.5	11.0	9.3	7.0	20.1	0.7	1999-01-25 15:00:00	25	15.0	14.45	0.66
25.01.1999	16:00	8:05	17:17	552	550	155.6	57.6	16.4	41.2	335.2	369.5	11.3	11.2	9.2	8.0	14.0	-2.6	1999-01-25 16:00:00	25	16.0	6.04	-2.61
25.01.1999	17:00	8:05	17:17	552	550	7.9	2.9	1.1	1.8	334.5	367.9	11.0	11.3	8.8	7.0	7.7	-3.1	1999-01-25 17:00:00	25	17.0	2.48	-3.15
25.01.1999	18:00	8:05	17:17	552	550	0.0	0.0	0.0	0.0	353.2	371.3	11.5	11.7	8.7	6.0	9.6	-0.5	1999-01-25 18:00:00	25	18.0	2.78	-0.49
25.01.1999	19:00	8:05	17:17	552	550	0.0	0.0	0.0	0.0	352.3	374.1	12.1	12.3	7.7	6.0	9.8	-0.1	1999-01-25 19:00:00	25	19.0	2.96	-0.05
25.01.1999	20:00	8:05	17:17	552	550	0.0	0.0	0.0	0.0	353.0	374.7	12.2	12.4	7.8	7.0	9.9	-1.5	1999-01-25 20:00:00	25	20.0	3.15	-1.47
25.01.1999	21:00	8:05	17:17	552	550	0.0	0.0	0.0	0.0	353.5	373.9	12.0	12.2	8.1	8.0	9.9	-3.0	1999-01-25 21:00:00	25	21.0	3.12	-2.99
25.01.1999	22:00	8:05	17:17	552	550	0.0	0.0	0.0	0.0	354.3	374.9	12.2	12.4	8.1	7.0	10.0	-1.4	1999-01-25 22:00:00	25	22.0	3.28	-1.36
25.01.1999	23:00	8:05	17:17	552	550	0.0	0.0	0.0	0.0	353.3	373.5	11.9	12.1	8.2	9.0	9.8	-4.4	1999-01-25 23:00:00	25	23.0	3.10	-4.38
26.01.1999	00:00	8:04	17:18	554	551	0.0	0.0	0.0	0.0	353.3	373.4	11.9	12.1	8.2	8.0	9.8	-3.1	1999-01-26 00:00:00	26	0.0	3.07	-3.12
26.01.1999	01:00	8:04	17:18	554	551	0.0	0.0	0.0	0.0	336.0	372.0	11.8	12.2	8.1	6.0	8.0	-0.6	1999-01-26 01:00:00	26	1.0	3.04	-0.63
26.01.1999	02:00	8:04	17:18	554	551	0.0	0.0	0.0	0.0	334.8	371.4	11.7	12.1	7.9	6.0	7.8	-0.9	1999-01-26 02:00:00	26	2.0	2.86	-0.84
26.01.1999	03:00	8:04	17:18	554	551	0.0	0.0	0.0	0.0	333.7	373.4	12.1	12.4	7.3	10.0	7.9	-6.0	1999-01-26 03:00:00	26	3.0	3.02	-6.02
26.01.1999	04:00	8:04	17:18	554	551	0.0	0.0	0.0	0.0	333.0	373.5	12.1	12.4	7.2	11.0	7.8	-7.4	1999-01-26 04:00:00	26	4.0	3.00	-7.36
26.01.1999	05:00	8:04	17:18	554	551	0.0	0.0	0.0	0.0	334.3	374.9	12.4	12.7	7.2	10.0	8.1	-5.6	1999-01-26 05:00:00	26	5.0	3.27	-5.58
26.01.1999	06:00	8:04	17:18	554	551	0.0	0.0	0.0	0.0	334.3	372.9	12.0	12.3	7.6	9.0	7.9	-4.9	1999-01-26 06:00:00	26	6.0	3.04	-4.86
26.01.1999	07:00	8:04	17:18	554	551	0.0	0.0	0.0	0.0	337.1	375.6	12.5	12.8	7.7	10.0	8.4	-5.2	1999-01-26 07:00:00	26	7.0	3.59	-5.24
26.01.1999	08:00	8:04	17:18	554	551	0.0	0.0	0.0	0.0	353.0	370.9	11.4	11.6	8.7	7.0	9.5	-2.3	1999-01-26 08:00:00	26	8.0	6.48	-2.26
26.01.1999	09:00	8:04	17:18	554	551	104.4	29.2	0.0	29.2	345.2	360.9	9.5	9.3	9.8	3.0	11.9	5.4	1999-01-26 09:00:00	26	9.0	13.62	5.45
26.01.1999	10:00	8:04	17:18	554	551	184.5	51.7	0.0	51.7	333.4	351.8	7.7	7.3	9.1	4.0	12.9	1.2	1999-01-26 10:00:00	26	10.0	21.02	1.23
26.01.1999	11:00	8:04	17:18	554	551	202.4	28.3	0.0	28.3	327.6	345.3	6.4	6.3	8.8	4.0	8.5	-1.2	1999-01-26 11:00:00	26	11.0	10.01	-1.25
26.01.1999	12:00	8:04	17:18	554	551	188.1	26.3	0.0	26.3	326.6	344.2	6.2	6.1	8.8	4.0	8.0	-1.6	1999-01-26 12:00:00	26	12.0	8.16	-1.60
26.01.1999	13:00	8:04	17:18	554	551	306.9	43.0	0.0	43.0	322.6	343.1	6.0	5.6	8.3	2.0	9.9	4.8	1999-01-26 13:00:00	26	13.0	8.74	4.81
26.01.1999	14:00	8:04	17:18	554	551	226.4	31.7	0.0	31.7	320.9	340.4	5.4	5.3	8.2	3.0	7.9	0.6	1999-01-26 14:00:00	26	14.0	6.40	0.64
26.01.1999	15:00	8:04	17:18	554	551	187.3	26.2	0.0	26.2	315.1	335.9	4.5	4.5	7.7	3.0	6.0	-0.8	1999-01-26 15:00:00	26	15.0	1.43	-0.79
26.01.1999	16:00	8:04	17:18	554	551	77.9	10.9	0.0	10.9	311.7	332.2	3.7	4.0	7.4	2.0	3.0	1.0	1999-01-26 16:00:00	26	16.0	-4.83	0.97
26.01.1999	17:00	8:04	17:18	554	551	1.6	0.5	0.0	0.5	311.3	331.7	3.6	4.1	7.2	2.0	1.3	0.4	1999-01-26 17:00:00	26	17.0	-5.57	0.36
26.01.1999	18:00	8:04	17:18	554	551	0.0	0.0	0.0	0.0	311.9	332.6	3.8	4.3	7.1	2.0	1.4	0.5	1999-01-26 18:00:00	26	18.0	-5.43	0.51
26.01.1999	19:00	8:04	17:18	554	551	0.0	0.0	0.0	0.0	311.9	332.6	3.8	4.3	7.1	2.0	1.4	0.5	1999-01-26 19:00:00	26	19.0	-5.43	0.51
26.01.1999	20:00	8:04	17:18	554	551	0.0	0.0	0.0	0.0	314.3	334.2	4.1	4.6	7.4	2.0	1.8	0.9	1999-01-26 20:00:00	26	20.0	-4.99	0.94
26.01.1999	21:00	8:04	17:18	554	551	0.0	0.0	0.0	0.0	301.3	336.9	4.9	5.2	7.3	7.0	0.7	-12.6	1999-01-26 21:00:00	26	21.0	-4.01	-12.59
26.01.1999	22:00	8:04	17:18	554	551	0.0	0.0	0.0	0.0	261.4	332.4	4.3	5.0	7.0	7.0	-4.1	-14.4	1999-01-26 22:00:00	26	22.0	-4.35	-14.37
26.01.1999	23:00	8:04	17:18	554	551	0.0	0.0	0.0	0.0	263.3	332.9	4.4	5.0	6.7	8.0	-3.9	-16.2	1999-01-26 23:00:00	26	23.0	-4.46	-16.20
27.01.1999	00:00	8:03	17:20	557	557	0.0	0.0	0.0	0.0	297.3	336.4	4.8	5.3	6.4	5.0	0.3	-8.3	1999-01-27 00:00:00	27	0.0	-4.49	-8.31
27.01.1999	01:00	8:03	17:20	557	557	0.0	0.0	0.0	0.0	312.4	340.8	5.6	5.8	6.0	9.0	2.3	-15.2	1999-01-27 01:00:00	27	1.0	-4.06	-15.18
27.01.1999	02:00	8:03	17:20	557	557	0.0	0.0	0.0	0.0	314.2	343.2	6.1	6.3	5.9	9.0	2.8	-14.4	1999-01-27 02:00:00	27	2.0	-3.65	-14.42
27.01.1999	03:00	8:03	17:20	557	557	0.0	0.0	0.0	0.0	314.3	339.3	5.2	5.4	6.6	11.0	2.4	-18.8	1999-01-27 03:00:00	27	3.0	-4.05	-18.82
27.01.1999	04:00	8:03	17:20	557	557	0.0	0.0	0.0	0.0	310.0	333.6	4.1	4.2	6.8	12.0	1.3	-22.6	1999-01-27 04:00:00	27	4.0	-5.09	-22.61
27.01.1999	05:00	8:03	17:20	557	557	0.0	0.0	0.0	0.0	311.4	334.4	4.2	4.4	6.9	9.0	1.6	-17.0	1999-01-27 05:00:00	27	5.0	-4.91	-16.96
27.01.1999	06:00	8:03	17:20	557	557	0.0	0.0	0.0	0.0	280.0	318.0	0.9	1.4	6.2	5.0	-3.7	-13.5	1999-01-27 06:00:00	27	6.0	-8.35	-13.48
27.01.1999	07:00	8:03	17:20	557	557	0.0	0.0	0.0	0.0	288.9	327.4	2.9	3.3	6.4	7.0	-1.6	-15.7	1999-01-27 07:00:00	27	7.0	-6.30	-15.66
27.01.1999	08:00	8:03	17:20	557	557	0.0	0.0	0.0	0.0	303.0	328.9	3.1	3.3	6.3	10.0	0.1	-20.7	1999-01-27 08:00:00	27	8.0	-1.91	-20.65
27.01.1999	09:00	8:03	17:20	557	557	107.9	30.2	0.0	30.2	303.7	330.2	3.4	3.4	6.3	10.0	4.9	-19.1	1999-01-27 09:00:00	27	9.0	7.24	-19.08
27.01.1999	10:00	8:03	17:20	557	557	250.0	70.0	0.0	70.0	305.2	332.1	3.8	3.5	6.5	8.0	10.9	-13.4	1999-01-27 10:00:00	27	10.0	12.18	-13.41
27.01.1999	11:00	8:03	17:20	557	557	305.2	85.5	0.0	85.5	305.7	332.8	3.9	3.4	6.7	6.0	13.1	-8.4	1999-01-27 11:00:00	27	11.0	20.17	-8.40
27.01.1999	12:00	8:03	17:20	557	557	363.7	101.8	0.0	101.8	307.1	334.5	4.3	3.6	6.8	6.0	15.6	-7.3	1999-01-27 12:00:00	27	12.0	21.42	-7.30
27.01.1999	13:00	8:03	17:20	557	557	373.1	104.5	0.0	104.5	307.8	336.2	4.7	3.7	6.8	4.0	16.2	-1.3	1999-01-27 13:00:00	27	13.0	20.68	-1.29
27.01.1999	14:00	8:03	17:20	557	557	383.6	176.5	90.4	86.1	284.6	342.5	6.3	4.8	6.8	4.0	15.7	-0.5	1999-01-27 14:00:00	27	14.0	13.80	-0.52
27.01.1999	15:00	8:03	17:20	557	557	294.7	82.5	0.0	82.5	310.8	342.2	5.9	5.4	6.0	5.0	14.1	-3.7	1999-01-27 15:00:00	27	15.0	8.93	-3.69
27.01.1999	16:00	8:03	17:20	557	557	165.0	61.0	17.2	43.8	296.1	338.8	5.3	5.2	6.3	3.0	7.7	0.0	1999-01-27 16:00:00	27	16.0	-0.35	-0.01
27.01.1999	17:00	8:03	17:20	557	557	14.0	5.2	1.7	3.5	296.6	335.3	4.6	5.2	6.4	3.0	0.7	-2.5	1999-01-27 17:00:00	27	17.0	-4.78	-2.45
27.01.1999	18:00	8:03	17:20	557	557	0.0	0.0	0.0	0.0	311.1	334.2	4.2	4.6	6.7	3.0	1.5	-2.6	1999-01-27 18:00:00	27	18.0	-5.18	-2.56
27.01.1999	19:00	8:03	17:20	557	557	0.0	0.0	0.0	0.0	310.5	332.8	3.9	4.4	6.8	2.0	1.3	0.5	1999-01-27 19:00:00	27	19.0	-5.49	0.47
27.01.1999	20:00	8:03	17:20	557	557	0.0	0.0	0.0	0.0	309.2	333.1	4.0	4.4	6.5	3.0	1.2	-2.9	1999-01-27 20:00:00	27	20.0	-5.49	-2.88
27.01.1999	21:00	8:03	17:20	557	557	0.0	0.0	0.0	0.0	292.9	331.3	3.7	4.3	6.4	4.0	-0.8	-6.8	1999-01-27 21:00:00	27	21.0	-5.53	-6.80
27.01.1999	22:00	8:03	17:20	557	557	0.0	0.0	0.0	0.0	307.4	331.6	3.6	4.0	6.5	4.0	0.8	-6.5	1999-01-27 22:00:00	27	22.0	-5.76	-6.50
27.01.1999	23:00	8:03	17:20	557	557	0.0	0.0	0.0	0.0	306.7	331.9	3.7	4.1	6.3	4.0	0.8	-6.5	1999-01-27 23:00:00	27	23.0	-5.78	-6.47
28.01.1999	00:00	8:02	17:21	560	560	0.0	0.0	0.0	0.0	304.2	330.4	3.4	3.8	6.1	4.0	0.4	-6.9	1999-01-28 00:00:00	28	0.0	-6.19	-6.92
28.01.1999	01:00	8:02	17:21	560	560	0.0	0.0	0.0	0.0	304.1	331.7	3.7	4.0	5.9	6.0	0.5	-12.2	1999-01-28 01:00:00	28	1.0	-5.97	-12.16
28.01.1999	02:00	8:02	17:21	560	560	0.0	0.0	0.0	0.0	305.1	332.0	3.8	4.0	6.1	8.0	0.6	-16.2	1999-01-28 02:00:00	28	2.0	-5.76	-16.17
28.01.1999	03:00	8:02	17:21	560	560	0.0	0.0	0.0	0.0	302.5	328.5	3.0	3.3	6.2	6.0	0.0	-13.0	1999-01-28 03:00:00	28	3.0	-6.46	-12.98
28.01.1999	04:00	8:02	17:21	560	560	0.0	0.0	0.0	0.0	304.2	330.2	3.4	3.6	6.2	8.0	0.3	-16.7	1999-01-28 04:00:00	28	4.0	-6.09	-16.72
28.01.1999	05:00	8:02	17:21	560	560	0.0	0.0	0.0	0.0	304.5	329.2	3.2	3.4	6.5	7.0	0.3	-14.9	1999-01-28 05:00:00	28	5.0	-6.15	-14.93
28.01.1999	06:00	8:02	17:21	560	560	0.0	0.0	0.0	0.0	303.0	328.8	3.1	3.3	6.3	8.0	0.1	-17.1	1999-01-28 06:00:00	28	6.0	-6.32	-17.12
28.01.1999	07:00	8:02	17:21	560	560	0.0	0.0	0.0	0.0	302.2	327.5	2.8	3.0	6.4	9.0	-0.2	-19.4	1999-01-28 07:00:00	28	7.0	-6.52	-19.37
28.01.1999	08:00	8:02	17:21	560	560	0.0	0.0	0.0	0.0	302.2	327.5	2.8	3.0	6.4	9.0	-0.2	-19.4	1999-01-28 08:00:00	28	8.0	-1.86	-19.37
28.01.1999	09:00	8:02	17:21	560	560	70.1	19.6	0.0	19.6	300.4	325.6	2.4	2.5	6.4	7.0	2.5	-15.3	1999-01-28 09:00:00	28	9.0	9.08	-15.28
28.01.1999	10:00	8:02	17:21	560	560	200.5	56.1	0.0	56.1	304.5	329.8	3.3	3.1	6.7	8.0	8.7	-14.6	1999-01-28 10:00:00	28	10.0	16.86	-14.56
28.01.1999	11:00	8:02	17:21	560	560	307.1	86.0	0.0	86.0	307.5	333.6	4.1	3.6	6.9	7.0	13.5	-10.3	1999-01-28 11:00:00	28	11.0	20.76	-10.30
28.01.1999	12:00	8:02	17:21	560	560	365.8	102.4	0.0	102.4	312.9	337.5	4.9	4.4	7.3	10.0	16.5	-13.9	1999-01-28 12:00:00	28	12.0	22.34	-13.85
28.01.1999	13:00	8:02	17:21	560	560	377.9	105.8	0.0	105.8	318.7	342.1	5.8	5.3	7.7	10.0	17.9	-12.1	1999-01-28 13:00:00	28	13.0	21.92	-12.11
28.01.1999	14:00	8:02	17:21	560	560	337.7	94.6	0.0	94.6	322.8	345.5	6.5	5.9	8.0	7.0	17.1	-6.2	1999-01-28 14:00:00	28	14.0	19.25	-6.22
28.01.1999	15:00	8:02	17:21	560	560	244.1	68.3	0.0	68.3	325.6	346.3	6.6	6.2	8.3	6.0	14.0	-4.8	1999-01-28 15:00:00	28	15.0	12.87	-4.75
28.01.1999	16:00	8:02	17:21	560	560	127.6	35.7	0.0	35.7	326.9	346.3	6.6	6.5	8.3	6.0	9.6	-5.9	1999-01-28 16:00:00	28	16.0	1.30	-5.94
28.01.1999	17:00	8:02	17:21	560	560	3.9	1.1	0.0	1.1	326.9	343.6	6.0	6.4	8.5	2.0	4.3	3.3	1999-01-28 17:00:00	28	17.0	-2.80	3.32
28.01.1999	18:00	8:02	17:21	560	560	0.0	0.0	0.0	0.0	324.2	342.1	5.7	6.0	8.2	4.0	3.7	-3.3	1999-01-28 18:00:00	28	18.0	-3.03	-3.33
28.01.1999	19:00	8:02	17:21	560	560	0.0	0.0	0.0	0.0	321.2	339.7	5.3	5.5	8.0	5.0	3.2	-6.8	1999-01-28 19:00:00	28	19.0	-3.52	-6.76
28.01.1999	20:00	8:02	17:21	560	560	0.0	0.0	0.0	0.0	320.2	338.6	5.0	5.3	8.0	4.0	2.9	-4.3	1999-01-28 20:00:00	28	20.0	-3.79	-4.26
28.01.1999	21:00	8:02	17:21	560	560	0.0	0.0	0.0	0.0	318.1	336.4	4.6	5.0	7.8	2.0	2.5	1.6	1999-01-28 21:00:00	28	21.0	-4.43	1.56
28.01.1999	22:00	8:02	17:21	560	560	0.0	0.0	0.0	0.0	314.5	336.8	4.7	5.1	6.9	3.0	2.1	-1.9	1999-01-28 22:00:00	28	22.0	-4.60	-1.90
28.01.1999	23:00	8:02	17:21	560	560	0.0	0.0	0.0	0.0	311.1	333.7	4.1	4.8	6.5	1.0	1.4	3.7	1999-01-28 23:00:00	28	23.0	-5.58	3.66
29.01.1999	00:00	8:00	17:23	563	562	0.0	0.0	0.0	0.0	295.7	332.3	3.9	4.6	6.7	3.0	-0.3	-3.2	1999-01-29 00:00:00	29	0.0	-5.18	-3.19
29.01.1999	01:00	8:00	17:23	563	562	0.0	0.0	0.0	0.0	309.9	333.1	4.0	4.5	6.6	2.0	1.3	0.5	1999-01-29 01:00:00	29	1.0	-5.51	0.49
29.01.1999	02:00	8:00	17:23	563	562	0.0	0.0	0.0	0.0	310.0	331.9	3.7	4.2	6.8	2.0	1.1	0.3	1999-01-29 02:00:00	29	2.0	-5.68	0.26
29.01.1999	03:00	8:00	17:23	563	562	0.0	0.0	0.0	0.0	306.2	330.1	3.3	3.7	6.5	4.0	0.5	-6.8	1999-01-29 03:00:00	29	3.0	-6.04	-6.87
29.01.1999	04:00	8:00	17:23	563	562	0.0	0.0	0.0	0.0	305.5	329.3	3.2	3.6	6.5	3.0	0.4	-3.8	1999-01-29 04:00:00	29	4.0	-6.25	-3.79
29.01.1999	05:00	8:00	17:23	563	562	0.0	0.0	0.0	0.0	303.1	327.7	2.8	3.2	6.4	4.0	0.0	-7.5	1999-01-29 05:00:00	29	5.0	-6.58	-7.51
29.01.1999	06:00	8:00	17:23	563	562	0.0	0.0	0.0	0.0	300.1	325.2	2.3	2.7	6.2	4.0	-0.6	-8.2	1999-01-29 06:00:00	29	6.0	-7.18	-8.21
29.01.1999	07:00	8:00	17:23	563	562	0.0	0.0	0.0	0.0	297.8	321.2	1.5	2.0	6.4	2.0	-1.3	-2.3	1999-01-29 07:00:00	29	7.0	-8.01	-2.26
29.01.1999	08:00	8:00	17:23	563	562	0.0	0.0	0.0	0.0	297.5	321.3	1.5	1.9	6.4	3.0	-1.4	-5.8	1999-01-29 08:00:00	29	8.0	-7.00	-5.82
29.01.1999	09:00	8:00	17:23	563	562	45.4	6.4	0.0	6.4	295.4	320.4	1.3	1.6	6.2	4.0	-0.7	-9.2	1999-01-29 09:00:00	29	9.0	-1.10	-9.24
29.01.1999	10:00	8:00	17:23	563	562	204.5	75.7	14.7	61.0	279.1	321.6	1.8	1.5	6.0	5.0	6.7	-10.0	1999-01-29 10:00:00	29	10.0	15.90	-9.99
29.01.1999	11:00	8:00	17:23	563	562	364.0	200.2	127.5	72.7	255.4	324.4	2.6	1.3	5.6	5.0	10.9	-8.9	1999-01-29 11:00:00	29	11.0	13.00	-8.87
29.01.1999	12:00	8:00	17:23	563	562	424.2	195.1	101.3	93.9	259.5	330.7	4.0	2.5	4.2	4.0	13.6	-4.2	1999-01-29 12:00:00	29	12.0	13.96	-4.15
29.01.1999	13:00	8:00	17:23	563	562	434.2	160.7	52.0	108.7	274.7	333.9	4.5	3.5	4.2	5.0	15.4	-5.7	1999-01-29 13:00:00	29	13.0	13.80	-5.69
29.01.1999	14:00	8:00	17:23	563	562	393.3	145.5	46.4	99.1	265.0	328.0	3.3	2.4	3.6	4.0	12.5	-4.9	1999-01-29 14:00:00	29	14.0	10.24	-4.86
29.01.1999	15:00	8:00	17:23	563	562	304.5	140.1	69.2	70.8	255.9	325.3	2.8	2.1	3.9	4.0	8.4	-6.4	1999-01-29 15:00:00	29	15.0	5.28	-6.43
29.01.1999	16:00	8:00	17:23	563	562	174.6	64.6	18.3	46.3	264.5	320.7	1.7	1.8	3.8	3.0	3.1	-5.2	1999-01-29 16:00:00	29	16.0	-4.83	-5.14
29.01.1999	17:00	8:00	17:23	563	562	21.1	7.8	2.3	5.5	259.5	313.7	0.2	0.9	3.6	4.0	-5.5	-12.3	1999-01-29 17:00:00	29	17.0	-11.02	-12.25
29.01.1999	18:00	8:00	17:23	563	562	0.0	0.0	0.0	0.0	259.4	311.0	-0.4	0.5	3.7	3.0	-6.8	-9.6	1999-01-29 18:00:00	29	18.0	-11.43	-9.61
29.01.1999	19:00	8:00	17:23	563	562	0.0	0.0	0.0	0.0	259.7	308.8	-0.9	-0.2	4.1	4.0	-7.1	-13.6	1999-01-29 19:00:00	29	19.0	-11.56	-13.57
29.01.1999	20:00	8:00	17:23	563	562	0.0	0.0	0.0	0.0	239.9	304.2	-1.8	-0.6	4.2	3.0	-10.0	-11.4	1999-01-29 20:00:00	29	20.0	-11.97	-11.38
29.01.1999	21:00	8:00	17:23	563	562	0.0	0.0	0.0	0.0	256.2	304.6	-1.9	-1.0	4.0	3.0	-8.0	-11.1	1999-01-29 21:00:00	29	21.0	-12.54	-11.13
29.01.1999	22:00	8:00	17:23	563	562	0.0	0.0	0.0	0.0	222.9	300.1	-2.5	-1.4	3.7	4.0	-12.6	-16.5	1999-01-29 22:00:00	29	22.0	-13.10	-16.48
29.01.1999	23:00	8:00	17:23	563	562	0.0	0.0	0.0	0.0	233.5	299.9	-2.7	-1.5	3.8	3.0	-11.3	-12.7	1999-01-29 23:00:00	29	23.0	-13.22	-12.67
30.01.1999	00:00	7:59	17:25	565	565	0.0	0.0	0.0	0.0	231.5	297.5	-3.2	-1.7	3.6	2.0	-11.8	-9.4	1999-01-30 00:00:00	30	0.0	-13.82	-9.44
30.01.1999	01:00	7:59	17:25	565	565	0.0	0.0	0.0	0.0	220.2	296.0	-3.5	-2.1	3.1	3.0	-13.4	-14.1	1999-01-30 01:00:00	30	1.0	-14.57	-14.07
30.01.1999	02:00	7:59	17:25	565	565	0.0	0.0	0.0	0.0	211.8	287.6	-5.4	-2.9	3.4	1.0	-15.5	-8.2	1999-01-30 02:00:00	30	2.0	-15.53	-8.16
30.01.1999	03:00	7:59	17:25	565	565	0.0	0.0	0.0	0.0	210.1	287.0	-5.5	-3.7	3.5	2.0	-15.8	-12.3	1999-01-30 03:00:00	30	3.0	-15.82	-12.27
30.01.1999	04:00	7:59	17:25	565	565	0.0	0.0	0.0	0.0	208.7	282.7	-6.5	-4.1	3.5	1.0	-16.6	-9.3	1999-01-30 04:00:00	30	4.0	-16.54	-9.30
30.01.1999	05:00	7:59	17:25	565	565	0.0	0.0	0.0	0.0	206.8	282.1	-6.6	-4.2	3.3	1.0	-16.9	-9.5	1999-01-30 05:00:00	30	5.0	-16.87	-9.53
30.01.1999	06:00	7:59	17:25	565	565	0.0	0.0	0.0	0.0	206.8	279.2	-7.4	-5.0	3.6	1.0	-17.3	-10.1	1999-01-30 06:00:00	30	6.0	-17.27	-10.11
30.01.1999	07:00	7:59	17:25	565	565	0.0	0.0	0.0	0.0	202.7	281.2	-6.8	-5.0	3.0	2.0	-17.6	-14.0	1999-01-30 07:00:00	30	7.0	-17.64	-13.98
30.01.1999	08:00	7:59	17:25	565	565	0.0	0.0	0.0	0.0	204.3	277.7	-7.7	-5.3	2.9	1.0	-17.8	-10.7	1999-01-30 08:00:00	30	8.0	-11.99	-10.70
30.01.1999	09:00	7:59	17:25	565	565	118.9	86.8	61.1	25.7	207.0	285.5	-5.8	-5.5	3.3	1.0	-8.5	-7.5	1999-01-30 09:00:00	30	9.0	-0.58	-7.49
30.01.1999	10:00	7:59	17:25	565	565	262.2	191.4	145.6	45.8	209.3	298.9	-2.6	-5.1	3.5	1.0	0.6	-3.8	1999-01-30 10:00:00	30	10.0	5.76	-3.81
30.01.1999	11:00	7:59	17:25	565	565	368.4	302.1	258.3	43.8	210.2	307.2	-0.7	-3.8	3.4	3.0	6.0	-8.9	1999-01-30 11:00:00	30	11.0	8.30	-8.91
30.01.1999	12:00	7:59	17:25	565	565	428.8	390.3	358.6	31.6	214.1	318.7	1.8	-2.6	3.5	3.0	9.6	-6.6	1999-01-30 12:00:00	30	12.0	10.04	-6.58
30.01.1999	13:00	7:59	17:25	565	565	439.0	360.0	315.8	44.3	219.3	323.0	2.7	-1.2	3.5	3.0	10.5	-5.1	1999-01-30 13:00:00	30	13.0	10.33	-5.09
30.01.1999	14:00	7:59	17:25	565	565	398.3	326.6	282.4	44.2	221.1	318.7	1.8	-1.1	3.7	4.0	9.1	-9.2	1999-01-30 14:00:00	30	14.0	7.81	-9.16
30.01.1999	15:00	7:59	17:25	565	565	309.5	114.5	35.2	79.3	249.9	308.4	-0.9	-1.4	3.5	5.0	5.9	-14.0	1999-01-30 15:00:00	30	15.0	2.25	-13.97
30.01.1999	16:00	7:59	17:25	565	565	179.4	147.1	113.4	33.8	216.5	304.3	-1.5	-1.9	3.4	5.0	-1.3	-16.8	1999-01-30 16:00:00	30	16.0	-8.10	-16.81
30.01.1999	17:00	7:59	17:25	565	565	24.9	20.4	16.1	4.4	214.3	296.1	-3.4	-2.4	3.3	4.0	-12.4	-17.5	1999-01-30 17:00:00	30	17.0	-14.48	-17.45
30.01.1999	18:00	7:59	17:25	565	565	0.0	0.0	0.0	0.0	221.5	293.1	-4.2	-2.5	3.5	2.0	-13.6	-10.7	1999-01-30 18:00:00	30	18.0	-14.69	-10.66
30.01.1999	19:00	7:59	17:25	565	565	0.0	0.0	0.0	0.0	246.8	296.9	-3.6	-2.4	3.5	2.0	-10.0	-9.4	1999-01-30 19:00:00	30	19.0	-14.59	-9.39
30.01.1999	20:00	7:59	17:25	565	565	0.0	0.0	0.0	0.0	246.2	296.4	-3.7	-2.5	3.5	2.0	-10.1	-9.5	1999-01-30 20:00:00	30	20.0	-14.69	-9.50
30.01.1999	21:00	7:59	17:25	565	565	0.0	0.0	0.0	0.0	245.7	296.4	-3.7	-2.5	3.5	2.0	-10.2	-9.6	1999-01-30 21:00:00	30	21.0	-14.69	-9.53
30.01.1999	22:00	7:59	17:25	565	565	0.0	0.0	0.0	0.0	245.3	296.3	-3.7	-2.5	3.4	2.0	-10.3	-9.6	1999-01-30 22:00:00	30	22.0	-14.80	-9.60
30.01.1999	23:00	7:59	17:25	565	565	0.0	0.0	0.0	0.0	234.7	294.1	-4.1	-3.0	3.6	3.0	-11.8	-14.1	1999-01-30 23:00:00	30	23.0	-14.85	-14.13
31.01.1999	00:00	7:58	17:26	568	568	0.0	0.0	0.0	0.0	244.1	295.4	-3.9	-2.7	3.4	2.0	-10.5	-9.8	1999-01-31 00:00:00	31	0.0	-14.99	-9.82
31.01.1999	01:00	7:58	17:26	568	568	0.0	0.0	0.0	0.0	244.7	295.7	-3.8	-2.9	3.5	3.0	-10.4	-13.6	1999-01-31 01:00:00	31	1.0	-14.87	-13.64
31.01.1999	02:00	7:58	17:26	568	568	0.0	0.0	0.0	0.0	221.1	292.9	-4.2	-3.3	3.7	5.0	-13.7	-21.7	1999-01-31 02:00:00	31	2.0	-14.81	-21.73
31.01.1999	03:00	7:58	17:26	568	568	0.0	0.0	0.0	0.0	226.6	292.0	-4.5	-3.3	3.7	3.0	-13.1	-14.8	1999-01-31 03:00:00	31	3.0	-15.03	-14.76
31.01.1999	04:00	7:58	17:26	568	568	0.0	0.0	0.0	0.0	233.8	292.5	-4.5	-3.1	3.5	2.0	-12.2	-10.6	1999-01-31 04:00:00	31	4.0	-15.26	-10.65
31.01.1999	05:00	7:58	17:26	568	568	0.0	0.0	0.0	0.0	212.7	292.2	-4.3	-3.1	3.4	4.0	-14.8	-18.7	1999-01-31 05:00:00	31	5.0	-15.03	-18.74
31.01.1999	06:00	7:58	17:26	568	568	0.0	0.0	0.0	0.0	210.1	290.0	-4.8	-3.6	3.4	4.0	-15.5	-19.4	1999-01-31 06:00:00	31	6.0	-15.51	-19.39
31.01.1999	07:00	7:58	17:26	568	568	0.0	0.0	0.0	0.0	208.6	286.1	-5.7	-3.9	3.2	2.0	-16.2	-12.6	1999-01-31 07:00:00	31	7.0	-16.36	-12.65
31.01.1999	08:00	7:58	17:26	568	568	0.0	0.0	0.0	0.0	205.9	281.5	-6.8	-4.3	3.2	1.0	-17.1	-9.7	1999-01-31 08:00:00	31	8.0	-10.37	-9.70
31.01.1999	09:00	7:58	17:26	568	568	122.8	100.7	75.7	25.0	210.6	294.9	-3.6	-3.5	3.3	2.0	-6.3	-9.0	1999-01-31 09:00:00	31	9.0	0.98	-9.03
31.01.1999	10:00	7:58	17:26	568	568	266.4	146.5	88.9	57.7	226.5	302.4	-2.0	-2.9	3.5	3.0	2.0	-9.5	1999-01-31 10:00:00	31	10.0	6.69	-9.52
31.01.1999	11:00	7:58	17:26	568	568	372.9	171.6	87.2	84.3	235.6	307.3	-1.0	-2.4	3.4	3.0	7.2	-7.3	1999-01-31 11:00:00	31	11.0	9.52	-7.31
31.01.1999	12:00	7:58	17:26	568	568	433.6	199.5	103.7	95.8	233.2	309.4	-0.5	-1.7	2.9	5.0	9.4	-13.3	1999-01-31 12:00:00	31	12.0	9.79	-13.37
31.01.1999	13:00	7:58	17:26	568	568	444.0	164.3	53.3	111.0	238.8	308.3	-0.8	-1.7	2.5	5.0	10.0	-13.4	1999-01-31 13:00:00	31	13.0	8.67	-13.36
31.01.1999	14:00	7:58	17:26	568	568	403.3	149.2	47.7	101.5	239.2	309.3	-0.6	-1.3	2.4	5.0	8.6	-13.5	1999-01-31 14:00:00	31	14.0	6.44	-13.48
31.01.1999	15:00	7:58	17:26	568	568	314.5	116.4	35.9	80.5	241.7	307.4	-1.1	-1.4	2.6	6.0	5.2	-17.5	1999-01-31 15:00:00	31	15.0	1.53	-17.51
31.01.1999	16:00	7:58	17:26	568	568	184.4	68.2	19.5	48.8	239.4	303.8	-1.8	-1.7	2.5	4.0	-1.0	-13.6	1999-01-31 16:00:00	31	16.0	-8.65	-13.61
31.01.1999	17:00	7:58	17:26	568	568	28.9	10.7	3.0	7.7	241.1	300.1	-2.7	-2.0	2.8	4.0	-8.8	-16.2	1999-01-31 17:00:00	31	17.0	-14.71	-16.20
31.01.1999	18:00	7:58	17:26	568	568	0.0	0.0	0.0	0.0	237.8	295.3	-3.8	-2.5	2.6	2.0	-11.3	-10.2	1999-01-31 18:00:00	31	18.0	-15.81	-10.25
31.01.1999	19:00	7:58	17:26	568	568	0.0	0.0	0.0	0.0	219.5	292.8	-4.2	-2.9	2.7	3.0	-13.9	-15.0	1999-01-31 19:00:00	31	19.0	-15.83	-15.04
31.01.1999	20:00	7:58	17:26	568	568	0.0	0.0	0.0	0.0	208.3	291.0	-4.5	-3.3	2.7	4.0	-15.6	-19.4	1999-01-31 20:00:00	31	20.0	-16.07	-19.40
31.01.1999	21:00	7:58	17:26	568	568	0.0	0.0	0.0	0.0	207.3	289.7	-4.8	-3.6	2.7	4.0	-15.9	-19.7	1999-01-31 21:00:00	31	21.0	-16.35	-19.75
31.01.1999	22:00	7:58	17:26	568	568	0.0	0.0	0.0	0.0	206.7	286.2	-5.6	-3.8	2.7	2.0	-16.4	-12.8	1999-01-31 22:00:00	31	22.0	-16.89	-12.82
31.01.1999	23:00	7:58	17:26	568	568	0.0	0.0	0.0	0.0	204.2	283.6	-6.2	-4.4	2.9	2.0	-17.0	-13.4	1999-01-31 23:00:00	31	23.0	-17.20	-13.38
01.02.1999	00:00	7:57	17:28	571	568	0.0	0.0	0.0	0.0	204.7	281.4	-6.8	-5.0	2.9	2.0	-17.3	-13.9	1999-02-01 00:00:00	32	0.0	-17.76	-13.92
01.02.1999	01:00	7:57	17:28	571	568	0.0	0.0	0.0	0.0	203.8	279.8	-7.2	-5.4	2.9	2.0	-17.6	-14.3	1999-02-01 01:00:00	32	1.0	-18.14	-14.31
01.02.1999	02:00	7:57	17:28	571	568	0.0	0.0	0.0	0.0	219.9	284.0	-6.3	-5.4	2.8	4.0	-15.0	-21.0	1999-02-01 02:00:00	32	2.0	-17.92	-21.04
01.02.1999	03:00	7:57	17:28	571	568	0.0	0.0	0.0	0.0	230.6	282.3	-6.9	-5.2	2.9	1.0	-13.8	-9.3	1999-02-01 03:00:00	32	3.0	-18.31	-9.28
01.02.1999	04:00	7:57	17:28	571	568	0.0	0.0	0.0	0.0	243.1	285.0	-6.4	-5.4	3.0	2.0	-11.9	-12.5	1999-02-01 04:00:00	32	4.0	-18.02	-12.46
01.02.1999	05:00	7:57	17:28	571	568	0.0	0.0	0.0	0.0	214.6	282.0	-6.8	-5.2	3.0	2.0	-15.9	-13.6	1999-02-01 05:00:00	32	5.0	-17.83	-13.59
01.02.1999	06:00	7:57	17:28	571	568	0.0	0.0	0.0	0.0	232.6	283.3	-6.7	-5.0	3.0	1.0	-13.4	-9.0	1999-02-01 06:00:00	32	6.0	-17.99	-8.97
01.02.1999	08:00	7:57	17:28	571	568	0.0	0.0	0.0	0.0	215.4	280.9	-7.0	-4.9	3.0	1.0	-15.9	-9.8	1999-02-01 08:00:00	32	8.0	-10.73	-9.76
01.02.1999	09:00	7:57	17:28	571	568	126.8	69.7	39.1	30.6	216.6	288.8	-5.1	-4.6	3.0	1.0	-7.3	-6.5	1999-02-01 09:00:00	32	9.0	0.38	-6.55
01.02.1999	10:00	7:57	17:28	571	568	270.8	148.9	90.4	58.5	220.2	303.1	-1.8	-3.2	2.9	1.0	1.6	-2.3	1999-02-01 10:00:00	32	10.0	7.06	-2.36
01.02.1999	11:00	7:57	17:28	571	568	377.6	139.7	44.2	95.5	241.5	307.0	-1.1	-2.4	3.0	2.0	7.6	-3.3	1999-02-01 11:00:00	32	11.0	9.80	-3.33
01.02.1999	12:00	7:57	17:28	571	568	438.4	162.2	52.5	109.8	246.3	317.0	1.1	-1.2	3.0	1.0	11.4	2.7	1999-02-01 12:00:00	32	12.0	12.31	2.75
01.02.1999	13:00	7:57	17:28	571	568	448.9	166.1	53.9	112.2	248.1	318.9	1.5	-0.9	3.1	1.0	12.1	3.2	1999-02-01 13:00:00	32	13.0	11.79	3.25
01.02.1999	14:00	7:57	17:28	571	568	408.3	114.3	0.0	114.3	264.5	314.6	0.3	-0.8	3.4	2.0	11.5	-0.6	1999-02-01 14:00:00	32	14.0	8.77	-0.54
01.02.1999	15:00	7:57	17:28	571	568	319.6	89.5	0.0	89.5	265.0	312.1	-0.2	-0.9	3.5	2.0	7.8	-2.0	1999-02-01 15:00:00	32	15.0	3.51	-1.95
01.02.1999	16:00	7:57	17:28	571	568	189.3	53.0	0.0	53.0	265.3	308.3	-1.1	-1.1	3.6	2.0	2.0	-4.2	1999-02-01 16:00:00	32	16.0	-6.62	-4.18
01.02.1999	17:00	7:57	17:28	571	568	33.1	12.2	3.4	8.8	252.0	302.7	-2.2	-1.3	3.7	2.0	-7.0	-7.5	1999-02-01 17:00:00	32	17.0	-13.33	-7.48
01.02.1999	18:00	7:57	17:28	571	568	0.0	0.0	0.0	0.0	253.6	302.4	-2.3	-1.2	3.8	2.0	-8.5	-7.9	1999-02-01 18:00:00	32	18.0	-13.13	-7.89
01.02.1999	19:00	7:57	17:28	571	568	0.0	0.0	0.0	0.0	269.6	303.4	-2.3	-1.2	4.1	1.0	-6.5	-3.6	1999-02-01 19:00:00	32	19.0	-13.16	-3.63
01.02.1999	20:00	7:57	17:28	571	568	0.0	0.0	0.0	0.0	269.5	303.4	-2.3	-1.5	4.3	2.0	-6.5	-7.3	1999-02-01 20:00:00	32	20.0	-12.92	-7.26
01.02.1999	21:00	7:57	17:28	571	568	0.0	0.0	0.0	0.0	256.6	299.3	-3.1	-1.7	4.4	1.0	-8.5	-4.6	1999-02-01 21:00:00	32	21.0	-13.34	-4.59
01.02.1999	22:00	7:57	17:28	571	568	0.0	0.0	0.0	0.0	256.8	301.3	-2.6	-1.6	4.4	2.0	-8.3	-7.9	1999-02-01 22:00:00	32	22.0	-12.92	-7.92
01.02.1999	23:00	7:57	17:28	571	568	0.0	0.0	0.0	0.0	257.0	299.4	-3.1	-1.7	4.5	1.0	-8.5	-4.6	1999-02-01 23:00:00	32	23.0	-13.25	-4.56
02.02.1999	01:00	7:55	17:29	574	572	0.0	0.0	0.0	0.0	257.4	299.5	-3.1	-1.7	4.5	1.0	-8.4	-4.5	1999-02-02 01:00:00	33	1.0	-13.25	-4.53
02.02.1999	02:00	7:55	17:29	574	572	0.0	0.0	0.0	0.0	259.0	300.5	-2.8	-1.5	4.7	1.0	-8.1	-4.3	1999-02-02 02:00:00	33	2.0	-12.88	-4.23
02.02.1999	03:00	7:55	17:29	574	572	0.0	0.0	0.0	0.0	258.7	300.1	-2.9	-1.6	4.7	1.0	-8.2	-4.3	1999-02-02 03:00:00	33	3.0	-12.97	-4.33
02.02.1999	04:00	7:55	17:29	574	572	0.0	0.0	0.0	0.0	258.6	302.0	-2.5	-1.5	4.6	2.0	-8.0	-7.7	1999-02-02 04:00:00	33	4.0	-12.65	-7.68
02.02.1999	05:00	7:55	17:29	574	572	0.0	0.0	0.0	0.0	257.4	299.5	-3.1	-1.7	4.5	1.0	-8.4	-4.5	1999-02-02 05:00:00	33	5.0	-13.25	-4.53
02.02.1999	06:00	7:55	17:29	574	572	0.0	0.0	0.0	0.0	258.6	302.0	-2.5	-1.5	4.6	2.0	-8.0	-7.7	1999-02-02 06:00:00	33	6.0	-12.65	-7.68
02.02.1999	07:00	7:55	17:29	574	572	0.0	0.0	0.0	0.0	258.5	303.1	-2.2	-1.2	4.4	2.0	-7.9	-7.5	1999-02-02 07:00:00	33	7.0	-12.54	-7.49
02.02.1999	08:00	7:55	17:29	574	572	0.0	0.0	0.0	0.0	273.3	307.1	-1.5	-0.7	4.4	2.0	-5.7	-6.4	1999-02-02 08:00:00	33	8.0	-5.16	-6.35
02.02.1999	09:00	7:55	17:29	574	572	130.9	36.6	0.0	36.6	277.7	311.0	-0.6	-0.5	4.8	1.0	1.1	-0.1	1999-02-02 09:00:00	33	9.0	5.50	-0.14
02.02.1999	10:00	7:55	17:29	574	572	229.4	64.2	0.0	64.2	276.3	312.3	-0.3	-0.9	4.9	1.0	5.3	1.2	1999-02-02 10:00:00	33	10.0	15.19	1.23
02.02.1999	11:00	7:55	17:29	574	572	382.3	107.0	0.0	107.0	281.7	322.2	1.9	0.1	5.0	1.0	12.8	4.8	1999-02-02 11:00:00	33	11.0	14.25	4.79
02.02.1999	12:00	7:55	17:29	574	572	443.3	124.1	0.0	124.1	283.5	323.5	2.1	0.5	5.1	2.0	15.4	2.5	1999-02-02 12:00:00	33	12.0	14.54	2.48
02.02.1999	13:00	7:55	17:29	574	572	454.0	127.1	0.0	127.1	285.3	327.5	3.0	0.7	5.2	1.0	16.3	6.6	1999-02-02 13:00:00	33	13.0	14.83	6.57
02.02.1999	14:00	7:55	17:29	574	572	413.4	153.0	49.0	104.0	273.0	329.8	3.6	1.1	5.2	1.0	14.2	6.0	1999-02-02 14:00:00	33	14.0	12.45	6.00
02.02.1999	15:00	7:55	17:29	574	572	324.7	120.1	37.1	83.0	276.8	325.8	2.7	1.7	5.5	3.0	10.9	-1.9	1999-02-02 15:00:00	33	15.0	7.21	-1.85
02.02.1999	16:00	7:55	17:29	574	572	194.3	71.9	20.6	51.3	276.2	322.7	2.0	1.6	5.4	1.0	5.3	3.0	1999-02-02 16:00:00	33	16.0	-2.43	2.95
02.02.1999	17:00	7:55	17:29	574	572	37.3	13.8	3.8	10.0	275.1	316.3	0.6	1.3	5.4	2.0	-2.6	-3.5	1999-02-02 17:00:00	33	17.0	-9.34	-3.49
02.02.1999	18:00	7:55	17:29	574	572	0.0	0.0	0.0	0.0	245.2	309.9	-0.5	1.6	5.6	1.0	-8.6	-2.2	1999-02-02 18:00:00	33	18.0	-9.22	-2.19
02.02.1999	19:00	7:55	17:29	574	572	0.0	0.0	0.0	0.0	240.3	309.7	-0.5	1.1	5.5	2.0	-9.3	-6.0	1999-02-02 19:00:00	33	19.0	-9.46	-5.97
02.02.1999	20:00	7:55	17:29	574	572	0.0	0.0	0.0	0.0	273.9	311.7	-0.4	0.8	5.6	1.0	-5.1	-1.4	1999-02-02 20:00:00	33	20.0	-9.98	-1.41
02.02.1999	21:00	7:55	17:29	574	572	0.0	0.0	0.0	0.0	274.8	314.0	0.1	1.0	5.6	2.0	-4.7	-4.4	1999-02-02 21:00:00	33	21.0	-9.49	-4.41
02.02.1999	22:00	7:55	17:29	574	572	0.0	0.0	0.0	0.0	251.9	306.5	-1.4	0.4	5.5	1.0	-8.3	-2.8	1999-02-02 22:00:00	33	22.0	-10.43	-2.87
03.02.1999	00:00	7:54	17:31	577	576	0.0	0.0	0.0	0.0	256.9	304.3	-1.9	-0.4	5.4	1.0	-7.9	-3.3	1999-02-03 00:00:00	34	0.0	-11.27	-3.26
03.02.1999	01:00	7:54	17:31	577	576	0.0	0.0	0.0	0.0	256.6	304.2	-1.9	-0.4	5.3	1.0	-8.0	-3.3	1999-02-03 01:00:00	34	1.0	-11.34	-3.32
03.02.1999	03:00	7:54	17:31	577	576	0.0	0.0	0.0	0.0	251.1	305.2	-1.7	0.1	5.6	1.0	-8.5	-3.1	1999-02-03 03:00:00	34	3.0	-10.64	-3.11
03.02.1999	05:00	7:54	17:31	577	576	0.0	0.0	0.0	0.0	288.1	314.1	0.0	0.8	5.6	1.0	-3.2	-0.7	1999-02-03 05:00:00	34	5.0	-9.98	-0.71
03.02.1999	06:00	7:54	17:31	577	576	0.0	0.0	0.0	0.0	274.9	316.2	0.6	1.2	5.5	4.0	-4.5	-11.0	1999-02-03 06:00:00	34	6.0	-9.07	-11.05
03.02.1999	07:00	7:54	17:31	577	576	0.0	0.0	0.0	0.0	274.8	314.8	0.3	1.0	5.6	3.0	-4.6	-7.9	1999-02-03 07:00:00	34	7.0	-9.31	-7.87
03.02.1999	08:00	7:54	17:31	577	576	0.0	0.0	0.0	0.0	276.5	313.6	0.0	1.2	5.7	1.0	-4.6	-0.9	1999-02-03 08:00:00	34	8.0	-2.92	-0.95
03.02.1999	09:00	7:54	17:31	577	576	135.1	50.0	13.9	36.1	281.1	323.0	2.0	2.1	5.9	1.0	3.3	2.6	1999-02-03 09:00:00	34	9.0	8.58	2.63
03.02.1999	10:00	7:54	17:31	577	576	279.7	78.3	0.0	78.3	293.3	325.8	2.5	1.7	5.8	2.0	10.3	1.6	1999-02-03 10:00:00	34	10.0	12.84	1.64
03.02.1999	11:00	7:54	17:31	577	576	387.0	143.2	45.4	97.8	283.3	336.1	4.9	2.5	6.0	1.0	14.8	7.3	1999-02-03 11:00:00	34	11.0	16.85	7.29
03.02.1999	12:00	7:54	17:31	577	576	448.3	125.5	0.0	125.5	299.4	338.6	5.3	2.9	5.9	1.0	18.4	8.9	1999-02-03 12:00:00	34	12.0	17.89	8.88
03.02.1999	13:00	7:54	17:31	577	576	459.1	128.5	0.0	128.5	304.6	343.6	6.3	3.8	6.2	1.0	19.7	9.9	1999-02-03 13:00:00	34	13.0	17.94	9.96
03.02.1999	14:00	7:54	17:31	577	576	418.6	117.2	0.0	117.2	309.9	345.0	6.5	4.9	6.2	2.0	18.8	7.1	1999-02-03 14:00:00	34	14.0	15.54	7.09
03.02.1999	15:00	7:54	17:31	577	576	329.8	92.3	0.0	92.3	308.1	340.8	5.6	4.5	6.2	2.0	15.0	5.4	1999-02-03 15:00:00	34	15.0	10.34	5.42
03.02.1999	16:00	7:54	17:31	577	576	157.0	44.0	0.0	44.0	308.1	333.5	4.1	3.8	6.8	2.0	7.7	2.4	1999-02-03 16:00:00	34	16.0	0.79	2.41
03.02.1999	17:00	7:54	17:31	577	576	19.7	5.5	0.0	5.5	303.3	327.5	2.8	3.1	6.5	4.0	0.8	-7.3	1999-02-03 17:00:00	34	17.0	-6.62	-7.30
03.02.1999	18:00	7:54	17:31	577	576	0.0	0.0	0.0	0.0	302.9	326.4	2.6	3.1	6.4	2.0	-0.2	-1.1	1999-02-03 18:00:00	34	18.0	-6.96	-1.08
03.02.1999	19:00	7:54	17:31	577	576	0.0	0.0	0.0	0.0	303.3	326.9	2.7	3.1	6.5	3.0	-0.1	-4.4	1999-02-03 19:00:00	34	19.0	-6.73	-4.37
03.02.1999	20:00	7:54	17:31	577	576	0.0	0.0	0.0	0.0	305.0	326.7	2.6	3.3	6.7	1.0	0.0	2.3	1999-02-03 20:00:00	34	20.0	-6.89	2.30
03.02.1999	21:00	7:54	17:31	577	576	0.0	0.0	0.0	0.0	303.4	326.0	2.5	3.0	6.6	2.0	-0.2	-1.1	1999-02-03 21:00:00	34	21.0	-6.94	-1.10
03.02.1999	22:00	7:54	17:31	577	576	0.0	0.0	0.0	0.0	302.4	325.1	2.3	2.8	6.6	2.0	-0.4	-1.3	1999-02-03 22:00:00	34	22.0	-7.13	-1.31
03.02.1999	23:00	7:54	17:31	577	576	0.0	0.0	0.0	0.0	302.0	324.2	2.1	2.8	6.5	1.0	-0.5	1.7	1999-02-03 23:00:00	34	23.0	-7.48	1.77
04.02.1999	00:00	7:53	17:33	580	579	0.0	0.0	0.0	0.0	288.7	325.7	2.6	3.1	6.6	4.0	-1.8	-8.2	1999-02-04 00:00:00	35	0.0	-6.56	-8.16
04.02.1999	01:00	7:53	17:33	580	579	0.0	0.0	0.0	0.0	303.7	325.7	2.4	3.1	6.6	1.0	-0.2	2.1	1999-02-04 01:00:00	35	1.0	-7.14	2.08
04.02.1999	02:00	7:53	17:33	580	579	0.0	0.0	0.0	0.0	304.0	326.9	2.7	3.2	6.5	2.0	0.0	-0.9	1999-02-04 02:00:00	35	2.0	-6.81	-0.91
04.02.1999	03:00	7:53	17:33	580	579	0.0	0.0	0.0	0.0	305.3	327.1	2.7	3.4	6.6	1.0	0.1	2.4	1999-02-04 03:00:00	35	3.0	-6.85	2.38
04.02.1999	04:00	7:53	17:33	580	579	0.0	0.0	0.0	0.0	307.4	329.5	3.2	3.7	6.8	2.0	0.6	-0.3	1999-02-04 04:00:00	35	4.0	-6.16	-0.27
04.02.1999	05:00	7:53	17:33	580	579	0.0	0.0	0.0	0.0	308.1	330.5	3.4	3.8	6.8	3.0	0.8	-3.4	1999-02-04 05:00:00	35	5.0	-5.90	-3.41
04.02.1999	07:00	7:53	17:33	580	579	0.0	0.0	0.0	0.0	310.4	331.2	3.5	4.2	6.9	1.0	1.1	3.3	1999-02-04 07:00:00	35	7.0	-5.92	3.30
04.02.1999	08:00	7:53	17:33	580	579	0.0	0.0	0.0	0.0	315.8	336.9	4.7	5.1	7.2	3.0	2.3	-1.8	1999-02-04 08:00:00	35	8.0	2.51	-1.76
04.02.1999	09:00	7:53	17:33	580	579	139.3	39.0	0.0	39.0	317.7	341.3	5.6	5.5	7.2	4.0	8.7	-2.3	1999-02-04 09:00:00	35	9.0	11.53	-2.27
04.02.1999	10:00	7:53	17:33	580	579	284.4	79.6	0.0	79.6	320.3	347.8	7.0	6.0	7.3	2.0	15.1	6.7	1999-02-04 10:00:00	35	10.0	17.11	6.74
04.02.1999	11:00	7:53	17:33	580	579	391.9	109.7	0.0	109.7	326.4	353.2	8.1	7.0	7.6	4.0	20.0	3.1	1999-02-04 11:00:00	35	11.0	19.53	3.09
04.02.1999	12:00	7:53	17:33	580	579	453.3	167.7	54.3	113.4	311.9	355.3	8.7	7.5	7.5	6.0	21.3	-1.2	1999-02-04 12:00:00	35	12.0	20.07	-1.15
04.02.1999	13:00	7:53	17:33	580	579	464.2	171.8	55.8	115.9	311.7	354.4	8.5	7.4	7.5	7.0	21.6	-3.2	1999-02-04 13:00:00	35	13.0	19.26	-3.19
04.02.1999	14:00	7:53	17:33	580	579	423.8	156.8	50.3	106.5	312.1	353.8	8.3	7.4	7.6	7.0	20.2	-3.6	1999-02-04 14:00:00	35	14.0	17.26	-3.64
04.02.1999	15:00	7:53	17:33	580	579	335.0	123.9	38.4	85.6	313.2	353.4	8.2	7.7	7.6	9.0	17.2	-7.7	1999-02-04 15:00:00	35	15.0	13.18	-7.67
04.02.1999	16:00	7:53	17:33	580	579	204.4	75.6	21.8	53.9	313.2	351.7	7.9	7.7	7.6	9.0	12.2	-9.3	1999-02-04 16:00:00	35	16.0	5.06	-9.30
04.02.1999	17:00	7:53	17:33	580	579	46.1	17.0	4.7	12.4	311.7	348.5	7.2	7.4	7.5	10.0	5.1	-13.5	1999-02-04 17:00:00	35	17.0	-1.71	-13.50
04.02.1999	18:00	7:53	17:33	580	579	0.0	0.0	0.0	0.0	328.3	349.2	7.2	7.4	7.6	7.0	4.9	-8.7	1999-02-04 18:00:00	35	18.0	-1.75	-8.70
04.02.1999	19:00	7:53	17:33	580	579	0.0	0.0	0.0	0.0	327.8	348.2	7.0	7.2	7.7	7.0	4.7	-9.0	1999-02-04 19:00:00	35	19.0	-1.90	-8.96
04.02.1999	20:00	7:53	17:33	580	579	0.0	0.0	0.0	0.0	298.1	344.8	6.6	7.0	7.8	8.0	1.3	-12.0	1999-02-04 20:00:00	35	20.0	-2.02	-11.99
04.02.1999	21:00	7:53	17:33	580	579	0.0	0.0	0.0	0.0	328.3	347.9	6.9	7.1	8.0	8.0	4.7	-10.8	1999-02-04 21:00:00	35	21.0	-1.84	-10.76
04.02.1999	22:00	7:53	17:33	580	579	0.0	0.0	0.0	0.0	328.2	348.4	7.0	7.2	7.8	9.0	4.8	-12.2	1999-02-04 22:00:00	35	22.0	-1.79	-12.24
04.02.1999	23:00	7:53	17:33	580	579	0.0	0.0	0.0	0.0	311.1	346.2	6.8	7.0	7.8	10.0	2.8	-14.7	1999-02-04 23:00:00	35	23.0	-1.96	-14.68
05.02.1999	00:00	7:51	17:34	583	583	0.0	0.0	0.0	0.0	327.6	347.5	6.8	7.0	7.9	9.0	4.6	-12.5	1999-02-05 00:00:00	36	0.0	-1.95	-12.54
05.02.1999	01:00	7:51	17:34	583	583	0.0	0.0	0.0	0.0	326.8	346.1	6.6	6.7	8.0	10.0	4.4	-14.6	1999-02-05 01:00:00	36	1.0	-2.17	-14.56
05.02.1999	02:00	7:51	17:34	583	583	0.0	0.0	0.0	0.0	327.6	347.5	6.9	7.0	7.9	10.0	4.6	-14.1	1999-02-05 02:00:00	36	2.0	-1.92	-14.11
05.02.1999	03:00	7:51	17:34	583	583	0.0	0.0	0.0	0.0	327.8	347.1	6.8	6.9	8.1	10.0	4.6	-14.2	1999-02-05 03:00:00	36	3.0	-1.94	-14.21
05.02.1999	04:00	7:51	17:34	583	583	0.0	0.0	0.0	0.0	328.3	348.0	7.0	7.1	8.0	9.0	4.7	-12.4	1999-02-05 04:00:00	36	4.0	-1.81	-12.36
05.02.1999	05:00	7:51	17:34	583	583	0.0	0.0	0.0	0.0	329.0	348.5	7.1	7.2	8.0	10.0	4.9	-13.7	1999-02-05 05:00:00	36	5.0	-1.69	-13.73
05.02.1999	06:00	7:51	17:34	583	583	0.0	0.0	0.0	0.0	313.1	347.3	7.0	7.3	8.0	7.0	3.1	-9.3	1999-02-05 06:00:00	36	6.0	-1.68	-9.30
05.02.1999	07:00	7:51	17:34	583	583	0.0	0.0	0.0	0.0	312.8	347.0	6.9	7.2	8.0	8.0	3.0	-11.2	1999-02-05 07:00:00	36	7.0	-1.74	-11.17
05.02.1999	08:00	7:51	17:34	583	583	0.1	0.0	0.2	-0.2	313.3	348.1	7.1	7.4	7.9	9.0	3.2	-12.5	1999-02-05 08:00:00	36	8.0	5.23	-12.47
05.02.1999	09:00	7:51	17:34	583	583	143.7	53.2	14.8	38.4	313.4	350.5	7.6	7.6	7.7	10.0	9.7	-11.7	1999-02-05 09:00:00	36	9.0	13.33	-11.75
05.02.1999	10:00	7:51	17:34	583	583	289.1	80.9	0.0	80.9	330.5	352.4	7.8	7.3	8.3	6.0	16.6	-2.7	1999-02-05 10:00:00	36	10.0	17.71	-2.74
05.02.1999	11:00	7:51	17:34	583	583	339.9	95.2	0.0	95.2	325.6	348.7	7.1	6.2	8.3	4.0	17.7	1.8	1999-02-05 11:00:00	36	11.0	25.30	1.80
05.02.1999	12:00	7:51	17:34	583	583	458.4	169.6	55.0	114.6	304.9	349.8	7.6	6.0	7.4	4.0	20.4	2.3	1999-02-05 12:00:00	36	12.0	19.47	2.34
05.02.1999	13:00	7:51	17:34	583	583	469.4	173.7	56.5	117.2	302.8	348.7	7.4	6.0	6.9	5.0	20.5	-0.6	1999-02-05 13:00:00	36	13.0	18.41	-0.62
05.02.1999	14:00	7:51	17:34	583	583	429.1	120.1	0.0	120.1	319.7	347.6	7.0	6.1	7.1	6.0	20.3	-3.0	1999-02-05 14:00:00	36	14.0	16.33	-3.02
05.02.1999	15:00	7:51	17:34	583	583	340.2	95.3	0.0	95.3	315.0	342.1	5.9	5.3	6.9	7.0	16.2	-7.5	1999-02-05 15:00:00	36	15.0	11.24	-7.50
05.02.1999	16:00	7:51	17:34	583	583	209.5	77.5	22.3	55.2	298.5	338.1	5.2	4.9	7.0	7.0	9.7	-10.1	1999-02-05 16:00:00	36	16.0	2.60	-10.09
05.02.1999	17:00	7:51	17:34	583	583	50.6	14.2	0.0	14.2	313.8	336.2	4.6	4.7	7.2	6.0	4.1	-9.9	1999-02-05 17:00:00	36	17.0	-4.58	-9.92
05.02.1999	18:00	7:51	17:34	583	583	0.0	0.0	0.0	0.0	313.9	335.3	4.4	4.6	7.3	7.0	1.9	-12.9	1999-02-05 18:00:00	36	18.0	-4.59	-12.89
05.02.1999	19:00	7:51	17:34	583	583	0.0	0.0	0.0	0.0	312.6	334.4	4.2	4.4	7.2	8.0	1.7	-15.1	1999-02-05 19:00:00	36	19.0	-4.79	-15.12
05.02.1999	20:00	7:51	17:34	583	583	0.0	0.0	0.0	0.0	310.6	332.3	3.8	4.0	7.2	6.0	1.2	-11.6	1999-02-05 20:00:00	36	20.0	-5.26	-11.61
05.02.1999	21:00	7:51	17:34	583	583	0.0	0.0	0.0	0.0	311.5	334.6	4.3	4.6	6.8	4.0	1.6	-5.6	1999-02-05 21:00:00	36	21.0	-5.02	-5.62
05.02.1999	22:00	7:51	17:34	583	583	0.0	0.0	0.0	0.0	295.3	320.5	1.3	1.7	6.1	4.0	-1.7	-9.5	1999-02-05 22:00:00	36	22.0	-8.20	-9.51
05.02.1999	23:00	7:51	17:34	583	583	0.0	0.0	0.0	0.0	298.3	322.9	1.8	2.2	6.3	4.0	-1.1	-8.8	1999-02-05 23:00:00	36	23.0	-7.60	-8.81
06.02.1999	00:00	7:50	17:36	586	583	0.0	0.0	0.0	0.0	294.8	318.8	0.9	1.5	6.2	2.0	-1.9	-2.9	1999-02-06 00:00:00	37	0.0	-8.61	-2.88
06.02.1999	01:00	7:50	17:36	586	583	0.0	0.0	0.0	0.0	303.2	325.8	2.4	2.7	6.8	5.0	-0.2	-10.9	1999-02-06 01:00:00	37	1.0	-6.76	-10.91
06.02.1999	02:00	7:50	17:36	586	583	0.0	0.0	0.0	0.0	297.2	320.3	1.3	1.8	6.4	2.0	-1.5	-2.5	1999-02-06 02:00:00	37	2.0	-8.21	-2.47
06.02.1999	03:00	7:50	17:36	586	583	0.0	0.0	0.0	0.0	295.1	319.3	1.1	1.5	6.3	3.0	-1.8	-6.3	1999-02-06 03:00:00	37	3.0	-8.38	-6.31
06.02.1999	04:00	7:50	17:36	586	583	0.0	0.0	0.0	0.0	299.1	323.2	1.9	2.2	6.4	5.0	-1.0	-11.7	1999-02-06 04:00:00	37	4.0	-7.46	-11.76
06.02.1999	05:00	7:50	17:36	586	583	0.0	0.0	0.0	0.0	291.5	316.4	0.5	0.9	6.1	3.0	-2.6	-7.1	1999-02-06 05:00:00	37	5.0	-9.08	-7.13
06.02.1999	06:00	7:50	17:36	586	583	0.0	0.0	0.0	0.0	296.5	320.5	1.3	1.6	6.4	5.0	-1.6	-12.5	1999-02-06 06:00:00	37	6.0	-8.04	-12.55
06.02.1999	07:00	7:50	17:36	586	583	0.0	0.0	0.0	0.0	270.6	319.1	1.3	2.0	6.2	4.0	-4.6	-10.2	1999-02-06 07:00:00	37	7.0	-7.85	-10.18
06.02.1999	08:00	7:50	17:36	586	583	0.5	0.2	0.3	-0.1	281.4	321.9	1.8	2.4	5.7	4.0	-3.1	-9.4	1999-02-06 08:00:00	37	8.0	0.01	-9.45
06.02.1999	09:00	7:50	17:36	586	583	107.5	30.1	0.0	30.1	296.6	323.3	2.0	2.0	6.1	3.0	3.4	-4.1	1999-02-06 09:00:00	37	9.0	11.64	-4.12
06.02.1999	10:00	7:50	17:36	586	583	245.1	68.6	0.0	68.6	298.6	326.8	2.7	2.3	6.3	5.0	9.6	-8.1	1999-02-06 10:00:00	37	10.0	18.47	-8.13
06.02.1999	11:00	7:50	17:36	586	583	319.1	89.3	0.0	89.3	299.8	328.0	2.9	2.3	6.5	5.0	12.7	-7.0	1999-02-06 11:00:00	37	11.0	4.74	-6.99
06.02.1999	12:00	7:50	17:36	586	583	395.7	110.8	0.0	110.8	302.8	331.0	3.6	2.8	6.6	6.0	16.1	-8.0	1999-02-06 12:00:00	37	12.0	23.56	-8.02
06.02.1999	13:00	7:50	17:36	586	583	421.8	118.1	0.0	118.1	306.1	335.6	4.5	3.4	6.8	4.0	17.8	-1.0	1999-02-06 13:00:00	37	13.0	22.86	-0.97
06.02.1999	14:00	7:50	17:36	586	583	434.3	121.6	0.0	121.6	307.2	337.6	5.0	4.1	6.4	6.0	18.5	-5.9	1999-02-06 14:00:00	37	14.0	14.65	-5.91
06.02.1999	15:00	7:50	17:36	586	583	345.4	96.7	0.0	96.7	306.2	337.3	4.9	4.1	6.2	4.0	15.1	-1.5	1999-02-06 15:00:00	37	15.0	10.41	-1.52
06.02.1999	16:00	7:50	17:36	586	583	214.6	60.1	0.0	60.1	306.9	335.4	4.5	4.2	6.3	5.0	10.0	-6.2	1999-02-06 16:00:00	37	16.0	1.95	-6.15
06.02.1999	17:00	7:50	17:36	586	583	55.1	15.4	0.0	15.4	305.8	332.4	3.8	4.1	6.1	3.0	3.1	-2.5	1999-02-06 17:00:00	37	17.0	-6.02	-2.55
06.02.1999	18:00	7:50	17:36	586	583	0.0	0.0	0.0	0.0	298.6	321.7	1.6	2.3	6.3	1.0	-1.2	1.1	1999-02-06 18:00:00	37	18.0	-8.08	1.15
06.02.1999	19:00	7:50	17:36	586	583	0.0	0.0	0.0	0.0	297.8	320.3	1.3	2.0	6.4	1.0	-1.4	0.9	1999-02-06 19:00:00	37	19.0	-8.30	0.91
06.02.1999	20:00	7:50	17:36	586	583	0.0	0.0	0.0	0.0	287.0	323.4	2.1	2.6	6.6	4.0	-2.3	-8.8	1999-02-06 20:00:00	37	20.0	-7.04	-8.78
06.02.1999	21:00	7:50	17:36	586	583	0.0	0.0	0.0	0.0	302.0	325.5	2.4	2.8	6.5	3.0	-0.4	-4.7	1999-02-06 21:00:00	37	21.0	-7.02	-4.71
06.02.1999	22:00	7:50	17:36	586	583	0.0	0.0	0.0	0.0	302.2	325.9	2.5	3.0	6.4	2.0	-0.3	-1.2	1999-02-06 22:00:00	37	22.0	-7.06	-1.18
06.02.1999	23:00	7:50	17:36	586	583	0.0	0.0	0.0	0.0	302.0	326.1	2.5	2.8	6.5	5.0	-0.3	-10.9	1999-02-06 23:00:00	37	23.0	-6.83	-10.92
07.02.1999	00:00	7:48	17:38	589	587	0.0	0.0	0.0	0.0	303.7	327.9	2.9	3.1	6.6	7.0	0.0	-15.3	1999-02-07 00:00:00	38	0.0	-6.38	-15.34
07.02.1999	01:00	7:48	17:38	589	587	0.0	0.0	0.0	0.0	306.3	330.4	3.4	3.6	6.6	8.0	0.6	-16.5	1999-02-07 01:00:00	38	1.0	-5.86	-16.54
07.02.1999	02:00	7:48	17:38	589	587	0.0	0.0	0.0	0.0	306.8	331.3	3.6	3.8	6.6	8.0	0.7	-16.3	1999-02-07 02:00:00	38	2.0	-5.67	-16.27
07.02.1999	03:00	7:48	17:38	589	587	0.0	0.0	0.0	0.0	307.1	331.9	3.7	3.9	6.5	10.0	0.8	-19.6	1999-02-07 03:00:00	38	3.0	-5.57	-19.63
07.02.1999	04:00	7:48	17:38	589	587	0.0	0.0	0.0	0.0	306.7	331.9	3.7	3.9	6.5	11.0	0.8	-21.4	1999-02-07 04:00:00	38	4.0	-5.55	-21.37
07.02.1999	05:00	7:48	17:38	589	587	0.0	0.0	0.0	0.0	307.2	332.8	3.9	4.1	6.4	10.0	0.9	-19.3	1999-02-07 05:00:00	38	5.0	-5.44	-19.35
07.02.1999	06:00	7:48	17:38	589	587	0.0	0.0	0.0	0.0	306.0	330.0	3.3	3.5	6.7	9.0	0.5	-18.5	1999-02-07 06:00:00	38	6.0	-5.88	-18.47
07.02.1999	07:00	7:48	17:38	589	587	0.0	0.0	0.0	0.0	306.4	330.0	3.3	3.5	6.8	9.0	0.6	-18.4	1999-02-07 07:00:00	38	7.0	-5.83	-18.43
07.02.1999	08:00	7:48	17:38	589	587	0.1	0.0	0.0	0.0	305.7	329.5	3.2	3.4	6.7	9.0	0.4	-18.6	1999-02-07 08:00:00	38	8.0	1.65	-18.63
07.02.1999	09:00	7:48	17:38	589	587	113.6	31.8	0.0	31.8	306.4	330.9	3.5	3.5	6.8	6.0	5.5	-10.9	1999-02-07 09:00:00	38	9.0	13.25	-10.83
07.02.1999	11:00	7:48	17:38	589	587	253.5	41.5	0.0	41.5	279.3	318.9	1.2	1.3	6.2	2.0	2.9	-1.3	1999-02-07 11:00:00	38	11.0	6.80	-1.28
07.02.1999	12:00	7:48	17:38	589	587	419.8	155.3	39.4	115.9	280.6	331.5	3.9	1.9	6.0	2.0	16.2	4.0	1999-02-07 12:00:00	38	12.0	23.03	4.05
07.02.1999	13:00	7:48	17:38	589	587	480.0	177.6	57.8	119.8	288.3	346.4	7.0	3.8	5.9	1.0	19.4	9.8	1999-02-07 13:00:00	38	13.0	18.58	9.76
07.02.1999	14:00	7:48	17:38	589	587	439.7	281.4	209.2	72.2	260.1	345.5	7.1	3.3	6.3	2.0	16.2	5.1	1999-02-07 14:00:00	38	14.0	15.19	5.10
07.02.1999	15:00	7:48	17:38	589	587	350.7	161.3	80.6	80.7	272.3	335.6	4.9	3.1	5.7	2.0	12.8	3.5	1999-02-07 15:00:00	38	15.0	9.97	3.51
07.02.1999	16:00	7:48	17:38	589	587	177.2	65.6	13.0	52.6	276.1	320.0	1.4	1.2	5.7	2.0	4.9	-0.8	1999-02-07 16:00:00	38	16.0	-1.00	-0.75
07.02.1999	17:00	7:48	17:38	589	587	59.7	27.5	12.0	15.5	265.9	318.7	1.2	1.8	5.5	3.0	-2.1	-6.4	1999-02-07 17:00:00	38	17.0	-8.61	-6.38
07.02.1999	18:00	7:48	17:38	589	587	0.0	0.0	0.0	0.0	275.9	319.7	1.4	1.9	5.2	5.0	-3.9	-13.3	1999-02-07 18:00:00	38	18.0	-8.53	-13.31
07.02.1999	19:00	7:48	17:38	589	587	0.0	0.0	0.0	0.0	286.0	316.9	0.6	1.0	5.1	5.0	-3.1	-14.0	1999-02-07 19:00:00	38	19.0	-9.47	-13.97
07.02.1999	20:00	7:48	17:38	589	587	0.0	0.0	0.0	0.0	270.6	313.7	0.1	0.6	5.2	5.0	-5.2	-15.0	1999-02-07 20:00:00	38	20.0	-9.78	-14.99
07.02.1999	21:00	7:48	17:38	589	587	0.0	0.0	0.0	0.0	268.5	313.5	0.0	0.6	4.8	5.0	-5.5	-15.2	1999-02-07 21:00:00	38	21.0	-10.09	-15.20
07.02.1999	22:00	7:48	17:38	589	587	0.0	0.0	0.0	0.0	282.4	315.1	0.3	0.6	4.8	6.0	-3.7	-17.4	1999-02-07 22:00:00	38	22.0	-10.02	-17.35
07.02.1999	23:00	7:48	17:38	589	587	0.0	0.0	0.0	0.0	279.4	308.5	-1.2	-0.8	5.2	4.0	-4.8	-13.1	1999-02-07 23:00:00	38	23.0	-11.20	-13.05
08.02.1999	00:00	7:47	17:39	592	591	0.0	0.0	0.0	0.0	265.1	307.8	-1.2	-0.7	5.1	5.0	-6.5	-16.7	1999-02-08 00:00:00	39	0.0	-11.10	-16.71
08.02.1999	01:00	7:47	17:39	592	591	0.0	0.0	0.0	0.0	276.6	307.8	-1.4	-0.8	4.8	3.0	-5.2	-9.8	1999-02-08 01:00:00	39	1.0	-11.63	-9.78
08.02.1999	02:00	7:47	17:39	592	591	0.0	0.0	0.0	0.0	274.4	308.8	-1.1	-0.6	4.4	4.0	-5.4	-13.3	1999-02-08 02:00:00	39	2.0	-11.66	-13.30
08.02.1999	03:00	7:47	17:39	592	591	0.0	0.0	0.0	0.0	273.2	309.0	-1.0	-0.5	4.2	4.0	-5.5	-13.3	1999-02-08 03:00:00	39	3.0	-11.75	-13.30
08.02.1999	04:00	7:47	17:39	592	591	0.0	0.0	0.0	0.0	272.5	308.1	-1.2	-0.9	4.3	7.0	-5.7	-22.1	1999-02-08 04:00:00	39	4.0	-11.83	-22.09
08.02.1999	05:00	7:47	17:39	592	591	0.0	0.0	0.0	0.0	259.2	307.1	-1.3	-0.8	4.3	6.0	-7.3	-20.0	1999-02-08 05:00:00	39	5.0	-11.79	-20.03
08.02.1999	06:00	7:47	17:39	592	591	0.0	0.0	0.0	0.0	271.4	306.6	-1.6	-1.2	4.4	6.0	-6.0	-20.0	1999-02-08 06:00:00	39	6.0	-12.08	-20.05
08.02.1999	07:00	7:47	17:39	592	591	0.0	0.0	0.0	0.0	259.1	306.9	-1.4	-0.9	4.3	7.0	-7.4	-22.5	1999-02-08 07:00:00	39	7.0	-11.83	-22.57
08.02.1999	08:00	7:47	17:39	592	591	3.0	0.8	0.0	0.8	273.6	308.4	-1.2	-0.8	4.4	6.0	-5.4	-19.4	1999-02-08 08:00:00	39	8.0	-3.00	-19.45
08.02.1999	09:00	7:47	17:39	592	591	157.5	58.3	16.3	42.0	261.4	310.2	-0.6	-0.6	4.5	6.0	0.9	-17.3	1999-02-08 09:00:00	39	9.0	5.91	-17.29
08.02.1999	10:00	7:47	17:39	592	591	303.7	112.4	34.1	78.3	262.4	313.6	0.1	-0.3	4.5	7.0	7.5	-17.4	1999-02-08 10:00:00	39	10.0	10.45	-17.38
08.02.1999	11:00	7:47	17:39	592	591	412.0	115.4	0.0	115.4	277.5	316.7	0.7	0.0	4.5	6.0	13.0	-12.7	1999-02-08 11:00:00	39	11.0	12.89	-12.73
08.02.1999	12:00	7:47	17:39	592	591	474.1	132.7	0.0	132.7	278.3	318.0	0.9	0.2	4.5	7.0	15.6	-14.2	1999-02-08 12:00:00	39	12.0	13.49	-14.18
08.02.1999	13:00	7:47	17:39	592	591	485.3	135.9	0.0	135.9	279.5	319.9	1.4	0.6	4.5	7.0	16.3	-13.5	1999-02-08 13:00:00	39	13.0	13.20	-13.50
08.02.1999	14:00	7:47	17:39	592	591	445.0	164.7	53.0	111.7	268.5	323.6	2.3	1.2	4.5	5.0	14.4	-8.2	1999-02-08 14:00:00	39	14.0	11.86	-8.15
08.02.1999	15:00	7:47	17:39	592	591	356.0	163.8	81.9	81.8	255.7	323.9	2.5	1.6	4.1	5.0	10.3	-9.3	1999-02-08 15:00:00	39	15.0	7.44	-9.32
08.02.1999	16:00	7:47	17:39	592	591	224.9	103.5	48.2	55.2	253.4	319.5	1.6	1.4	3.9	7.0	4.5	-16.6	1999-02-08 16:00:00	39	16.0	-1.50	-16.62
08.02.1999	17:00	7:47	17:39	592	591	64.4	23.8	6.6	17.3	264.5	314.9	0.4	0.8	4.2	5.0	-2.6	-14.3	1999-02-08 17:00:00	39	17.0	-10.42	-14.29
08.02.1999	18:00	7:47	17:39	592	591	0.0	0.0	0.0	0.0	264.1	311.4	-0.4	0.2	4.5	5.0	-6.2	-15.9	1999-02-08 18:00:00	39	18.0	-10.72	-15.89
08.02.1999	19:00	7:47	17:39	592	591	0.0	0.0	0.0	0.0	264.9	312.4	-0.2	0.7	4.3	3.0	-6.0	-9.0	1999-02-08 19:00:00	39	19.0	-10.64	-8.97
08.02.1999	20:00	7:47	17:39	592	591	0.0	0.0	0.0	0.0	280.1	315.9	0.5	1.0	4.3	4.0	-3.9	-11.4	1999-02-08 20:00:00	39	20.0	-10.23	-11.40
08.02.1999	21:00	7:47	17:39	592	591	0.0	0.0	0.0	0.0	278.9	311.3	-0.6	0.0	4.7	3.0	-4.6	-8.9	1999-02-08 21:00:00	39	21.0	-10.95	-8.95
08.02.1999	22:00	7:47	17:39	592	591	0.0	0.0	0.0	0.0	278.2	310.0	-0.9	-0.3	4.8	3.0	-4.8	-9.2	1999-02-08 22:00:00	39	22.0	-11.15	-9.23
08.02.1999	23:00	7:47	17:39	592	591	0.0	0.0	0.0	0.0	277.3	309.0	-1.1	-0.7	4.9	5.0	-5.0	-16.3	1999-02-08 23:00:00	39	23.0	-11.25	-16.30
09.02.1999	02:00	7:45	17:41	595	595	0.0	0.0	0.0	0.0	277.7	307.8	-1.4	-1.0	5.1	5.0	-5.1	-16.6	1999-02-09 02:00:00	40	2.0	-11.38	-16.57
09.02.1999	12:00	7:45	17:41	595	595	394.7	110.5	0.0	110.5	282.3	318.9	1.1	-0.3	5.4	2.0	13.0	1.1	1999-02-09 12:00:00	40	12.0	2.77	1.10
09.02.1999	13:00	7:45	17:41	595	595	405.7	113.6	0.0	113.6	279.0	315.4	0.4	-0.8	5.2	3.0	12.8	-3.3	1999-02-09 13:00:00	40	13.0	1.73	-3.29
09.02.1999	14:00	7:45	17:41	595	595	366.7	102.7	0.0	102.7	282.3	316.3	0.5	-0.3	5.4	4.0	11.7	-6.9	1999-02-09 14:00:00	40	14.0	1.28	-6.89
09.02.1999	15:00	7:45	17:41	595	595	306.4	85.8	0.0	85.8	280.9	315.3	0.3	-0.4	5.2	3.0	9.1	-4.3	1999-02-09 15:00:00	40	15.0	10.41	-4.31
09.02.1999	16:00	7:45	17:41	595	595	186.7	69.1	13.8	55.3	265.0	311.2	-0.4	-0.6	5.0	4.0	3.3	-10.2	1999-02-09 16:00:00	40	16.0	-2.03	-10.23
09.02.1999	17:00	7:45	17:41	595	595	40.8	15.1	2.6	12.5	263.8	306.5	-1.5	-0.8	5.0	2.0	-4.6	-5.9	1999-02-09 17:00:00	40	17.0	-11.65	-5.86
09.02.1999	18:00	7:45	17:41	595	595	0.0	0.0	0.0	0.0	262.9	303.0	-2.3	-1.0	4.9	1.0	-7.4	-3.6	1999-02-09 18:00:00	40	18.0	-12.23	-3.60
09.02.1999	19:00	7:45	17:41	595	595	0.0	0.0	0.0	0.0	235.9	297.8	-3.2	-1.2	4.9	1.0	-11.2	-5.1	1999-02-09 19:00:00	40	19.0	-12.42	-5.10
09.02.1999	20:00	7:45	17:41	595	595	0.0	0.0	0.0	0.0	227.9	296.6	-3.4	-1.8	4.6	2.0	-12.4	-9.4	1999-02-09 20:00:00	40	20.0	-12.94	-9.40
09.02.1999	21:00	7:45	17:41	595	595	0.0	0.0	0.0	0.0	254.9	296.5	-3.8	-2.4	4.6	1.0	-9.1	-5.2	1999-02-09 21:00:00	40	21.0	-13.82	-5.22
09.02.1999	22:00	7:45	17:41	595	595	0.0	0.0	0.0	0.0	258.0	300.3	-2.9	-1.9	4.7	2.0	-8.3	-8.0	1999-02-09 22:00:00	40	22.0	-12.94	-8.06
09.02.1999	23:00	7:45	17:41	595	595	0.0	0.0	0.0	0.0	272.7	302.0	-2.7	-1.7	4.8	1.0	-6.3	-3.7	1999-02-09 23:00:00	40	23.0	-12.98	-3.68
10.02.1999	00:00	7:44	17:42	599	597	0.0	0.0	0.0	0.0	272.0	301.5	-2.8	-1.8	4.8	1.0	-6.5	-3.8	1999-02-10 00:00:00	41	0.0	-13.08	-3.82
10.02.1999	01:00	7:44	17:42	599	597	0.0	0.0	0.0	0.0	269.5	299.2	-3.3	-2.3	4.7	1.0	-7.0	-4.4	1999-02-10 01:00:00	41	1.0	-13.64	-4.36
10.02.1999	02:00	7:44	17:42	599	597	0.0	0.0	0.0	0.0	270.2	299.7	-3.2	-2.2	4.7	1.0	-6.9	-4.2	1999-02-10 02:00:00	41	2.0	-13.54	-4.26
10.02.1999	03:00	7:44	17:42	599	597	0.0	0.0	0.0	0.0	266.9	297.3	-3.7	-2.7	4.6	1.0	-7.6	-4.9	1999-02-10 03:00:00	41	3.0	-14.10	-4.87
10.02.1999	04:00	7:44	17:42	599	597	0.0	0.0	0.0	0.0	266.0	296.4	-3.9	-2.9	4.5	1.0	-7.8	-5.1	1999-02-10 04:00:00	41	4.0	-14.38	-5.11
10.02.1999	05:00	7:44	17:42	599	597	0.0	0.0	0.0	0.0	267.9	297.9	-3.6	-2.6	4.6	1.0	-7.4	-4.7	1999-02-10 05:00:00	41	5.0	-14.01	-4.73
10.02.1999	06:00	7:44	17:42	599	597	0.0	0.0	0.0	0.0	254.1	295.2	-4.0	-2.7	4.6	1.0	-9.3	-5.5	1999-02-10 06:00:00	41	6.0	-14.10	-5.49
10.02.1999	07:00	7:44	17:42	599	597	0.0	0.0	0.0	0.0	251.9	293.8	-4.4	-3.0	4.5	1.0	-9.8	-5.9	1999-02-10 07:00:00	41	7.0	-14.48	-5.90
10.02.1999	08:00	7:44	17:42	599	597	0.1	0.0	0.0	0.0	234.9	294.1	-4.1	-2.7	4.6	2.0	-11.8	-9.9	1999-02-10 08:00:00	41	8.0	-11.04	-9.88
10.02.1999	09:00	7:44	17:42	599	597	128.3	116.7	60.7	56.0	220.6	301.9	-2.1	-2.4	4.4	2.0	-0.2	-5.7	1999-02-10 09:00:00	41	9.0	8.74	-5.67
10.02.1999	10:00	7:44	17:42	599	597	260.6	96.4	20.2	76.2	250.3	302.0	-2.4	-3.1	4.3	2.0	4.2	-4.6	1999-02-10 10:00:00	41	10.0	15.65	-4.63
10.02.1999	12:00	7:44	17:42	599	597	484.7	397.5	349.7	47.7	226.0	341.0	6.6	-1.3	4.4	1.0	14.4	4.4	1999-02-10 12:00:00	41	12.0	15.19	4.34
10.02.1999	13:00	7:44	17:42	599	597	496.1	183.6	59.9	123.7	265.1	323.7	2.4	0.5	4.4	3.0	15.8	-1.4	1999-02-10 13:00:00	41	13.0	14.33	-1.42
10.02.1999	14:00	7:44	17:42	599	597	455.8	168.6	54.3	114.3	262.5	319.5	1.5	-0.2	4.5	3.0	13.8	-2.7	1999-02-10 14:00:00	41	14.0	11.69	-2.68
10.02.1999	15:00	7:44	17:42	599	597	366.7	102.7	0.0	102.7	273.2	316.1	0.6	-0.5	4.2	2.0	10.8	-0.3	1999-02-10 15:00:00	41	15.0	6.89	-0.28
10.02.1999	16:00	7:44	17:42	599	597	235.3	87.0	25.3	61.7	259.4	312.6	-0.1	-0.7	4.3	1.0	4.3	0.8	1999-02-10 16:00:00	41	16.0	-2.25	0.79
10.02.1999	17:00	7:44	17:42	599	597	73.9	27.3	7.4	19.9	258.9	305.9	-1.6	-1.0	4.4	2.0	-3.8	-5.9	1999-02-10 17:00:00	41	17.0	-12.35	-5.91
10.02.1999	18:00	7:44	17:42	599	597	0.0	0.0	0.0	0.0	256.6	299.3	-3.1	-1.7	4.4	1.0	-8.5	-4.6	1999-02-10 18:00:00	41	18.0	-13.34	-4.59
10.02.1999	19:00	7:44	17:42	599	597	0.0	0.0	0.0	0.0	257.1	300.6	-2.8	-1.8	4.5	2.0	-8.3	-8.0	1999-02-10 19:00:00	41	19.0	-13.02	-8.04
10.02.1999	20:00	7:44	17:42	599	597	0.0	0.0	0.0	0.0	255.4	297.3	-3.6	-2.2	4.5	1.0	-8.9	-5.0	1999-02-10 20:00:00	41	20.0	-13.72	-5.04
10.02.1999	21:00	7:44	17:42	599	597	0.0	0.0	0.0	0.0	252.4	295.7	-3.9	-2.5	4.3	1.0	-9.5	-5.5	1999-02-10 21:00:00	41	21.0	-14.19	-5.51
10.02.1999	22:00	7:44	17:42	599	597	0.0	0.0	0.0	0.0	217.0	287.7	-5.4	-3.1	4.0	1.0	-14.9	-7.9	1999-02-10 22:00:00	41	22.0	-15.06	-7.90
10.02.1999	23:00	7:44	17:42	599	597	0.0	0.0	0.0	0.0	215.1	291.3	-4.5	-3.4	3.8	4.0	-14.6	-18.8	1999-02-10 23:00:00	41	23.0	-14.90	-18.83
11.02.1999	00:00	7:42	17:44	602	599	0.0	0.0	0.0	0.0	243.4	290.3	-5.1	-4.0	3.8	2.0	-11.2	-10.9	1999-02-11 00:00:00	42	0.0	-15.78	-10.90
11.02.1999	01:00	7:42	17:44	602	599	0.0	0.0	0.0	0.0	259.0	295.4	-4.1	-3.4	3.9	3.0	-8.7	-13.4	1999-02-11 01:00:00	42	1.0	-14.92	-13.38
11.02.1999	02:00	7:42	17:44	602	599	0.0	0.0	0.0	0.0	258.5	293.9	-4.4	-3.6	3.9	2.0	-9.0	-9.8	1999-02-11 02:00:00	42	2.0	-15.30	-9.82
11.02.1999	04:00	7:42	17:44	602	599	0.0	0.0	0.0	0.0	260.2	292.5	-4.8	-3.7	4.2	1.0	-8.9	-6.1	1999-02-11 04:00:00	42	4.0	-15.42	-6.13
11.02.1999	06:00	7:42	17:44	602	599	0.0	0.0	0.0	0.0	262.3	294.4	-4.3	-3.3	4.3	1.0	-8.5	-5.7	1999-02-11 06:00:00	42	6.0	-14.95	-5.69
11.02.1999	07:00	7:42	17:44	602	599	0.0	0.0	0.0	0.0	263.1	294.5	-4.3	-3.3	4.4	1.0	-8.4	-5.6	1999-02-11 07:00:00	42	7.0	-14.85	-5.62
11.02.1999	08:00	7:42	17:44	602	599	1.4	0.4	0.0	0.4	263.6	295.3	-4.1	-3.1	4.3	1.0	-8.1	-5.4	1999-02-11 08:00:00	42	8.0	-4.24	-5.41
11.02.1999	09:00	7:42	17:44	602	599	119.4	33.4	0.0	33.4	265.5	300.0	-3.0	-2.8	4.4	1.0	-1.9	-2.9	1999-02-11 09:00:00	42	9.0	9.38	-2.90
11.02.1999	10:00	7:42	17:44	602	599	273.0	76.5	0.0	76.5	270.2	308.9	-1.0	-1.9	4.6	1.0	6.1	0.8	1999-02-11 10:00:00	42	10.0	16.91	0.80
11.02.1999	11:00	7:42	17:44	602	599	427.8	119.8	0.0	119.8	270.7	314.7	0.3	-1.7	4.5	1.0	12.8	3.5	1999-02-11 11:00:00	42	11.0	14.44	3.50
11.02.1999	12:00	7:42	17:44	602	599	490.1	137.2	0.0	137.2	270.5	314.3	0.2	-1.6	4.5	2.0	15.1	0.6	1999-02-11 12:00:00	42	12.0	14.24	0.64
11.02.1999	13:00	7:42	17:44	602	599	453.3	167.7	43.5	124.2	259.0	315.6	0.6	-1.5	4.7	2.0	14.0	0.4	1999-02-11 13:00:00	42	13.0	19.84	0.37
11.02.1999	14:00	7:42	17:44	602	599	461.2	170.7	55.0	115.7	261.2	317.4	1.0	-0.7	4.5	3.0	13.7	-3.1	1999-02-11 14:00:00	42	14.0	11.53	-3.13
11.02.1999	15:00	7:42	17:44	602	599	372.0	137.6	42.9	94.7	260.1	315.9	0.7	-0.8	4.4	2.0	10.2	-0.7	1999-02-11 15:00:00	42	15.0	7.09	-0.65
11.02.1999	16:00	7:42	17:44	602	599	197.2	90.7	29.6	61.2	250.9	308.9	-0.8	-1.1	4.8	3.0	3.1	-7.1	1999-02-11 16:00:00	42	16.0	-1.70	-7.17
11.02.1999	17:00	7:42	17:44	602	599	47.7	26.3	8.9	17.3	241.6	302.3	-2.2	-1.3	4.8	2.0	-6.5	-7.0	1999-02-11 17:00:00	42	17.0	-12.29	-6.96
11.02.1999	18:00	7:42	17:44	602	599	0.0	0.0	0.0	0.0	225.9	296.8	-3.3	-1.7	4.6	2.0	-12.6	-9.4	1999-02-11 18:00:00	42	18.0	-12.84	-9.40
11.02.1999	19:00	7:42	17:44	602	599	0.0	0.0	0.0	0.0	221.5	293.5	-4.1	-2.4	4.5	2.0	-13.6	-10.3	1999-02-11 19:00:00	42	19.0	-13.59	-10.28
11.02.1999	20:00	7:42	17:44	602	599	0.0	0.0	0.0	0.0	214.1	289.1	-5.0	-3.3	3.8	2.0	-15.1	-11.6	1999-02-11 20:00:00	42	20.0	-15.12	-11.65
11.02.1999	21:00	7:42	17:44	602	599	0.0	0.0	0.0	0.0	211.5	290.1	-4.7	-3.6	3.6	4.0	-15.3	-19.3	1999-02-11 21:00:00	42	21.0	-15.29	-19.27
11.02.1999	22:00	7:42	17:44	602	599	0.0	0.0	0.0	0.0	207.5	282.5	-6.5	-4.8	3.6	2.0	-16.8	-13.4	1999-02-11 22:00:00	42	22.0	-16.75	-13.38
11.02.1999	23:00	7:42	17:44	602	599	0.0	0.0	0.0	0.0	203.9	282.1	-6.6	-5.2	3.3	3.0	-17.3	-17.7	1999-02-11 23:00:00	42	23.0	-17.27	-17.72
12.02.1999	00:00	7:41	17:46	605	604	0.0	0.0	0.0	0.0	202.2	277.7	-7.7	-5.2	3.1	1.0	-18.1	-10.7	1999-02-12 00:00:00	43	0.0	-18.05	-10.66
12.02.1999	01:00	7:41	17:46	605	604	0.0	0.0	0.0	0.0	200.3	273.5	-8.7	-6.3	3.2	1.0	-18.9	-11.6	1999-02-12 01:00:00	43	1.0	-18.96	-11.64
12.02.1999	02:00	7:41	17:46	605	604	0.0	0.0	0.0	0.0	198.4	274.0	-8.5	-6.8	3.2	2.0	-19.1	-15.7	1999-02-12 02:00:00	43	2.0	-19.09	-15.73
12.02.1999	03:00	7:41	17:46	605	604	0.0	0.0	0.0	0.0	198.4	275.8	-8.1	-6.3	3.0	2.0	-18.8	-15.3	1999-02-12 03:00:00	43	3.0	-18.86	-15.32
12.02.1999	04:00	7:41	17:46	605	604	0.0	0.0	0.0	0.0	195.1	270.2	-9.4	-7.0	2.9	1.0	-20.1	-12.6	1999-02-12 04:00:00	43	4.0	-20.00	-12.60
12.02.1999	05:00	7:41	17:46	605	604	0.0	0.0	0.0	0.0	191.0	264.7	-10.8	-8.4	2.9	1.0	-21.4	-14.0	1999-02-12 05:00:00	43	5.0	-21.31	-13.97
12.02.1999	06:00	7:41	17:46	605	604	0.0	0.0	0.0	0.0	187.9	262.5	-11.3	-8.9	2.6	1.0	-22.1	-14.6	1999-02-12 06:00:00	43	6.0	-22.18	-14.62
12.02.1999	07:00	7:41	17:46	605	604	0.0	0.0	0.0	0.0	186.8	264.9	-10.7	-9.3	2.7	3.0	-21.9	-22.6	1999-02-12 07:00:00	43	7.0	-21.87	-22.54
12.02.1999	08:00	7:41	17:46	605	604	3.9	3.9	2.8	1.1	180.7	256.3	-12.9	-10.5	2.3	1.0	-23.6	-16.3	1999-02-12 08:00:00	43	8.0	-11.74	-16.26
12.02.1999	09:00	7:41	17:46	605	604	138.1	125.7	66.5	59.2	178.3	265.0	-10.6	-11.1	2.2	1.0	-8.3	-11.7	1999-02-12 09:00:00	43	9.0	-2.12	-11.71
12.02.1999	10:00	7:41	17:46	605	604	276.1	226.4	135.0	91.4	190.6	282.8	-6.3	-8.7	2.8	2.0	3.3	-9.9	1999-02-12 10:00:00	43	10.0	11.20	-9.85
12.02.1999	11:00	7:41	17:46	605	604	382.7	176.0	68.8	107.2	214.9	286.8	-5.6	-7.5	3.0	2.0	5.6	-8.0	1999-02-12 11:00:00	43	11.0	14.82	-7.99
12.02.1999	12:00	7:41	17:46	605	604	438.8	162.3	40.1	122.3	225.2	287.5	-5.5	-7.4	3.1	2.0	7.7	-7.1	1999-02-12 12:00:00	43	12.0	17.09	-7.10
12.02.1999	13:00	7:41	17:46	605	604	507.0	370.1	306.1	64.0	212.3	315.4	1.1	-4.2	3.5	2.0	11.1	-3.2	1999-02-12 13:00:00	43	13.0	11.11	-3.19
12.02.1999	14:00	7:41	17:46	605	604	466.7	424.7	389.6	35.0	211.0	317.0	1.5	-3.5	3.5	3.0	10.6	-7.0	1999-02-12 14:00:00	43	14.0	8.88	-6.97
12.02.1999	15:00	7:41	17:46	605	604	377.4	343.4	305.0	38.4	209.9	315.5	1.2	-3.5	3.3	2.0	7.9	-3.9	1999-02-12 15:00:00	43	15.0	4.35	-3.93
12.02.1999	16:00	7:41	17:46	605	604	245.7	135.1	79.5	55.6	224.5	301.0	-2.3	-3.2	3.4	2.0	0.9	-6.2	1999-02-12 16:00:00	43	16.0	-4.45	-6.22
12.02.1999	17:00	7:41	17:46	605	604	83.5	53.5	33.2	20.3	217.7	292.2	-4.3	-3.6	3.4	2.0	-8.8	-9.9	1999-02-12 17:00:00	43	17.0	-15.84	-9.92
12.02.1999	18:00	7:41	17:46	605	604	0.0	0.0	0.0	0.0	207.5	281.5	-6.8	-4.4	3.3	1.0	-16.9	-9.7	1999-02-12 18:00:00	43	18.0	-17.06	-9.66
12.02.1999	19:00	7:41	17:46	605	604	0.0	0.0	0.0	0.0	201.0	280.9	-6.8	-5.0	2.8	2.0	-17.8	-14.1	1999-02-12 19:00:00	43	19.0	-17.89	-14.11
12.02.1999	20:00	7:41	17:46	605	604	0.0	0.0	0.0	0.0	198.2	281.7	-6.6	-5.6	2.7	5.0	-18.1	-25.4	1999-02-12 20:00:00	43	20.0	-18.14	-25.37
12.02.1999	21:00	7:41	17:46	605	604	0.0	0.0	0.0	0.0	198.2	279.9	-7.1	-5.6	2.7	3.0	-18.3	-18.5	1999-02-12 21:00:00	43	21.0	-18.38	-18.54
12.02.1999	22:00	7:41	17:46	605	604	0.0	0.0	0.0	0.0	197.6	276.8	-7.8	-6.0	2.8	2.0	-18.8	-15.2	1999-02-12 22:00:00	43	22.0	-18.83	-15.16
12.02.1999	23:00	7:41	17:46	605	604	0.0	0.0	0.0	0.0	197.3	276.0	-8.0	-6.2	2.8	2.0	-19.0	-15.3	1999-02-12 23:00:00	43	23.0	-19.02	-15.37
13.02.1999	02:00	7:39	17:47	608	607	0.0	0.0	0.0	0.0	188.8	264.4	-10.9	-8.4	2.6	1.0	-21.7	-14.2	1999-02-13 02:00:00	44	2.0	-21.71	-14.15
13.02.1999	03:00	7:39	17:47	608	607	0.0	0.0	0.0	0.0	192.7	264.3	-10.9	-8.6	2.7	1.0	-21.2	-14.1	1999-02-13 03:00:00	44	3.0	-21.76	-14.10
13.02.1999	04:00	7:39	17:47	608	607	0.0	0.0	0.0	0.0	192.8	265.0	-10.7	-8.4	2.7	1.0	-21.1	-13.9	1999-02-13 04:00:00	44	4.0	-21.57	-13.93
13.02.1999	05:00	7:39	17:47	608	607	0.0	0.0	0.0	0.0	191.9	263.8	-11.0	-8.7	2.7	1.0	-21.4	-14.2	1999-02-13 05:00:00	44	5.0	-21.85	-14.23
13.02.1999	07:00	7:39	17:47	608	607	0.0	0.0	0.0	0.0	205.1	263.5	-11.3	-9.4	2.6	1.0	-19.6	-14.2	1999-02-13 07:00:00	44	7.0	-22.65	-14.18
13.02.1999	08:00	7:39	17:47	608	607	5.6	2.1	0.4	1.6	215.4	266.3	-10.7	-9.1	2.6	1.0	-17.5	-13.3	1999-02-13 08:00:00	44	8.0	-9.79	-13.29
13.02.1999	09:00	7:39	17:47	608	607	182.1	67.4	18.7	48.6	221.5	278.6	-7.7	-7.6	2.8	2.0	-5.9	-12.2	1999-02-13 09:00:00	44	9.0	1.02	-12.21
13.02.1999	10:00	7:39	17:47	608	607	329.4	121.9	37.2	84.7	228.7	288.7	-5.3	-6.1	3.0	3.0	2.6	-12.2	1999-02-13 10:00:00	44	10.0	6.75	-12.21
13.02.1999	11:00	7:39	17:47	608	607	438.6	201.7	103.5	98.2	224.3	298.9	-2.8	-5.2	3.2	2.0	7.9	-5.3	1999-02-13 11:00:00	44	11.0	10.34	-5.27
13.02.1999	12:00	7:39	17:47	608	607	501.1	230.5	120.6	109.9	227.9	303.9	-1.7	-4.0	3.2	3.0	10.9	-7.4	1999-02-13 12:00:00	44	12.0	11.27	-7.41
13.02.1999	13:00	7:39	17:47	608	607	512.6	235.8	123.8	112.0	234.8	308.5	-0.7	-2.7	3.5	4.0	12.4	-9.6	1999-02-13 13:00:00	44	13.0	11.49	-9.55
13.02.1999	14:00	7:39	17:47	608	607	472.2	174.7	56.3	118.4	245.0	305.1	-1.6	-3.0	3.6	4.0	11.4	-10.1	1999-02-13 14:00:00	44	14.0	9.27	-10.14
13.02.1999	15:00	7:39	17:47	608	607	382.8	141.6	44.2	97.4	249.1	305.4	-1.6	-2.8	4.0	3.0	8.5	-7.0	1999-02-13 15:00:00	44	15.0	5.51	-6.95
13.02.1999	16:00	7:39	17:47	608	607	250.9	92.8	27.1	65.7	249.3	302.5	-2.3	-2.7	4.0	3.0	2.9	-8.9	1999-02-13 16:00:00	44	16.0	-3.10	-8.85
13.02.1999	17:00	7:39	17:47	608	607	88.4	40.7	17.5	23.1	235.6	297.7	-3.2	-2.7	3.6	3.0	-6.4	-12.2	1999-02-13 17:00:00	44	17.0	-14.57	-12.15
13.02.1999	18:00	7:39	17:47	608	607	0.0	0.0	0.0	0.0	232.6	291.5	-4.7	-3.3	3.4	2.0	-12.4	-10.9	1999-02-13 18:00:00	44	18.0	-15.56	-10.90
13.02.1999	19:00	7:39	17:47	608	607	0.0	0.0	0.0	0.0	242.3	289.3	-5.3	-3.8	3.6	1.0	-11.5	-7.3	1999-02-13 19:00:00	44	19.0	-16.14	-7.30
13.02.1999	20:00	7:39	17:47	608	607	0.0	0.0	0.0	0.0	223.2	287.6	-5.5	-4.0	3.5	2.0	-14.1	-11.9	1999-02-13 20:00:00	44	20.0	-16.11	-11.95
13.02.1999	21:00	7:39	17:47	608	607	0.0	0.0	0.0	0.0	243.7	291.5	-4.8	-3.7	3.7	2.0	-11.1	-10.6	1999-02-13 21:00:00	44	21.0	-15.61	-10.67
13.02.1999	22:00	7:39	17:47	608	607	0.0	0.0	0.0	0.0	245.6	292.5	-4.6	-3.5	3.9	2.0	-10.7	-10.3	1999-02-13 22:00:00	44	22.0	-15.21	-10.32
13.02.1999	23:00	7:39	17:47	608	607	0.0	0.0	0.0	0.0	245.2	290.8	-5.0	-3.5	3.8	1.0	-10.9	-6.8	1999-02-13 23:00:00	44	23.0	-15.64	-6.83
14.02.1999	00:00	7:38	17:49	611	611	0.0	0.0	0.0	0.0	245.2	290.8	-5.0	-3.5	3.8	1.0	-10.9	-6.8	1999-02-14 00:00:00	45	0.0	-15.64	-6.83
14.02.1999	02:00	7:38	17:49	611	611	0.0	0.0	0.0	0.0	233.1	288.1	-5.5	-3.7	3.7	1.0	-12.8	-7.7	1999-02-14 02:00:00	45	2.0	-15.94	-7.66
14.02.1999	03:00	7:38	17:49	611	611	0.0	0.0	0.0	0.0	215.7	284.2	-6.2	-4.0	3.9	1.0	-15.5	-8.7	1999-02-14 03:00:00	45	3.0	-16.01	-8.73
14.02.1999	04:00	7:38	17:49	611	611	0.0	0.0	0.0	0.0	226.1	285.5	-6.0	-4.1	4.0	1.0	-14.0	-8.3	1999-02-14 04:00:00	45	4.0	-16.00	-8.26
14.02.1999	05:00	7:38	17:49	611	611	0.0	0.0	0.0	0.0	242.6	288.6	-5.5	-4.0	3.7	1.0	-11.5	-7.4	1999-02-14 05:00:00	45	5.0	-16.22	-7.41
14.02.1999	08:00	7:38	17:49	611	611	21.3	6.0	0.0	6.0	257.9	294.6	-4.2	-3.5	3.8	2.0	-7.9	-9.4	1999-02-14 08:00:00	45	8.0	-3.53	-9.40
14.02.1999	09:00	7:38	17:49	611	611	187.2	69.3	19.3	50.0	247.2	299.2	-3.0	-3.1	3.9	2.0	-0.5	-6.5	1999-02-14 09:00:00	45	9.0	5.76	-6.47
14.02.1999	10:00	7:38	17:49	611	611	334.8	93.7	0.0	93.7	262.8	305.5	-1.7	-2.6	4.0	2.0	7.5	-3.1	1999-02-14 10:00:00	45	10.0	10.87	-3.14
14.02.1999	11:00	7:38	17:49	611	611	444.0	124.3	0.0	124.3	265.4	312.4	-0.2	-2.2	4.1	1.0	12.7	3.0	1999-02-14 11:00:00	45	11.0	14.42	3.00
14.02.1999	12:00	7:38	17:49	611	611	506.6	141.9	0.0	141.9	270.3	318.0	1.0	-1.5	4.4	1.0	16.0	4.8	1999-02-14 12:00:00	45	12.0	15.85	4.84
14.02.1999	13:00	7:38	17:49	611	611	518.1	191.7	62.6	129.1	259.5	324.1	2.5	-0.9	4.4	1.0	16.2	5.3	1999-02-14 13:00:00	45	13.0	15.59	5.30
14.02.1999	14:00	7:38	17:49	611	611	477.6	391.7	342.1	49.6	231.1	348.5	8.1	0.5	4.3	1.0	15.5	5.9	1999-02-14 14:00:00	45	14.0	14.18	5.86
14.02.1999	15:00	7:38	17:49	611	611	388.1	143.6	44.9	98.7	264.9	325.6	2.8	0.7	4.3	1.0	12.2	4.7	1999-02-14 15:00:00	45	15.0	9.50	4.71
14.02.1999	16:00	7:38	17:49	611	611	256.1	94.8	27.7	67.1	263.3	319.5	1.5	0.7	4.1	1.0	6.3	2.4	1999-02-14 16:00:00	45	16.0	0.32	2.37
14.02.1999	17:00	7:38	17:49	611	611	93.2	34.5	9.2	25.3	263.9	310.7	-0.5	-0.2	4.6	3.0	-1.8	-8.2	1999-02-14 17:00:00	45	17.0	-11.24	-8.19
14.02.1999	18:00	7:38	17:49	611	611	0.0	0.0	0.0	0.0	258.7	303.5	-2.1	-1.1	4.4	2.0	-7.8	-7.4	1999-02-14 18:00:00	45	18.0	-12.45	-7.38
14.02.1999	19:00	7:38	17:49	611	611	0.0	0.0	0.0	0.0	259.2	304.8	-1.9	-0.8	4.3	2.0	-7.6	-7.1	1999-02-14 19:00:00	45	19.0	-12.26	-7.12
14.02.1999	20:00	7:38	17:49	611	611	0.0	0.0	0.0	0.0	240.4	302.2	-2.2	-0.8	4.4	2.0	-10.1	-8.0	1999-02-14 20:00:00	45	20.0	-12.16	-7.94
14.02.1999	21:00	7:38	17:49	611	611	0.0	0.0	0.0	0.0	224.3	295.9	-3.5	-1.2	4.4	1.0	-12.9	-5.8	1999-02-14 21:00:00	45	21.0	-12.87	-5.84
14.02.1999	22:00	7:38	17:49	611	611	0.0	0.0	0.0	0.0	222.0	297.0	-3.2	-1.9	4.4	3.0	-13.1	-13.4	1999-02-14 22:00:00	45	22.0	-13.02	-13.38
14.02.1999	23:00	7:38	17:49	611	611	0.0	0.0	0.0	0.0	219.8	291.1	-4.6	-2.3	4.2	1.0	-14.1	-7.0	1999-02-14 23:00:00	45	23.0	-14.10	-7.03
15.02.1999	00:00	7:36	17:50	615	614	0.0	0.0	0.0	0.0	216.5	291.3	-4.5	-2.8	4.0	2.0	-14.5	-11.0	1999-02-15 00:00:00	46	0.0	-14.44	-11.02
15.02.1999	01:00	7:36	17:50	615	614	0.0	0.0	0.0	0.0	233.4	289.4	-5.2	-3.9	3.8	2.0	-12.6	-11.3	1999-02-15 01:00:00	46	1.0	-15.69	-11.29
15.02.1999	02:00	7:36	17:50	615	614	0.0	0.0	0.0	0.0	245.8	293.9	-4.3	-3.4	3.8	3.0	-10.5	-14.0	1999-02-15 02:00:00	46	2.0	-15.02	-13.99
15.02.1999	03:00	7:36	17:50	615	614	0.0	0.0	0.0	0.0	245.3	294.8	-4.0	-3.3	3.7	4.0	-10.4	-17.5	1999-02-15 03:00:00	46	3.0	-14.90	-17.53
15.02.1999	04:00	7:36	17:50	615	614	0.0	0.0	0.0	0.0	243.9	293.5	-4.3	-3.6	3.7	4.0	-10.8	-17.9	1999-02-15 04:00:00	46	4.0	-15.19	-17.92
15.02.1999	05:00	7:36	17:50	615	614	0.0	0.0	0.0	0.0	245.4	294.6	-4.1	-3.2	3.7	3.0	-10.5	-13.8	1999-02-15 05:00:00	46	5.0	-14.94	-13.86
15.02.1999	06:00	7:36	17:50	615	614	0.0	0.0	0.0	0.0	245.8	294.7	-4.1	-3.2	3.8	3.0	-10.4	-13.8	1999-02-15 06:00:00	46	6.0	-14.83	-13.79
15.02.1999	07:00	7:36	17:50	615	614	0.0	0.0	0.0	0.0	246.0	295.7	-3.8	-3.1	3.7	4.0	-10.2	-17.3	1999-02-15 07:00:00	46	7.0	-14.81	-17.28
15.02.1999	08:00	7:36	17:50	615	614	25.3	9.4	2.6	6.8	246.8	297.2	-3.5	-2.7	3.7	3.0	-8.7	-12.9	1999-02-15 08:00:00	46	8.0	-2.61	-12.86
15.02.1999	09:00	7:36	17:50	615	614	192.5	71.2	19.9	51.3	251.9	305.5	-1.6	-1.7	3.8	2.0	1.0	-4.9	1999-02-15 09:00:00	46	9.0	7.04	-4.91
15.02.1999	10:00	7:36	17:50	615	614	340.2	125.9	38.4	87.4	260.3	321.1	1.8	0.3	3.9	1.0	9.5	3.3	1999-02-15 10:00:00	46	10.0	13.96	3.28
15.02.1999	11:00	7:36	17:50	615	614	449.5	166.3	53.1	113.2	264.8	329.8	3.7	1.1	4.1	1.0	14.8	5.9	1999-02-15 11:00:00	46	11.0	17.04	5.89
15.02.1999	12:00	7:36	17:50	615	614	512.2	281.7	185.1	96.6	250.7	334.2	4.8	1.8	4.5	3.0	16.4	-0.1	1999-02-15 12:00:00	46	12.0	16.89	-0.12
15.02.1999	13:00	7:36	17:50	615	614	523.7	335.1	253.1	82.1	249.3	348.3	7.9	3.2	4.5	2.0	18.0	5.1	1999-02-15 13:00:00	46	13.0	17.93	5.13
15.02.1999	14:00	7:36	17:50	615	614	483.1	352.7	288.4	64.3	245.9	346.4	7.5	3.6	4.5	3.0	16.6	1.4	1999-02-15 14:00:00	46	14.0	15.66	1.37
15.02.1999	15:00	7:36	17:50	615	614	393.5	251.9	182.1	69.8	246.9	338.6	5.8	2.8	4.4	2.0	13.1	3.0	1999-02-15 15:00:00	46	15.0	11.02	3.00
15.02.1999	16:00	7:36	17:50	615	614	261.4	143.7	84.9	58.9	250.6	327.4	3.4	2.3	4.3	2.0	7.1	0.4	1999-02-15 16:00:00	46	16.0	2.16	0.40
15.02.1999	17:00	7:36	17:50	615	614	98.1	71.6	48.4	23.3	238.6	316.7	1.1	1.6	4.5	2.0	-2.3	-3.5	1999-02-15 17:00:00	46	17.0	-9.89	-3.44
15.02.1999	18:00	7:36	17:50	615	614	0.0	0.0	0.0	0.0	231.8	303.1	-1.9	0.4	4.7	1.0	-11.1	-4.1	1999-02-15 18:00:00	46	18.0	-11.08	-4.09
15.02.1999	19:00	7:36	17:50	615	614	0.0	0.0	0.0	0.0	228.8	301.8	-2.2	-0.5	4.7	2.0	-11.6	-8.1	1999-02-15 19:00:00	46	19.0	-11.61	-8.14
15.02.1999	20:00	7:36	17:50	615	614	0.0	0.0	0.0	0.0	226.5	303.3	-1.8	-0.7	4.4	4.0	-11.7	-15.4	1999-02-15 20:00:00	46	20.0	-11.76	-15.36
15.02.1999	21:00	7:36	17:50	615	614	0.0	0.0	0.0	0.0	241.2	302.3	-2.2	-0.8	4.5	2.0	-10.0	-7.9	1999-02-15 21:00:00	46	21.0	-12.07	-7.88
15.02.1999	22:00	7:36	17:50	615	614	0.0	0.0	0.0	0.0	238.0	302.4	-2.2	-1.0	4.1	3.0	-10.4	-11.9	1999-02-15 22:00:00	46	22.0	-12.45	-11.87
15.02.1999	23:00	7:36	17:50	615	614	0.0	0.0	0.0	0.0	225.3	296.7	-3.3	-1.7	4.2	2.0	-12.7	-9.6	1999-02-15 23:00:00	46	23.0	-13.21	-9.55
16.02.1999	00:00	7:34	17:52	618	617	0.0	0.0	0.0	0.0	226.7	299.9	-2.6	-1.3	4.2	3.0	-12.1	-12.6	1999-02-16 00:00:00	47	0.0	-12.63	-12.63
16.02.1999	01:00	7:34	17:52	618	617	0.0	0.0	0.0	0.0	227.3	298.2	-3.0	-0.7	4.5	1.0	-12.2	-5.2	1999-02-16 01:00:00	47	1.0	-12.30	-5.24
16.02.1999	02:00	7:34	17:52	618	617	0.0	0.0	0.0	0.0	269.8	316.3	0.7	1.1	4.8	7.0	-5.0	-19.5	1999-02-16 02:00:00	47	2.0	-9.49	-19.53
16.02.1999	03:00	7:34	17:52	618	617	0.0	0.0	0.0	0.0	289.4	319.5	1.2	1.5	5.3	6.0	-2.5	-15.9	1999-02-16 03:00:00	47	3.0	-8.78	-15.90
16.02.1999	04:00	7:34	17:52	618	617	0.0	0.0	0.0	0.0	292.8	322.3	1.8	2.0	5.5	8.0	-1.8	-19.4	1999-02-16 04:00:00	47	4.0	-8.07	-19.41
16.02.1999	05:00	7:34	17:52	618	617	0.0	0.0	0.0	0.0	295.3	323.8	2.1	2.3	5.7	8.0	-1.3	-18.9	1999-02-16 05:00:00	47	5.0	-7.65	-18.86
16.02.1999	06:00	7:34	17:52	618	617	0.0	0.0	0.0	0.0	285.5	325.7	2.6	2.9	6.1	9.0	-2.2	-20.1	1999-02-16 06:00:00	47	6.0	-6.79	-20.14
16.02.1999	07:00	7:34	17:52	618	617	0.0	0.0	0.0	0.0	287.2	327.4	3.0	3.3	6.1	8.0	-1.8	-17.7	1999-02-16 07:00:00	47	7.0	-6.61	-17.73
16.02.1999	08:00	7:34	17:52	618	617	29.6	11.0	3.0	8.0	288.1	327.9	3.1	3.3	6.3	9.0	-0.3	-19.0	1999-02-16 08:00:00	47	8.0	4.53	-19.04
16.02.1999	09:00	7:34	17:52	618	617	197.8	55.4	0.0	55.4	305.0	332.0	3.8	3.6	6.4	9.0	8.8	-15.8	1999-02-16 09:00:00	47	9.0	12.19	-15.83
16.02.1999	10:00	7:34	17:52	618	617	345.7	96.8	0.0	96.8	306.9	335.2	4.4	4.0	6.4	9.0	15.0	-13.3	1999-02-16 10:00:00	47	10.0	16.26	-13.32
16.02.1999	11:00	7:34	17:52	618	617	455.1	127.4	0.0	127.4	305.3	335.0	4.4	3.7	6.4	8.0	18.8	-10.6	1999-02-16 11:00:00	47	11.0	17.84	-10.58
16.02.1999	12:00	7:34	17:52	618	617	517.8	145.0	0.0	145.0	305.0	334.8	4.4	3.6	6.4	9.0	21.0	-11.8	1999-02-16 12:00:00	47	12.0	18.13	-11.82
16.02.1999	13:00	7:34	17:52	618	617	529.2	148.2	0.0	148.2	305.5	335.9	4.6	3.8	6.3	9.0	21.5	-11.4	1999-02-16 13:00:00	47	13.0	17.77	-11.44
16.02.1999	14:00	7:34	17:52	618	617	488.7	136.8	0.0	136.8	304.5	333.6	4.1	3.4	6.5	9.0	19.8	-12.4	1999-02-16 14:00:00	47	14.0	15.84	-12.45
16.02.1999	15:00	7:34	17:52	618	617	352.9	98.8	0.0	98.8	305.7	332.7	3.9	3.4	6.7	8.0	14.9	-12.1	1999-02-16 15:00:00	47	15.0	15.77	-12.16
16.02.1999	16:00	7:34	17:52	618	617	224.7	62.9	0.0	62.9	305.3	331.7	3.7	3.4	6.6	6.0	9.9	-9.5	1999-02-16 16:00:00	47	16.0	4.81	-9.51
16.02.1999	17:00	7:34	17:52	618	617	103.0	28.8	0.0	28.8	303.6	329.2	3.2	3.2	6.5	6.0	4.6	-11.5	1999-02-16 17:00:00	47	17.0	-6.55	-11.52
16.02.1999	18:00	7:34	17:52	618	617	0.0	0.0	0.0	0.0	287.7	325.5	2.5	3.0	6.4	5.0	-2.0	-11.3	1999-02-16 18:00:00	47	18.0	-6.69	-11.30
16.02.1999	19:00	7:34	17:52	618	617	0.0	0.0	0.0	0.0	249.0	318.4	1.4	2.4	6.3	4.0	-7.2	-10.6	1999-02-16 19:00:00	47	19.0	-7.41	-10.65
16.02.1999	20:00	7:34	17:52	618	617	0.0	0.0	0.0	0.0	284.5	322.2	1.8	2.5	6.2	3.0	-2.7	-5.8	1999-02-16 20:00:00	47	20.0	-7.48	-5.83
16.02.1999	21:00	7:34	17:52	618	617	0.0	0.0	0.0	0.0	274.1	323.7	2.3	3.0	6.1	4.0	-3.7	-9.0	1999-02-16 21:00:00	47	21.0	-6.95	-9.01
16.02.1999	22:00	7:34	17:52	618	617	0.0	0.0	0.0	0.0	285.7	324.9	2.4	3.0	6.1	4.0	-2.3	-8.5	1999-02-16 22:00:00	47	22.0	-6.95	-8.54
16.02.1999	23:00	7:34	17:52	618	617	0.0	0.0	0.0	0.0	272.7	322.4	2.0	2.9	5.9	3.0	-4.0	-6.0	1999-02-16 23:00:00	47	23.0	-7.29	-6.03
17.02.1999	00:00	7:32	17:54	621	621	0.0	0.0	0.0	0.0	283.0	322.8	2.0	2.4	6.0	6.0	-2.8	-14.9	1999-02-17 00:00:00	48	0.0	-7.45	-14.86
17.02.1999	01:00	7:32	17:54	621	621	0.0	0.0	0.0	0.0	284.2	323.9	2.2	2.7	6.0	5.0	-2.5	-11.9	1999-02-17 01:00:00	48	1.0	-7.22	-11.86
17.02.1999	02:00	7:32	17:54	621	621	0.0	0.0	0.0	0.0	298.7	326.0	2.5	2.8	5.9	6.0	-0.7	-13.8	1999-02-17 02:00:00	48	2.0	-7.13	-13.80
17.02.1999	03:00	7:32	17:54	621	621	0.0	0.0	0.0	0.0	300.0	325.9	2.5	2.8	6.1	5.0	-0.6	-11.1	1999-02-17 03:00:00	48	3.0	-7.06	-11.12
17.02.1999	04:00	7:32	17:54	621	621	0.0	0.0	0.0	0.0	298.8	324.8	2.3	2.5	6.1	7.0	-0.8	-16.4	1999-02-17 04:00:00	48	4.0	-7.24	-16.38
17.02.1999	05:00	7:32	17:54	621	621	0.0	0.0	0.0	0.0	298.9	326.7	2.7	2.9	5.9	8.0	-0.6	-17.9	1999-02-17 05:00:00	48	5.0	-6.94	-17.89
17.02.1999	06:00	7:32	17:54	621	621	0.0	0.0	0.0	0.0	298.6	325.3	2.4	2.6	6.0	8.0	-0.8	-18.3	1999-02-17 06:00:00	48	6.0	-7.17	-18.29
17.02.1999	07:00	7:32	17:54	621	621	0.0	0.0	0.0	0.0	298.0	325.8	2.5	2.7	5.9	9.0	-0.8	-20.0	1999-02-17 07:00:00	48	7.0	-7.30	-20.01
17.02.1999	08:00	7:32	17:54	621	621	34.1	9.5	0.0	9.5	297.8	326.4	2.6	2.8	5.8	8.0	0.7	-17.6	1999-02-17 08:00:00	48	8.0	4.18	-17.64
17.02.1999	09:00	7:32	17:54	621	621	203.2	56.9	0.0	56.9	297.9	326.7	2.7	2.5	6.0	7.0	7.8	-13.7	1999-02-17 09:00:00	48	9.0	11.50	-13.68
17.02.1999	10:00	7:32	17:54	621	621	351.2	98.3	0.0	98.3	298.5	329.9	3.4	2.9	5.8	8.0	13.9	-13.3	1999-02-17 10:00:00	48	10.0	15.41	-13.34
17.02.1999	11:00	7:32	17:54	621	621	460.7	129.0	0.0	129.0	299.8	331.4	3.7	3.1	5.9	10.0	18.2	-15.3	1999-02-17 11:00:00	48	11.0	17.13	-15.34
17.02.1999	12:00	7:32	17:54	621	621	440.2	162.9	35.7	127.2	276.7	324.5	2.4	1.0	5.9	4.0	16.5	-3.8	1999-02-17 12:00:00	48	12.0	26.30	-3.83
17.02.1999	13:00	7:32	17:54	621	621	488.2	136.7	0.0	136.7	295.1	329.0	3.2	1.9	6.0	4.0	18.6	-2.3	1999-02-17 13:00:00	48	13.0	23.32	-2.25
17.02.1999	14:00	7:32	17:54	621	621	411.8	115.3	0.0	115.3	286.3	320.0	1.3	0.3	5.6	4.0	14.2	-5.4	1999-02-17 14:00:00	48	14.0	21.11	-5.39
17.02.1999	15:00	7:32	17:54	621	621	404.3	113.2	0.0	113.2	290.0	324.1	2.2	1.2	5.6	4.0	14.6	-4.4	1999-02-17 15:00:00	48	15.0	10.60	-4.44
17.02.1999	16:00	7:32	17:54	621	621	222.4	62.3	0.0	62.3	286.9	317.9	0.8	0.5	5.6	4.0	6.6	-7.9	1999-02-17 16:00:00	48	16.0	2.76	-7.90
17.02.1999	17:00	7:32	17:54	621	621	43.4	6.1	0.0	6.1	286.7	313.3	-0.2	0.3	5.7	2.0	-2.5	-4.1	1999-02-17 17:00:00	48	17.0	-10.08	-4.10
17.02.1999	18:00	7:32	17:54	621	621	0.0	0.0	0.0	0.0	288.2	314.7	0.1	0.7	5.7	2.0	-3.1	-4.0	1999-02-17 18:00:00	48	18.0	-9.70	-4.03
17.02.1999	19:00	7:32	17:54	621	621	0.0	0.0	0.0	0.0	272.6	310.5	-0.7	0.2	5.8	2.0	-5.4	-5.2	1999-02-17 19:00:00	48	19.0	-10.11	-5.19
17.02.1999	20:00	7:32	17:54	621	621	0.0	0.0	0.0	0.0	272.9	312.3	-0.3	0.3	5.7	4.0	-5.1	-12.0	1999-02-17 20:00:00	48	20.0	-9.79	-12.01
17.02.1999	21:00	7:32	17:54	621	621	0.0	0.0	0.0	0.0	287.0	315.1	0.2	0.7	5.5	3.0	-3.2	-7.7	1999-02-17 21:00:00	48	21.0	-9.67	-7.66
17.02.1999	22:00	7:32	17:54	621	621	0.0	0.0	0.0	0.0	288.5	318.4	0.9	1.3	5.3	5.0	-2.7	-13.5	1999-02-17 22:00:00	48	22.0	-9.03	-13.49
17.02.1999	23:00	7:32	17:54	621	621	0.0	0.0	0.0	0.0	287.7	314.7	0.1	0.5	5.7	4.0	-3.2	-11.2	1999-02-17 23:00:00	48	23.0	-9.60	-11.21
18.02.1999	00:00	7:31	17:55	625	623	0.0	0.0	0.0	0.0	290.6	317.3	0.7	1.0	5.8	5.0	-2.6	-13.6	1999-02-18 00:00:00	49	0.0	-8.98	-13.62
18.02.1999	01:00	7:31	17:55	625	623	0.0	0.0	0.0	0.0	294.4	319.8	1.2	1.5	6.1	5.0	-1.9	-12.8	1999-02-18 01:00:00	49	1.0	-8.31	-12.82
18.02.1999	02:00	7:31	17:55	625	623	0.0	0.0	0.0	0.0	294.8	319.9	1.2	1.5	6.2	5.0	-1.8	-12.8	1999-02-18 02:00:00	49	2.0	-8.25	-12.77
18.02.1999	03:00	7:31	17:55	625	623	0.0	0.0	0.0	0.0	294.5	319.4	1.1	1.4	6.2	5.0	-1.9	-12.9	1999-02-18 03:00:00	49	3.0	-8.35	-12.90
18.02.1999	04:00	7:31	17:55	625	623	0.0	0.0	0.0	0.0	297.5	322.1	1.7	1.9	6.4	7.0	-1.3	-17.2	1999-02-18 04:00:00	49	4.0	-7.65	-17.16
18.02.1999	05:00	7:31	17:55	625	623	0.0	0.0	0.0	0.0	299.1	323.6	2.0	2.2	6.4	7.0	-0.9	-16.7	1999-02-18 05:00:00	49	5.0	-7.36	-16.69
18.02.1999	06:00	7:31	17:55	625	623	0.0	0.0	0.0	0.0	297.8	322.3	1.7	2.0	6.4	5.0	-1.2	-12.0	1999-02-18 06:00:00	49	6.0	-7.65	-12.03
18.02.1999	07:00	7:31	17:55	625	623	0.0	0.0	0.0	0.0	299.8	323.9	2.0	2.3	6.5	6.0	-0.8	-14.2	1999-02-18 07:00:00	49	7.0	-7.26	-14.22
18.02.1999	08:00	7:31	17:55	625	623	14.4	4.0	0.0	4.0	302.1	326.0	2.5	2.7	6.6	6.0	0.3	-13.4	1999-02-18 08:00:00	49	8.0	5.63	-13.42
18.02.1999	09:00	7:31	17:55	625	623	169.7	47.5	0.0	47.5	303.3	329.5	3.2	3.1	6.5	6.0	7.3	-10.7	1999-02-18 09:00:00	49	9.0	16.13	-10.73
18.02.1999	10:00	7:31	17:55	625	623	356.8	99.9	0.0	99.9	304.2	333.8	4.2	3.3	6.5	4.0	15.0	-2.1	1999-02-18 10:00:00	49	10.0	16.89	-2.16
18.02.1999	11:00	7:31	17:55	625	623	466.3	130.6	0.0	130.6	306.6	336.8	4.8	3.7	6.6	5.0	19.5	-3.2	1999-02-18 11:00:00	49	11.0	18.77	-3.22
18.02.1999	12:00	7:31	17:55	625	623	529.0	195.7	63.8	132.0	294.6	344.5	6.6	4.3	6.7	3.0	21.5	4.4	1999-02-18 12:00:00	49	12.0	20.47	4.42
18.02.1999	13:00	7:31	17:55	625	623	540.4	200.0	65.3	134.6	295.5	348.7	7.4	4.5	6.7	2.0	22.3	8.3	1999-02-18 13:00:00	49	13.0	20.70	8.28
18.02.1999	14:00	7:31	17:55	625	623	499.7	184.9	59.7	125.2	296.3	347.4	7.2	4.5	6.9	2.0	20.9	7.8	1999-02-18 14:00:00	49	14.0	18.80	7.81
18.02.1999	15:00	7:31	17:55	625	623	409.7	114.7	0.0	114.7	312.1	343.4	6.2	4.5	7.0	2.0	18.6	7.0	1999-02-18 15:00:00	49	15.0	14.68	6.99
18.02.1999	16:00	7:31	17:55	625	623	277.0	77.6	0.0	77.6	312.5	341.6	5.8	4.5	7.1	1.0	13.5	8.2	1999-02-18 16:00:00	49	16.0	7.18	8.22
18.02.1999	17:00	7:31	17:55	625	623	112.8	31.6	0.0	31.6	311.8	335.4	4.4	4.4	7.0	3.0	6.4	-0.9	1999-02-18 17:00:00	49	17.0	-5.32	-0.90
18.02.1999	19:00	7:31	17:55	625	623	0.0	0.0	0.0	0.0	310.3	329.9	3.3	3.9	7.2	1.0	1.0	3.1	1999-02-18 19:00:00	49	19.0	-6.05	3.15
18.02.1999	20:00	7:31	17:55	625	623	0.0	0.0	0.0	0.0	311.3	331.7	3.6	4.1	7.2	2.0	1.3	0.3	1999-02-18 20:00:00	49	20.0	-5.57	0.36
18.02.1999	21:00	7:31	17:55	625	623	0.0	0.0	0.0	0.0	311.0	331.2	3.5	3.9	7.3	3.0	1.2	-3.1	1999-02-18 21:00:00	49	21.0	-5.55	-3.07
18.02.1999	22:00	7:31	17:55	625	623	0.0	0.0	0.0	0.0	310.3	330.7	3.4	3.8	7.3	3.0	1.1	-3.2	1999-02-18 22:00:00	49	22.0	-5.64	-3.19
18.02.1999	23:00	7:31	17:55	625	623	0.0	0.0	0.0	0.0	310.3	330.7	3.4	3.8	7.3	3.0	1.1	-3.2	1999-02-18 23:00:00	49	23.0	-5.64	-3.19
19.02.1999	00:00	7:29	17:57	628	627	0.0	0.0	0.0	0.0	311.0	331.2	3.5	3.9	7.3	3.0	1.2	-3.1	1999-02-19 00:00:00	50	0.0	-5.55	-3.07
19.02.1999	01:00	7:29	17:57	628	627	0.0	0.0	0.0	0.0	311.7	331.7	3.6	4.0	7.4	3.0	1.3	-2.9	1999-02-19 01:00:00	50	1.0	-5.40	-2.93
19.02.1999	02:00	7:29	17:57	628	627	0.0	0.0	0.0	0.0	314.4	333.8	4.1	4.4	7.6	3.0	1.8	-2.4	1999-02-19 02:00:00	50	2.0	-4.93	-2.39
19.02.1999	03:00	7:29	17:57	628	627	0.0	0.0	0.0	0.0	318.1	336.8	4.7	5.0	7.8	3.0	2.5	-1.6	1999-02-19 03:00:00	50	3.0	-4.26	-1.62
19.02.1999	04:00	7:29	17:57	628	627	0.0	0.0	0.0	0.0	324.6	341.4	5.6	5.9	8.4	3.0	3.7	-0.3	1999-02-19 04:00:00	50	4.0	-3.16	-0.35
19.02.1999	05:00	7:29	17:57	628	627	0.0	0.0	0.0	0.0	327.3	344.2	6.2	6.4	8.6	4.0	4.2	-2.7	1999-02-19 05:00:00	50	5.0	-2.50	-2.71
19.02.1999	06:00	7:29	17:57	628	627	0.0	0.0	0.0	0.0	329.0	346.0	6.5	6.7	8.6	6.0	4.6	-7.3	1999-02-19 06:00:00	50	6.0	-2.08	-7.33
19.02.1999	07:00	7:29	17:57	628	627	0.0	0.0	0.0	0.0	329.0	346.4	6.6	6.8	8.5	6.0	4.7	-7.2	1999-02-19 07:00:00	50	7.0	-2.02	-7.22
19.02.1999	08:00	7:29	17:57	628	627	23.1	6.5	0.0	6.5	330.0	347.7	6.9	7.0	8.5	7.0	5.8	-8.6	1999-02-19 08:00:00	50	8.0	9.77	-8.65
19.02.1999	09:00	7:29	17:57	628	627	214.1	79.2	22.2	57.0	314.6	350.9	7.7	7.3	8.4	5.0	12.7	-1.7	1999-02-19 09:00:00	50	9.0	16.97	-1.70
19.02.1999	10:00	7:29	17:57	628	627	362.4	101.5	0.0	101.5	333.5	355.6	8.5	7.9	8.3	8.0	19.8	-4.8	1999-02-19 10:00:00	50	10.0	20.65	-4.79
19.02.1999	11:00	7:29	17:57	628	627	472.0	132.2	0.0	132.2	333.6	355.9	8.6	7.8	8.5	9.0	23.7	-5.2	1999-02-19 11:00:00	50	11.0	22.11	-5.15
19.02.1999	12:00	7:29	17:57	628	627	534.7	149.7	0.0	149.7	334.3	357.0	8.8	7.9	8.5	9.0	25.9	-4.3	1999-02-19 12:00:00	50	12.0	22.61	-4.28
19.02.1999	13:00	7:29	17:57	628	627	546.1	152.9	0.0	152.9	335.2	358.2	9.0	8.1	8.5	9.0	26.5	-3.8	1999-02-19 13:00:00	50	13.0	22.34	-3.83
19.02.1999	14:00	7:29	17:57	628	627	505.2	141.5	0.0	141.5	336.4	358.3	9.0	8.1	8.9	8.0	25.2	-2.6	1999-02-19 14:00:00	50	14.0	20.98	-2.57
19.02.1999	15:00	7:29	17:57	628	627	369.9	103.6	0.0	103.6	335.1	354.6	8.3	7.7	9.0	9.0	20.1	-6.3	1999-02-19 15:00:00	50	15.0	20.65	-6.36
19.02.1999	16:00	7:29	17:57	628	627	282.2	79.0	0.0	79.0	336.7	356.3	8.6	8.2	8.8	9.0	17.3	-6.7	1999-02-19 16:00:00	50	16.0	10.85	-6.72
19.02.1999	17:00	7:29	17:57	628	627	85.4	23.9	0.0	23.9	336.1	353.0	7.9	7.9	9.1	10.0	9.5	-11.2	1999-02-19 17:00:00	50	17.0	-0.63	-11.14
19.02.1999	18:00	7:29	17:57	628	627	0.0	0.0	0.0	0.0	336.7	353.3	8.0	8.1	9.0	10.0	6.1	-12.0	1999-02-19 18:00:00	50	18.0	-0.46	-11.98
19.02.1999	19:00	7:29	17:57	628	627	0.0	0.0	0.0	0.0	337.1	353.3	8.0	8.1	9.1	10.0	6.2	-11.9	1999-02-19 19:00:00	50	19.0	-0.43	-11.93
19.02.1999	20:00	7:29	17:57	628	627	0.0	0.0	0.0	0.0	336.8	352.8	7.9	8.0	9.1	9.0	6.1	-10.6	1999-02-19 20:00:00	50	20.0	-0.55	-10.57
19.02.1999	21:00	7:29	17:57	628	627	0.0	0.0	0.0	0.0	337.4	352.9	7.9	8.0	9.3	9.0	6.2	-10.5	1999-02-19 21:00:00	50	21.0	-0.49	-10.50
19.02.1999	22:00	7:29	17:57	628	627	0.0	0.0	0.0	0.0	338.8	353.9	8.1	8.2	9.5	10.0	6.4	-11.7	1999-02-19 22:00:00	50	22.0	-0.21	-11.67
19.02.1999	23:00	7:29	17:57	628	627	0.0	0.0	0.0	0.0	338.4	353.4	8.0	8.1	9.5	9.0	6.3	-10.3	1999-02-19 23:00:00	50	23.0	-0.33	-10.30
20.02.1999	00:00	7:27	17:59	631	631	0.0	0.0	0.0	0.0	340.4	355.0	8.3	8.4	9.7	9.0	6.7	-9.8	1999-02-20 00:00:00	51	0.0	0.01	-9.75
20.02.1999	01:00	7:27	17:59	631	631	0.0	0.0	0.0	0.0	340.4	355.0	8.3	8.4	9.7	9.0	6.7	-9.8	1999-02-20 01:00:00	51	1.0	0.01	-9.75
20.02.1999	02:00	7:27	17:59	631	631	0.0	0.0	0.0	0.0	342.5	356.5	8.6	8.7	9.9	9.0	7.0	-9.2	1999-02-20 02:00:00	51	2.0	0.36	-9.24
20.02.1999	03:00	7:27	17:59	631	631	0.0	0.0	0.0	0.0	343.2	357.5	8.8	8.9	9.8	8.0	7.2	-7.4	1999-02-20 03:00:00	51	3.0	0.50	-7.42
20.02.1999	04:00	7:27	17:59	631	631	0.0	0.0	0.0	0.0	343.8	358.1	8.9	9.0	9.9	10.0	7.3	-10.2	1999-02-20 04:00:00	51	4.0	0.67	-10.23
20.02.1999	05:00	7:27	17:59	631	631	0.0	0.0	0.0	0.0	344.9	359.1	9.1	9.2	9.9	9.0	7.5	-8.4	1999-02-20 05:00:00	51	5.0	0.84	-8.43
20.02.1999	06:00	7:27	17:59	631	631	0.0	0.0	0.0	0.0	343.2	358.0	8.9	9.0	9.6	10.0	7.3	-10.3	1999-02-20 06:00:00	51	6.0	0.59	-10.28
20.02.1999	07:00	7:27	17:59	631	631	0.0	0.0	0.0	0.0	342.2	356.9	8.7	8.8	9.6	8.0	7.1	-7.6	1999-02-20 07:00:00	51	7.0	0.60	-7.61
20.02.1999	08:00	7:27	17:59	631	631	25.6	7.2	0.0	7.2	341.5	356.2	8.5	8.6	9.7	9.0	7.9	-9.1	1999-02-20 08:00:00	51	8.0	12.74	-9.11
20.02.1999	09:00	7:27	17:59	631	631	180.1	50.4	0.0	50.4	340.5	357.0	8.7	8.5	9.5	9.0	13.9	-7.3	1999-02-20 09:00:00	51	9.0	21.67	-7.32
20.02.1999	10:00	7:27	17:59	631	631	316.6	88.7	0.0	88.7	339.8	357.3	8.8	8.3	9.6	9.0	18.9	-5.9	1999-02-20 10:00:00	51	10.0	26.96	-5.88
20.02.1999	11:00	7:27	17:59	631	631	424.1	118.7	0.0	118.7	341.1	359.4	9.2	8.5	9.8	9.0	23.0	-4.2	1999-02-20 11:00:00	51	11.0	30.03	-4.20
20.02.1999	12:00	7:27	17:59	631	631	485.9	136.0	0.0	136.0	342.5	361.0	9.5	8.7	9.9	9.0	25.3	-3.1	1999-02-20 12:00:00	51	12.0	30.71	-3.15
20.02.1999	13:00	7:27	17:59	631	631	497.0	139.2	0.0	139.2	344.5	363.1	9.9	9.0	10.1	8.0	26.0	-0.9	1999-02-20 13:00:00	51	13.0	30.31	-0.96
20.02.1999	14:00	7:27	17:59	631	631	456.6	127.8	0.0	127.8	345.8	364.2	10.1	9.2	10.2	7.0	24.9	0.6	1999-02-20 14:00:00	51	14.0	27.90	0.59
20.02.1999	15:00	7:27	17:59	631	631	367.9	136.1	31.9	104.3	329.4	363.4	10.1	9.3	10.3	7.0	21.6	-0.4	1999-02-20 15:00:00	51	15.0	22.91	-0.40
20.02.1999	16:00	7:27	17:59	631	631	245.5	90.8	19.6	71.2	330.1	362.8	10.0	9.5	10.2	6.0	17.0	0.1	1999-02-20 16:00:00	51	16.0	13.66	0.09
20.02.1999	17:00	7:27	17:59	631	631	89.5	33.1	5.8	27.3	330.7	360.6	9.6	9.6	10.3	5.0	10.4	0.1	1999-02-20 17:00:00	51	17.0	1.24	0.12
20.02.1999	18:00	7:27	17:59	631	631	0.0	0.0	0.0	0.0	330.7	359.1	9.2	9.6	10.3	5.0	6.1	-1.3	1999-02-20 18:00:00	51	18.0	1.17	-1.34
20.02.1999	19:00	7:27	17:59	631	631	0.0	0.0	0.0	0.0	317.2	358.0	9.2	9.6	10.4	6.0	4.6	-3.9	1999-02-20 19:00:00	51	19.0	1.25	-3.92
20.02.1999	20:00	7:27	17:59	631	631	0.0	0.0	0.0	0.0	306.0	355.1	8.7	9.4	10.6	4.0	3.2	0.0	1999-02-20 20:00:00	51	20.0	0.98	-0.03
20.02.1999	21:00	7:27	17:59	631	631	0.0	0.0	0.0	0.0	328.4	356.3	8.7	9.1	10.3	4.0	5.6	0.5	1999-02-20 21:00:00	51	21.0	0.62	0.47
20.02.1999	22:00	7:27	17:59	631	631	0.0	0.0	0.0	0.0	326.8	354.4	8.3	8.8	10.2	3.0	5.2	2.8	1999-02-20 22:00:00	51	22.0	0.20	2.79
20.02.1999	23:00	7:27	17:59	631	631	0.0	0.0	0.0	0.0	323.9	351.8	7.8	8.3	10.0	3.0	4.7	2.2	1999-02-20 23:00:00	51	23.0	-0.34	2.19
21.02.1999	00:00	7:26	18:00	635	633	0.0	0.0	0.0	0.0	322.3	348.6	7.1	8.0	9.9	1.0	4.2	7.2	1999-02-21 00:00:00	52	0.0	-1.07	7.25
21.02.1999	01:00	7:26	18:00	635	633	0.0	0.0	0.0	0.0	339.3	352.6	7.8	8.0	10.0	4.0	6.3	-0.3	1999-02-21 01:00:00	52	1.0	-0.52	-0.29
21.02.1999	02:00	7:26	18:00	635	633	0.0	0.0	0.0	0.0	309.0	343.4	6.2	6.8	7.5	3.0	2.3	-0.4	1999-02-21 02:00:00	52	2.0	-2.67	-0.36
21.02.1999	03:00	7:26	18:00	635	633	0.0	0.0	0.0	0.0	323.9	342.3	5.8	6.4	7.7	1.0	3.7	5.7	1999-02-21 03:00:00	52	3.0	-3.42	5.72
21.02.1999	04:00	7:26	18:00	635	633	0.0	0.0	0.0	0.0	326.9	344.3	6.2	6.6	8.2	2.0	4.2	3.4	1999-02-21 04:00:00	52	4.0	-2.73	3.35
21.02.1999	05:00	7:26	18:00	635	633	0.0	0.0	0.0	0.0	335.3	352.4	7.8	8.0	8.7	6.0	5.9	-5.5	1999-02-21 05:00:00	52	5.0	-0.79	-5.52
21.02.1999	06:00	7:26	18:00	635	633	0.0	0.0	0.0	0.0	320.0	352.5	8.0	8.3	8.6	7.0	4.4	-7.6	1999-02-21 06:00:00	52	6.0	-0.49	-7.62
21.02.1999	07:00	7:26	18:00	635	633	0.0	0.0	0.0	0.0	339.8	355.5	8.4	8.6	9.2	5.0	6.7	-2.3	1999-02-21 07:00:00	52	7.0	0.43	-2.33
21.02.1999	08:00	7:26	18:00	635	633	53.3	14.9	0.0	14.9	338.0	355.6	8.4	8.5	8.8	7.0	8.7	-6.0	1999-02-21 08:00:00	52	8.0	11.77	-5.95
21.02.1999	09:00	7:26	18:00	635	633	183.7	51.4	0.0	51.4	325.2	346.3	6.6	6.2	8.2	3.0	11.6	2.7	1999-02-21 09:00:00	52	9.0	20.48	2.66
21.02.1999	10:00	7:26	18:00	635	633	373.8	104.7	0.0	104.7	325.7	350.7	7.6	6.9	7.6	7.0	19.1	-4.6	1999-02-21 10:00:00	52	10.0	20.14	-4.56
21.02.1999	11:00	7:26	18:00	635	633	483.4	135.4	0.0	135.4	325.4	351.1	7.6	6.8	7.6	8.0	23.0	-5.2	1999-02-21 11:00:00	52	11.0	21.49	-5.17
21.02.1999	12:00	7:26	18:00	635	633	546.1	152.9	0.0	152.9	326.9	354.2	8.3	7.2	7.5	7.0	25.5	-2.1	1999-02-21 12:00:00	52	12.0	22.31	-2.08
21.02.1999	13:00	7:26	18:00	635	633	557.3	156.0	0.0	156.0	327.8	353.4	8.1	7.2	7.7	9.0	25.9	-5.4	1999-02-21 13:00:00	52	13.0	21.72	-5.35
21.02.1999	14:00	7:26	18:00	635	633	516.3	144.6	0.0	144.6	327.8	352.4	7.9	7.2	7.7	11.0	24.4	-9.1	1999-02-21 14:00:00	52	14.0	20.07	-9.09
21.02.1999	15:00	7:26	18:00	635	633	425.9	119.2	0.0	119.2	331.0	354.3	8.3	7.6	8.0	9.0	21.7	-6.2	1999-02-21 15:00:00	52	15.0	17.22	-6.20
21.02.1999	16:00	7:26	18:00	635	633	292.6	81.9	0.0	81.9	332.1	353.3	8.0	7.7	8.2	11.0	17.0	-10.8	1999-02-21 16:00:00	52	16.0	10.82	-10.76
21.02.1999	17:00	7:26	18:00	635	633	127.6	35.7	0.0	35.7	334.5	353.7	8.1	8.0	8.5	9.0	11.1	-9.1	1999-02-21 17:00:00	52	17.0	-0.23	-9.08
21.02.1999	18:00	7:26	18:00	635	633	0.0	0.0	0.0	0.0	337.7	354.7	8.3	8.4	8.8	9.0	6.4	-10.0	1999-02-21 18:00:00	52	18.0	-0.26	-10.01
21.02.1999	19:00	7:26	18:00	635	633	0.0	0.0	0.0	0.0	339.4	355.8	8.5	8.6	9.0	9.0	6.7	-9.6	1999-02-21 19:00:00	52	19.0	-0.00	-9.62
21.02.1999	20:00	7:26	18:00	635	633	0.0	0.0	0.0	0.0	340.5	355.9	8.5	8.6	9.4	10.0	6.8	-11.0	1999-02-21 20:00:00	52	20.0	0.14	-11.01
21.02.1999	21:00	7:26	18:00	635	633	0.0	0.0	0.0	0.0	342.2	357.4	8.8	8.9	9.5	9.0	7.1	-9.0	1999-02-21 21:00:00	52	21.0	0.44	-9.02
21.02.1999	22:00	7:26	18:00	635	633	0.0	0.0	0.0	0.0	343.1	359.4	9.2	9.3	9.1	9.0	7.4	-8.5	1999-02-21 22:00:00	52	22.0	0.71	-8.49
21.02.1999	23:00	7:26	18:00	635	633	0.0	0.0	0.0	0.0	344.0	360.9	9.5	9.6	9.0	9.0	7.6	-8.1	1999-02-21 23:00:00	52	23.0	0.97	-8.06
22.02.1999	00:00	7:24	18:02	638	638	0.0	0.0	0.0	0.0	343.0	359.5	9.2	9.4	9.0	5.0	7.4	-1.4	1999-02-22 00:00:00	53	0.0	0.61	-1.38
22.02.1999	01:00	7:24	18:02	638	638	0.0	0.0	0.0	0.0	340.5	358.1	8.9	9.1	8.7	7.0	7.0	-5.9	1999-02-22 01:00:00	53	1.0	0.32	-5.86
22.02.1999	02:00	7:24	18:02	638	638	0.0	0.0	0.0	0.0	321.3	341.9	5.7	5.9	7.6	8.0	3.4	-12.7	1999-02-22 02:00:00	53	2.0	-3.16	-12.70
22.02.1999	03:00	7:24	18:02	638	638	0.0	0.0	0.0	0.0	318.5	341.1	5.6	5.8	7.1	7.0	3.0	-11.2	1999-02-22 03:00:00	53	3.0	-3.53	-11.22
22.02.1999	04:00	7:24	18:02	638	638	0.0	0.0	0.0	0.0	317.5	339.3	5.2	5.6	7.1	3.0	2.7	-1.2	1999-02-22 04:00:00	53	4.0	-4.01	-1.25
22.02.1999	05:00	7:24	18:02	638	638	0.0	0.0	0.0	0.0	317.8	343.8	6.2	6.4	6.4	8.0	3.2	-12.4	1999-02-22 05:00:00	53	5.0	-3.28	-12.43
22.02.1999	06:00	7:24	18:02	638	638	0.0	0.0	0.0	0.0	300.8	338.8	5.3	5.7	6.8	6.0	0.9	-10.0	1999-02-22 06:00:00	53	6.0	-3.82	-10.01
22.02.1999	07:00	7:24	18:02	638	638	0.0	0.0	0.0	0.0	314.1	340.7	5.5	5.8	6.3	7.0	2.5	-11.6	1999-02-22 07:00:00	53	7.0	-3.10	-11.58
22.02.1999	08:00	7:24	18:02	638	638	7.4	1.0	0.0	1.0	291.8	316.4	0.4	1.0	6.0	2.0	-2.4	-3.5	1999-02-22 08:00:00	53	8.0	-3.26	-3.48
22.02.1999	09:00	7:24	18:02	638	638	189.5	70.1	13.8	56.3	280.1	322.3	1.9	1.7	6.0	5.0	6.1	-10.0	1999-02-22 09:00:00	53	9.0	16.27	-10.00
22.02.1999	10:00	7:24	18:02	638	638	379.5	140.4	43.1	97.3	283.3	332.2	4.1	2.7	5.9	3.0	14.3	0.3	1999-02-22 10:00:00	53	10.0	17.33	0.31
22.02.1999	11:00	7:24	18:02	638	638	489.2	225.0	115.8	109.3	272.5	334.8	4.7	3.0	5.8	5.0	17.6	-4.8	1999-02-22 11:00:00	53	11.0	18.56	-4.83
22.02.1999	12:00	7:24	18:02	638	638	551.8	204.2	66.5	137.7	282.7	333.1	4.3	2.6	5.8	5.0	20.2	-4.3	1999-02-22 12:00:00	53	12.0	18.71	-4.29
22.02.1999	13:00	7:24	18:02	638	638	562.9	208.3	68.1	140.2	285.6	337.0	5.1	3.6	5.6	6.0	21.2	-5.8	1999-02-22 13:00:00	53	13.0	18.69	-5.76
22.02.1999	14:00	7:24	18:02	638	638	521.8	193.1	62.4	130.7	283.9	335.7	4.8	3.5	5.4	6.0	19.6	-6.5	1999-02-22 14:00:00	53	14.0	16.90	-6.49
22.02.1999	15:00	7:24	18:02	638	638	431.2	159.6	50.0	109.5	287.3	336.6	5.0	3.8	5.8	5.0	16.9	-4.3	1999-02-22 15:00:00	53	15.0	13.88	-4.31
22.02.1999	16:00	7:24	18:02	638	638	297.8	110.2	32.5	77.7	288.7	334.7	4.5	4.0	5.9	6.0	12.0	-8.4	1999-02-22 16:00:00	53	16.0	7.12	-8.39
22.02.1999	17:00	7:24	18:02	638	638	132.5	37.1	0.0	37.1	299.5	331.3	3.7	3.7	5.4	9.0	5.6	-17.0	1999-02-22 17:00:00	53	17.0	-5.60	-16.95
22.02.1999	18:00	7:24	18:02	638	638	0.0	0.0	0.0	0.0	256.5	313.9	0.3	1.3	5.8	3.0	-6.8	-8.3	1999-02-22 18:00:00	53	18.0	-8.89	-8.31
22.02.1999	19:00	7:24	18:02	638	638	0.0	0.0	0.0	0.0	279.2	320.0	1.4	2.0	5.6	4.0	-3.5	-10.0	1999-02-22 19:00:00	53	19.0	-8.24	-9.97
22.02.1999	20:00	7:24	18:02	638	638	0.0	0.0	0.0	0.0	292.8	320.5	1.4	2.0	5.5	2.0	-2.0	-2.7	1999-02-22 20:00:00	53	20.0	-8.60	-2.75
22.02.1999	21:00	7:24	18:02	638	638	0.0	0.0	0.0	0.0	275.9	315.9	0.5	1.0	5.8	5.0	-4.4	-14.2	1999-02-22 21:00:00	53	21.0	-8.98	-14.19
22.02.1999	22:00	7:24	18:02	638	638	0.0	0.0	0.0	0.0	275.3	317.9	1.0	1.6	5.3	4.0	-4.2	-10.7	1999-02-22 22:00:00	53	22.0	-8.83	-10.65
22.02.1999	23:00	7:24	18:02	638	638	0.0	0.0	0.0	0.0	276.0	318.8	1.2	1.7	5.3	5.0	-4.0	-13.5	1999-02-22 23:00:00	53	23.0	-8.65	-13.51
23.02.1999	00:00	7:22	18:03	641	639	0.0	0.0	0.0	0.0	290.5	320.7	1.4	1.8	5.3	5.0	-2.2	-12.8	1999-02-23 00:00:00	54	0.0	-8.55	-12.84
23.02.1999	01:00	7:22	18:03	641	639	0.0	0.0	0.0	0.0	274.4	314.5	0.2	0.7	5.7	5.0	-4.7	-14.6	1999-02-23 01:00:00	54	1.0	-9.33	-14.61
23.02.1999	02:00	7:22	18:03	641	639	0.0	0.0	0.0	0.0	255.2	315.1	0.6	1.2	5.6	6.0	-6.9	-17.5	1999-02-23 02:00:00	54	2.0	-8.86	-17.48
23.02.1999	03:00	7:22	18:03	641	639	0.0	0.0	0.0	0.0	290.0	319.0	1.0	1.4	5.5	5.0	-2.4	-13.3	1999-02-23 03:00:00	54	3.0	-8.80	-13.24
23.02.1999	04:00	7:22	18:03	641	639	0.0	0.0	0.0	0.0	288.9	318.4	0.9	1.3	5.4	5.0	-2.6	-13.4	1999-02-23 04:00:00	54	4.0	-8.96	-13.43
23.02.1999	05:00	7:22	18:03	641	639	0.0	0.0	0.0	0.0	288.0	318.3	0.9	1.3	5.2	5.0	-2.7	-13.5	1999-02-23 05:00:00	54	5.0	-9.11	-13.52
23.02.1999	06:00	7:22	18:03	641	639	0.0	0.0	0.0	0.0	273.3	318.0	1.0	1.5	5.0	6.0	-4.4	-16.6	1999-02-23 06:00:00	54	6.0	-9.00	-16.56
23.02.1999	07:00	7:22	18:03	641	639	0.0	0.0	0.0	0.0	286.9	319.9	1.3	1.7	4.8	5.0	-2.7	-13.2	1999-02-23 07:00:00	54	7.0	-7.76	-13.24
23.02.1999	08:00	7:22	18:03	641	639	63.7	23.6	6.2	17.4	273.7	319.6	1.4	1.7	5.0	5.0	-1.1	-12.7	1999-02-23 08:00:00	54	8.0	5.02	-12.67
23.02.1999	09:00	7:22	18:03	641	639	236.6	87.5	24.7	62.8	273.3	321.4	1.8	1.5	5.0	6.0	6.8	-13.0	1999-02-23 09:00:00	54	9.0	11.76	-13.03
23.02.1999	10:00	7:22	18:03	641	639	385.3	142.6	43.8	98.8	274.0	325.6	2.7	1.9	4.9	6.0	13.0	-10.6	1999-02-23 10:00:00	54	10.0	15.61	-10.58
23.02.1999	11:00	7:22	18:03	641	639	495.0	138.6	0.0	138.6	291.6	327.6	2.9	2.1	5.3	7.0	18.4	-10.8	1999-02-23 11:00:00	54	11.0	17.41	-10.82
23.02.1999	12:00	7:22	18:03	641	639	557.5	206.3	67.2	139.1	278.0	329.8	3.6	2.3	5.3	7.0	19.7	-10.2	1999-02-23 12:00:00	54	12.0	17.97	-10.16
23.02.1999	13:00	7:22	18:03	641	639	568.6	210.4	68.7	141.6	279.1	331.2	3.9	2.4	5.4	6.0	20.3	-7.4	1999-02-23 13:00:00	54	13.0	17.86	-7.39
23.02.1999	14:00	7:22	18:03	641	639	527.3	195.1	63.0	132.1	279.7	335.1	4.7	3.7	4.7	8.0	19.3	-11.0	1999-02-23 14:00:00	54	14.0	16.58	-10.99
23.02.1999	15:00	7:22	18:03	641	639	436.6	161.5	50.6	110.9	280.8	331.8	4.0	3.1	5.2	7.0	16.0	-10.5	1999-02-23 15:00:00	54	15.0	13.03	-10.55
23.02.1999	16:00	7:22	18:03	641	639	303.0	112.1	33.0	79.1	282.6	332.0	4.0	3.3	5.3	4.0	11.3	-3.8	1999-02-23 16:00:00	54	16.0	6.60	-3.85
23.02.1999	17:00	7:22	18:03	641	639	137.4	50.8	13.5	37.4	283.1	327.2	3.0	3.0	5.6	6.0	4.1	-12.1	1999-02-23 17:00:00	54	17.0	-5.89	-12.14
23.02.1999	18:00	7:22	18:03	641	639	0.0	0.0	0.0	0.0	282.4	322.5	1.9	2.5	5.8	4.0	-2.9	-9.3	1999-02-23 18:00:00	54	18.0	-7.62	-9.27
23.02.1999	19:00	7:22	18:03	641	639	0.0	0.0	0.0	0.0	282.2	322.9	2.0	2.6	5.7	4.0	-2.9	-9.2	1999-02-23 19:00:00	54	19.0	-7.59	-9.21
23.02.1999	20:00	7:22	18:03	641	639	0.0	0.0	0.0	0.0	280.9	321.3	1.7	2.4	5.7	3.0	-3.2	-6.2	1999-02-23 20:00:00	54	20.0	-7.90	-6.22
23.02.1999	21:00	7:22	18:03	641	639	0.0	0.0	0.0	0.0	295.5	323.5	2.0	2.4	5.7	4.0	-1.3	-8.9	1999-02-23 21:00:00	54	21.0	-7.78	-8.86
23.02.1999	22:00	7:22	18:03	641	639	0.0	0.0	0.0	0.0	252.4	316.9	1.0	1.8	5.9	5.0	-7.0	-14.2	1999-02-23 22:00:00	54	22.0	-8.15	-14.20
23.02.1999	23:00	7:22	18:03	641	639	0.0	0.0	0.0	0.0	277.1	316.9	0.7	1.3	5.8	4.0	-4.1	-10.8	1999-02-23 23:00:00	54	23.0	-8.77	-10.75
24.02.1999	00:00	7:20	18:05	645	644	0.0	0.0	0.0	0.0	293.6	320.7	1.4	1.8	5.8	4.0	-1.8	-9.6	1999-02-24 00:00:00	55	0.0	-8.29	-9.53
24.02.1999	01:00	7:20	18:05	645	644	0.0	0.0	0.0	0.0	293.2	321.5	1.6	2.0	5.6	4.0	-1.8	-9.4	1999-02-24 01:00:00	55	1.0	-8.24	-9.41
24.02.1999	02:00	7:20	18:05	645	644	0.0	0.0	0.0	0.0	277.7	318.0	1.0	1.9	5.5	2.0	-3.9	-3.5	1999-02-24 02:00:00	55	2.0	-8.70	-3.50
24.02.1999	03:00	7:20	18:05	645	644	0.0	0.0	0.0	0.0	265.0	318.5	1.2	2.0	5.2	4.0	-5.3	-10.7	1999-02-24 03:00:00	55	3.0	-8.52	-10.67
24.02.1999	04:00	7:20	18:05	645	644	0.0	0.0	0.0	0.0	253.7	314.8	0.5	1.4	5.2	4.0	-7.1	-11.8	1999-02-24 04:00:00	55	4.0	-9.10	-11.80
24.02.1999	05:00	7:20	18:05	645	644	0.0	0.0	0.0	0.0	246.9	314.8	0.6	1.8	4.9	3.0	-7.9	-8.5	1999-02-24 05:00:00	55	5.0	-9.07	-8.52
24.02.1999	06:00	7:20	18:05	645	644	0.0	0.0	0.0	0.0	272.7	317.5	0.9	1.7	4.8	3.0	-4.6	-7.5	1999-02-24 06:00:00	55	6.0	-9.25	-7.52
24.02.1999	07:00	7:20	18:05	645	644	0.0	0.0	0.0	0.0	289.6	323.8	2.1	2.5	4.8	6.0	-2.0	-14.8	1999-02-24 07:00:00	55	7.0	-6.57	-14.84
24.02.1999	08:00	7:20	18:05	645	644	69.0	19.3	0.0	19.3	291.1	320.0	1.3	1.5	5.6	3.0	0.8	-5.6	1999-02-24 08:00:00	55	8.0	5.72	-5.59
24.02.1999	09:00	7:20	18:05	645	644	242.4	67.9	0.0	67.9	293.6	326.6	2.7	2.4	5.4	5.0	9.0	-8.5	1999-02-24 09:00:00	55	9.0	13.08	-8.51
24.02.1999	12:00	7:20	18:05	645	644	519.3	145.4	0.0	145.4	295.1	330.8	3.6	1.9	6.0	3.0	19.9	1.7	1999-02-24 12:00:00	55	12.0	25.64	1.77
24.02.1999	13:00	7:20	18:05	645	644	574.2	160.8	0.0	160.8	298.2	335.3	4.6	2.6	6.0	3.0	22.4	3.2	1999-02-24 13:00:00	55	13.0	19.43	3.23
24.02.1999	14:00	7:20	18:05	645	644	532.8	149.2	0.0	149.2	299.6	333.2	4.1	3.0	5.9	6.0	20.9	-6.4	1999-02-24 14:00:00	55	14.0	17.19	-6.38
24.02.1999	15:00	7:20	18:05	645	644	441.9	123.7	0.0	123.7	302.0	334.1	4.3	3.1	6.3	4.0	18.0	-1.3	1999-02-24 15:00:00	55	15.0	14.26	-1.32
24.02.1999	16:00	7:20	18:05	645	644	308.1	86.3	0.0	86.3	303.6	333.2	4.0	3.2	6.5	3.0	13.1	0.4	1999-02-24 16:00:00	55	16.0	7.62	0.44
24.02.1999	17:00	7:20	18:05	645	644	142.3	39.8	0.0	39.8	304.9	331.3	3.6	3.4	6.5	1.0	6.5	4.8	1999-02-24 17:00:00	55	17.0	-5.16	4.78
24.02.1999	18:00	7:20	18:05	645	644	0.0	0.0	0.0	0.0	305.5	327.2	2.7	3.2	6.8	2.0	0.2	-0.8	1999-02-24 18:00:00	55	18.0	-6.64	-0.76
24.02.1999	19:00	7:20	18:05	645	644	0.0	0.0	0.0	0.0	304.5	325.4	2.3	3.0	6.8	1.0	-0.1	2.1	1999-02-24 19:00:00	55	19.0	-7.12	2.11
24.02.1999	20:00	7:20	18:05	645	644	0.0	0.0	0.0	0.0	302.9	323.9	2.0	2.7	6.7	1.0	-0.5	1.8	1999-02-24 20:00:00	55	20.0	-7.46	1.75
24.02.1999	21:00	7:20	18:05	645	644	0.0	0.0	0.0	0.0	299.9	322.8	1.8	2.2	6.6	3.0	-0.9	-5.4	1999-02-24 21:00:00	55	21.0	-7.54	-5.35
24.02.1999	22:00	7:20	18:05	645	644	0.0	0.0	0.0	0.0	298.6	320.9	1.4	1.9	6.6	2.0	-1.3	-2.3	1999-02-24 22:00:00	55	22.0	-7.99	-2.28
24.02.1999	23:00	7:20	18:05	645	644	0.0	0.0	0.0	0.0	298.2	321.3	1.5	1.9	6.5	3.0	-1.3	-5.7	1999-02-24 23:00:00	55	23.0	-7.88	-5.76
25.02.1999	00:00	7:18	18:06	648	647	0.0	0.0	0.0	0.0	296.2	319.9	1.2	1.6	6.4	3.0	-1.7	-6.2	1999-02-25 00:00:00	56	0.0	-8.23	-6.17
25.02.1999	01:00	7:18	18:06	648	647	0.0	0.0	0.0	0.0	278.4	314.9	0.3	1.1	6.2	2.0	-4.2	-4.0	1999-02-25 01:00:00	56	1.0	-8.99	-4.00
25.02.1999	05:00	7:18	18:06	648	647	0.0	0.0	0.0	0.0	252.6	299.8	-2.9	-1.4	5.3	1.0	-9.0	-4.3	1999-02-25 05:00:00	56	5.0	-12.29	-4.34
25.02.1999	06:00	7:18	18:06	648	647	0.0	0.0	0.0	0.0	249.0	297.0	-3.6	-2.0	5.1	1.0	-9.7	-5.1	1999-02-25 06:00:00	56	6.0	-13.02	-5.04
25.02.1999	07:00	7:18	18:06	648	647	0.0	0.0	0.0	0.0	229.4	295.7	-3.6	-2.1	5.0	2.0	-12.3	-9.5	1999-02-25 07:00:00	56	7.0	-12.89	-9.49
25.02.1999	08:00	7:18	18:06	648	647	0.4	0.2	0.0	0.2	227.3	293.8	-4.1	-1.9	5.0	1.0	-12.8	-6.1	1999-02-25 08:00:00	56	8.0	-11.73	-6.10
25.02.1999	09:00	7:18	18:06	648	647	79.1	17.2	0.0	17.2	255.2	305.5	-1.6	-0.8	5.4	2.0	-5.1	-5.9	1999-02-25 09:00:00	56	9.0	-3.15	-5.93
25.02.1999	10:00	7:18	18:06	648	647	346.9	253.2	147.6	105.7	236.9	324.5	2.9	-0.3	5.3	2.0	14.3	1.6	1999-02-25 10:00:00	56	10.0	22.39	1.56
25.02.1999	11:00	7:18	18:06	648	647	463.6	255.0	134.5	120.5	253.8	337.7	5.5	0.9	5.5	1.0	18.3	7.6	1999-02-25 11:00:00	56	11.0	19.88	7.56
25.02.1999	12:00	7:18	18:06	648	647	569.0	415.4	342.9	72.5	249.2	352.8	8.8	2.5	5.7	2.0	19.9	5.8	1999-02-25 12:00:00	56	12.0	20.53	5.76
25.02.1999	13:00	7:18	18:06	648	647	579.8	318.9	210.2	108.7	264.5	351.4	8.3	3.7	5.6	2.0	21.3	7.0	1999-02-25 13:00:00	56	13.0	20.88	7.05
25.02.1999	14:00	7:18	18:06	648	647	538.3	247.6	128.6	119.0	278.5	352.5	8.4	5.0	5.5	2.0	21.3	7.9	1999-02-25 14:00:00	56	14.0	20.03	7.87
25.02.1999	15:00	7:18	18:06	648	647	447.2	205.7	103.8	102.0	281.8	351.6	8.2	5.6	5.6	2.0	18.7	7.3	1999-02-25 15:00:00	56	15.0	16.70	7.33
25.02.1999	16:00	7:18	18:06	648	647	313.3	115.9	34.2	81.7	291.5	343.6	6.4	5.3	5.4	2.0	13.7	5.2	1999-02-25 16:00:00	56	16.0	9.20	5.24
25.02.1999	17:00	7:18	18:06	648	647	147.2	54.5	14.4	40.0	292.1	338.1	5.2	5.3	5.5	2.0	6.6	2.7	1999-02-25 17:00:00	56	17.0	-3.40	2.67
25.02.1999	18:00	7:18	18:06	648	647	0.0	0.0	0.2	-0.2	256.2	325.6	2.9	4.5	5.6	2.0	-5.5	-2.2	1999-02-25 18:00:00	56	18.0	-6.15	-2.20
25.02.1999	19:00	7:18	18:06	648	647	0.0	0.0	0.0	0.0	248.5	318.8	1.5	3.1	6.0	2.0	-7.2	-3.7	1999-02-25 19:00:00	56	19.0	-7.21	-3.68
25.02.1999	20:00	7:18	18:06	648	647	0.0	0.0	0.0	0.0	245.4	318.5	1.4	2.5	5.8	4.0	-7.6	-10.8	1999-02-25 20:00:00	56	20.0	-7.62	-10.81
25.02.1999	21:00	7:18	18:06	648	647	0.0	0.0	0.0	0.0	244.3	315.3	0.7	2.0	5.6	3.0	-8.1	-8.2	1999-02-25 21:00:00	56	21.0	-8.35	-8.23
25.02.1999	22:00	7:18	18:06	648	647	0.0	0.0	0.0	0.0	240.3	313.7	0.4	1.5	5.2	4.0	-8.8	-12.2	1999-02-25 22:00:00	56	22.0	-9.00	-12.25
25.02.1999	23:00	7:18	18:06	648	647	0.0	0.0	0.0	0.0	271.9	316.5	0.7	1.5	4.8	3.0	-4.8	-7.7	1999-02-25 23:00:00	56	23.0	-9.44	-7.76
26.02.1999	00:00	7:16	18:08	652	651	0.0	0.0	0.0	0.0	259.8	315.9	0.7	1.3	4.8	6.0	-6.2	-17.4	1999-02-26 00:00:00	57	0.0	-9.35	-17.37
26.02.1999	01:00	7:16	18:08	652	651	0.0	0.0	0.0	0.0	241.8	312.1	0.0	1.3	4.4	3.0	-8.8	-9.4	1999-02-26 01:00:00	57	1.0	-9.98	-9.37
26.02.1999	02:00	7:16	18:08	652	651	0.0	0.0	0.0	0.0	235.5	308.6	-0.7	1.0	4.9	2.0	-10.0	-6.4	1999-02-26 02:00:00	57	2.0	-10.02	-6.45
26.02.1999	03:00	7:16	18:08	652	651	0.0	0.0	0.0	0.0	230.9	309.4	-0.4	0.7	4.4	4.0	-10.4	-13.7	1999-02-26 03:00:00	57	3.0	-10.42	-13.70
26.02.1999	04:00	7:16	18:08	652	651	0.0	0.0	0.0	0.0	232.6	310.8	-0.1	1.0	4.5	4.0	-10.0	-13.3	1999-02-26 04:00:00	57	4.0	-10.05	-13.27
26.02.1999	05:00	7:16	18:08	652	651	0.0	0.0	0.0	0.0	229.7	299.8	-2.7	-0.4	4.8	1.0	-11.7	-4.8	1999-02-26 05:00:00	57	5.0	-11.75	-4.78
26.02.1999	06:00	7:16	18:08	652	651	0.0	0.0	0.0	0.0	234.6	306.5	-1.2	0.5	4.4	2.0	-10.3	-7.1	1999-02-26 06:00:00	57	6.0	-10.93	-7.06
26.02.1999	07:00	7:16	18:08	652	651	0.0	0.0	0.0	0.0	263.7	310.9	-0.5	0.2	4.4	4.0	-6.4	-12.9	1999-02-26 07:00:00	57	7.0	-8.36	-12.89
26.02.1999	08:00	7:16	18:08	652	651	79.9	29.6	7.6	22.0	271.4	316.5	0.7	1.2	4.9	2.0	-0.9	-3.1	1999-02-26 08:00:00	57	8.0	5.86	-3.10
26.02.1999	09:00	7:16	18:08	652	651	254.0	139.7	80.0	59.7	255.5	333.1	4.5	3.6	4.3	2.0	8.0	1.6	1999-02-26 09:00:00	57	9.0	14.57	1.64
26.02.1999	10:00	7:16	18:08	652	651	402.8	221.5	137.5	84.1	268.7	358.2	9.7	6.3	4.7	1.0	17.1	9.9	1999-02-26 10:00:00	57	10.0	21.62	9.94
26.02.1999	11:00	7:16	18:08	652	651	512.4	374.1	303.3	70.8	256.5	368.2	11.9	6.7	4.4	2.0	20.7	8.4	1999-02-26 11:00:00	57	11.0	22.53	8.43
26.02.1999	12:00	7:16	18:08	652	651	574.8	367.8	277.0	90.8	270.4	376.6	13.4	8.2	4.9	2.0	23.9	10.7	1999-02-26 12:00:00	57	12.0	24.45	10.70
26.02.1999	13:00	7:16	18:08	652	651	585.4	322.0	212.2	109.8	295.9	382.3	14.3	10.6	6.3	3.0	26.7	10.7	1999-02-26 13:00:00	57	13.0	25.93	10.70
26.02.1999	14:00	7:16	18:08	652	651	543.7	396.9	324.8	72.1	280.7	392.5	16.4	10.7	5.8	2.0	25.5	13.0	1999-02-26 14:00:00	57	14.0	24.72	13.02
26.02.1999	15:00	7:16	18:08	652	651	452.5	289.6	210.0	79.6	286.3	380.9	14.1	10.3	6.1	2.0	22.5	11.8	1999-02-26 15:00:00	57	15.0	20.90	11.79
26.02.1999	16:00	7:16	18:08	652	651	318.4	261.1	208.7	52.4	281.6	379.5	13.9	10.8	6.5	2.0	18.9	10.9	1999-02-26 16:00:00	57	16.0	14.72	10.91
26.02.1999	17:00	7:16	18:08	652	651	152.0	111.0	74.6	36.4	281.7	362.4	10.4	10.1	6.4	1.0	10.0	9.8	1999-02-26 17:00:00	57	17.0	1.83	9.76
26.02.1999	18:00	7:16	18:08	652	651	0.0	0.0	0.9	-0.8	268.7	340.7	6.0	7.7	6.6	2.0	-2.5	1.3	1999-02-26 18:00:00	57	18.0	-2.45	1.31
26.02.1999	19:00	7:16	18:08	652	651	0.0	0.0	0.0	0.0	264.4	336.6	5.2	6.5	6.7	3.0	-3.3	-2.7	1999-02-26 19:00:00	57	19.0	-3.36	-2.73
26.02.1999	20:00	7:16	18:08	652	651	0.0	0.0	0.0	0.0	263.6	336.2	5.1	6.2	6.8	4.0	-3.5	-5.9	1999-02-26 20:00:00	57	20.0	-3.48	-5.92
26.02.1999	21:00	7:16	18:08	652	651	0.0	0.0	0.0	0.0	257.7	332.1	4.3	5.4	6.2	4.0	-4.6	-7.1	1999-02-26 21:00:00	57	21.0	-4.59	-7.14
26.02.1999	22:00	7:16	18:08	652	651	0.0	0.0	0.0	0.0	258.0	330.7	4.0	5.3	6.3	3.0	-4.7	-4.3	1999-02-26 22:00:00	57	22.0	-4.74	-4.25
26.02.1999	23:00	7:16	18:08	652	651	0.0	0.0	0.0	0.0	250.6	323.7	2.5	3.6	6.1	4.0	-6.4	-9.4	1999-02-26 23:00:00	57	23.0	-6.38	-9.36
27.02.1999	00:00	7:14	18:10	655	653	0.0	0.0	0.0	0.0	253.1	328.8	3.6	5.0	5.6	3.0	-5.5	-5.0	1999-02-27 00:00:00	58	0.0	-5.49	-4.95
27.02.1999	01:00	7:14	18:10	655	653	0.0	0.0	0.0	0.0	251.6	330.5	4.0	5.0	5.3	5.0	-5.5	-10.7	1999-02-27 01:00:00	58	1.0	-5.49	-10.76
27.02.1999	02:00	7:14	18:10	655	653	0.0	0.0	0.0	0.0	250.0	326.4	3.1	4.5	5.3	3.0	-6.1	-5.6	1999-02-27 02:00:00	58	2.0	-6.18	-5.63
27.02.1999	03:00	7:14	18:10	655	653	0.0	0.0	0.0	0.0	243.4	311.9	0.0	2.2	5.6	1.0	-8.6	-1.8	1999-02-27 03:00:00	58	3.0	-8.65	-1.82
27.02.1999	04:00	7:14	18:10	655	653	0.0	0.0	0.0	0.0	242.6	315.1	0.7	2.0	5.6	3.0	-8.3	-8.3	1999-02-27 04:00:00	58	4.0	-8.35	-8.30
27.02.1999	05:00	7:14	18:10	655	653	0.0	0.0	0.0	0.0	251.1	322.9	2.4	3.4	6.0	4.0	-6.4	-9.6	1999-02-27 05:00:00	58	5.0	-6.63	-9.56
27.02.1999	06:00	7:14	18:10	655	653	0.0	0.0	0.0	0.0	244.6	314.0	0.4	2.7	5.5	1.0	-8.2	-1.4	1999-02-27 06:00:00	58	6.0	-8.25	-1.39
27.02.1999	07:00	7:14	18:10	655	653	0.0	0.0	0.0	0.0	253.1	316.2	0.8	2.3	5.7	2.0	-7.0	-4.2	1999-02-27 07:00:00	58	7.0	-5.22	-4.25
27.02.1999	08:00	7:14	18:10	655	653	85.5	39.3	16.1	23.2	285.0	340.2	5.8	6.1	5.8	4.0	3.7	-3.9	1999-02-27 08:00:00	58	8.0	10.54	-3.86
27.02.1999	09:00	7:14	18:10	655	653	259.9	166.3	109.3	57.0	262.8	340.3	6.0	4.5	6.0	2.0	10.3	3.6	1999-02-27 09:00:00	58	9.0	16.60	3.63
27.02.1999	11:00	7:14	18:10	655	653	518.3	425.0	368.1	56.9	280.9	393.0	16.5	10.2	6.8	2.0	25.3	12.9	1999-02-27 11:00:00	58	11.0	26.68	12.88
27.02.1999	12:00	7:14	18:10	655	653	580.5	423.8	349.7	74.0	295.1	399.6	17.6	13.5	6.3	4.0	28.0	10.8	1999-02-27 12:00:00	58	12.0	28.25	10.74
27.02.1999	13:00	7:14	18:10	655	653	591.1	218.7	71.4	147.3	334.4	394.1	16.2	15.0	5.5	8.0	30.8	6.2	1999-02-27 13:00:00	58	13.0	27.76	6.21
27.02.1999	14:00	7:14	18:10	655	653	549.2	203.2	65.6	137.6	334.8	392.9	15.9	14.4	5.9	5.0	29.5	9.8	1999-02-27 14:00:00	58	14.0	26.67	9.77
27.02.1999	15:00	7:14	18:10	655	653	457.8	169.4	53.1	116.3	335.5	390.8	15.5	14.5	5.9	6.0	26.6	7.2	1999-02-27 15:00:00	58	15.0	23.45	7.14
27.02.1999	16:00	7:14	18:10	655	653	323.5	119.7	35.3	84.3	337.7	390.4	15.4	14.5	6.3	3.0	22.4	12.0	1999-02-27 16:00:00	58	16.0	17.88	12.01
27.02.1999	17:00	7:14	18:10	655	653	156.9	58.1	15.2	42.9	332.7	379.7	13.4	13.4	6.3	2.0	14.9	11.1	1999-02-27 17:00:00	58	17.0	5.46	11.10
27.02.1999	18:00	7:14	18:10	655	653	0.3	0.1	0.2	-0.1	328.5	369.9	11.5	12.2	6.5	3.0	7.0	5.1	1999-02-27 18:00:00	58	18.0	1.98	5.14
27.02.1999	19:00	7:14	18:10	655	653	0.0	0.0	0.0	0.0	323.9	364.9	10.5	11.1	6.6	4.0	6.0	1.5	1999-02-27 19:00:00	58	19.0	1.11	1.46
27.02.1999	20:00	7:14	18:10	655	653	0.0	0.0	0.0	0.0	317.6	357.3	9.0	9.6	6.7	4.0	4.6	-0.3	1999-02-27 20:00:00	58	20.0	-0.27	-0.28
27.02.1999	21:00	7:14	18:10	655	653	0.0	0.0	0.0	0.0	317.4	356.4	8.8	9.4	6.8	4.0	4.5	-0.5	1999-02-27 21:00:00	58	21.0	-0.41	-0.46
27.02.1999	22:00	7:14	18:10	655	653	0.0	0.0	0.0	0.0	316.7	355.9	8.7	9.3	6.8	4.0	4.4	-0.6	1999-02-27 22:00:00	58	22.0	-0.51	-0.58
27.02.1999	23:00	7:14	18:10	655	653	0.0	0.0	0.0	0.0	314.6	353.3	8.2	8.9	6.7	3.0	3.9	1.6	1999-02-27 23:00:00	58	23.0	-1.06	1.61
28.02.1999	00:00	7:13	18:11	658	657	0.0	0.0	0.0	0.0	334.7	358.9	9.2	9.6	6.8	3.0	6.5	3.1	1999-02-28 00:00:00	59	0.0	-0.34	3.06
28.02.1999	01:00	7:13	18:11	658	657	0.0	0.0	0.0	0.0	334.1	359.7	9.3	9.7	6.6	4.0	6.5	0.4	1999-02-28 01:00:00	59	1.0	-0.23	0.42
28.02.1999	02:00	7:13	18:11	658	657	0.0	0.0	0.0	0.0	339.7	366.6	10.7	11.3	6.3	2.1	7.8	7.0	1999-02-28 02:00:00	59	2.0	0.83	7.02
28.02.1999	03:00	7:13	18:11	658	657	0.0	0.0	0.0	0.0	335.3	356.8	8.7	9.1	7.4	3.0	6.3	2.8	1999-02-28 03:00:00	59	3.0	-0.51	2.76
28.02.1999	04:00	7:13	18:11	658	657	0.0	0.0	0.0	0.0	334.1	352.2	7.8	8.0	8.4	5.0	5.8	-3.4	1999-02-28 04:00:00	59	4.0	-0.95	-3.39
28.02.1999	05:00	7:13	18:11	658	657	0.0	0.0	0.0	0.0	330.3	345.1	6.3	6.8	8.9	1.0	4.7	6.6	1999-02-28 05:00:00	59	5.0	-2.54	6.58
28.02.1999	06:00	7:13	18:11	658	657	0.0	0.0	0.0	0.0	311.5	341.3	5.7	6.4	8.7	2.0	2.3	2.6	1999-02-28 06:00:00	59	6.0	-2.73	2.64
28.02.1999	07:00	7:13	18:11	658	657	0.0	0.0	0.0	0.0	325.6	341.0	5.5	6.0	8.6	1.0	3.7	5.7	1999-02-28 07:00:00	59	7.0	-3.20	5.69
28.02.1999	09:00	7:13	18:11	658	657	212.4	78.6	14.5	64.0	310.5	348.6	7.3	6.3	8.5	1.0	12.8	9.3	1999-02-28 09:00:00	59	9.0	24.29	9.27
28.02.1999	10:00	7:13	18:11	658	657	365.6	135.3	31.6	103.6	309.5	352.1	8.0	6.2	8.3	2.0	18.8	8.5	1999-02-28 10:00:00	59	10.0	28.12	8.49
28.02.1999	11:00	7:13	18:11	658	657	482.3	178.5	47.2	131.3	311.1	362.5	10.1	6.6	8.3	1.0	23.8	13.5	1999-02-28 11:00:00	59	11.0	31.22	13.50
28.02.1999	12:00	7:13	18:11	658	657	586.2	216.9	70.6	146.3	314.2	371.0	11.8	7.3	8.3	1.0	27.2	15.1	1999-02-28 12:00:00	59	12.0	26.88	15.09
28.02.1999	13:00	7:13	18:11	658	657	596.6	220.8	72.1	148.7	316.9	369.1	11.4	8.0	8.2	2.0	27.6	12.7	1999-02-28 13:00:00	59	13.0	25.71	12.75
28.02.1999	14:00	7:13	18:11	658	657	554.6	255.1	132.5	122.6	307.5	382.6	14.2	9.2	7.8	1.0	26.8	15.7	1999-02-28 14:00:00	59	14.0	25.83	15.72
28.02.1999	15:00	7:13	18:11	658	657	463.0	296.3	214.9	81.5	285.3	382.6	14.4	9.0	7.0	1.0	22.9	14.1	1999-02-28 15:00:00	59	15.0	21.49	14.04
28.02.1999	16:00	7:13	18:11	658	657	328.5	299.0	251.4	47.6	281.4	386.9	15.3	10.1	7.4	1.0	20.5	13.8	1999-02-28 16:00:00	59	16.0	15.48	13.80
28.02.1999	17:00	7:13	18:11	658	657	161.7	147.2	109.8	37.4	279.7	361.9	10.3	9.2	7.9	1.5	11.4	8.9	1999-02-28 17:00:00	59	17.0	2.69	8.92
28.02.1999	18:00	7:13	18:11	658	657	1.0	0.9	2.5	-1.5	273.3	342.9	6.5	7.7	7.8	3.0	-1.8	-1.0	1999-02-28 18:00:00	59	18.0	-1.67	-1.02
28.02.1999	19:00	7:13	18:11	658	657	0.0	0.0	0.0	0.0	264.9	336.7	5.2	6.1	7.2	5.0	-3.3	-8.5	1999-02-28 19:00:00	59	19.0	-3.29	-8.50
28.02.1999	20:00	7:13	18:11	658	657	0.0	0.0	0.0	0.0	260.3	332.0	4.3	5.3	6.8	4.0	-4.3	-7.0	1999-02-28 20:00:00	59	20.0	-4.35	-6.98
28.02.1999	21:00	7:13	18:11	658	657	0.0	0.0	0.0	0.0	255.8	328.0	3.4	4.5	6.5	4.0	-5.3	-8.1	1999-02-28 21:00:00	59	21.0	-5.28	-8.10
28.02.1999	22:00	7:13	18:11	658	657	0.0	0.0	0.0	0.0	255.2	327.6	3.3	4.4	6.4	4.0	-5.4	-8.2	1999-02-28 22:00:00	59	22.0	-5.43	-8.24
28.02.1999	23:00	7:13	18:11	658	657	0.0	0.0	0.0	0.0	252.7	324.2	2.6	3.9	6.3	3.0	-6.1	-5.8	1999-02-28 23:00:00	59	23.0	-6.08	-5.84
01.03.1999	00:00	7:11	18:13	662	660	0.0	0.0	0.0	0.0	252.5	324.6	2.7	4.0	6.2	3.0	-6.1	-5.8	1999-03-01 00:00:00	60	0.0	-6.05	-5.79
01.03.1999	01:00	7:11	18:13	662	660	0.0	0.0	0.0	0.0	252.6	324.2	2.6	3.9	6.2	3.0	-6.1	-5.9	1999-03-01 01:00:00	60	1.0	-6.14	-5.87
01.03.1999	02:00	7:11	18:13	662	660	0.0	0.0	0.0	0.0	253.7	327.0	3.2	4.3	6.1	4.0	-5.6	-8.5	1999-03-01 02:00:00	60	2.0	-5.71	-8.47
01.03.1999	03:00	7:11	18:13	662	660	0.0	0.0	0.0	0.0	261.9	331.3	4.1	5.1	6.3	4.0	-4.2	-7.2	1999-03-01 03:00:00	60	3.0	-4.82	-7.25
01.03.1999	04:00	7:11	18:13	662	660	0.0	0.0	0.0	0.0	300.9	341.5	5.9	6.3	6.3	6.0	1.2	-9.4	1999-03-01 04:00:00	60	4.0	-3.52	-9.41
01.03.1999	05:00	7:11	18:13	662	660	0.0	0.0	0.0	0.0	300.6	340.3	5.6	6.1	6.4	5.0	1.0	-7.3	1999-03-01 05:00:00	60	5.0	-3.72	-7.30
01.03.1999	06:00	7:11	18:13	662	660	0.0	0.0	0.0	0.0	298.6	338.8	5.3	5.8	6.3	5.0	0.7	-7.7	1999-03-01 06:00:00	60	6.0	-4.06	-7.72
01.03.1999	07:00	7:11	18:13	662	660	0.0	0.0	0.0	0.0	300.0	342.1	6.0	6.4	6.1	7.0	1.2	-11.4	1999-03-01 07:00:00	60	7.0	-0.03	-11.36
01.03.1999	08:00	7:11	18:13	662	660	96.8	35.8	9.1	26.7	303.8	348.2	7.3	7.4	6.0	7.0	6.6	-8.6	1999-03-01 08:00:00	60	8.0	12.18	-8.57
01.03.1999	09:00	7:11	18:13	662	660	271.8	100.6	28.6	71.9	307.9	351.3	7.9	7.5	6.6	8.0	14.4	-7.5	1999-03-01 09:00:00	60	9.0	18.56	-7.51
01.03.1999	10:00	7:11	18:13	662	660	420.5	155.6	47.9	107.7	310.8	355.9	8.8	8.0	6.8	8.0	20.4	-4.9	1999-03-01 10:00:00	60	10.0	22.09	-4.89
01.03.1999	11:00	7:11	18:13	662	660	530.0	196.1	62.7	133.3	314.5	360.6	9.7	8.8	6.8	10.0	24.6	-5.6	1999-03-01 11:00:00	60	11.0	23.74	-5.59
01.03.1999	12:00	7:11	18:13	662	660	592.0	165.8	0.0	165.8	330.2	361.4	9.7	8.8	6.7	9.0	27.8	-3.1	1999-03-01 12:00:00	60	12.0	24.10	-3.07
01.03.1999	13:00	7:11	18:13	662	660	602.2	168.6	0.0	168.6	331.1	360.6	9.6	8.6	7.0	9.0	28.2	-3.1	1999-03-01 13:00:00	60	13.0	23.77	-3.09
01.03.1999	14:00	7:11	18:13	662	660	560.0	156.8	0.0	156.8	332.4	361.8	9.8	8.7	7.2	7.0	27.0	-0.1	1999-03-01 14:00:00	60	14.0	22.90	-0.06
01.03.1999	15:00	7:11	18:13	662	660	468.2	131.1	0.0	131.1	333.9	363.7	10.2	9.4	6.8	8.0	24.2	-2.0	1999-03-01 15:00:00	60	15.0	20.13	-2.02
01.03.1999	16:00	7:11	18:13	662	660	333.6	93.4	0.0	93.4	332.3	360.5	9.5	9.1	6.8	9.0	19.1	-5.5	1999-03-01 16:00:00	60	16.0	13.92	-5.54
01.03.1999	17:00	7:11	18:13	662	660	166.5	61.6	16.2	45.5	318.1	357.7	9.1	9.0	7.3	9.0	11.9	-7.8	1999-03-01 17:00:00	60	17.0	3.05	-7.85
01.03.1999	18:00	7:11	18:13	662	660	2.4	0.9	0.5	0.4	318.3	353.9	8.3	8.6	7.8	8.0	4.4	-9.1	1999-03-01 18:00:00	60	18.0	-0.47	-9.09
01.03.1999	19:00	7:11	18:13	662	660	0.0	0.0	0.0	0.0	334.5	353.8	8.1	8.3	8.1	7.0	6.0	-7.2	1999-03-01 19:00:00	60	19.0	-0.68	-7.21
01.03.1999	20:00	7:11	18:13	662	660	0.0	0.0	0.0	0.0	333.6	352.8	7.9	8.1	8.1	7.0	5.8	-7.5	1999-03-01 20:00:00	60	20.0	-0.87	-7.50
01.03.1999	21:00	7:11	18:13	662	660	0.0	0.0	0.0	0.0	317.3	351.3	7.8	8.0	8.3	10.0	3.9	-12.9	1999-03-01 21:00:00	60	21.0	-0.80	-12.92
01.03.1999	22:00	7:11	18:13	662	660	0.0	0.0	0.0	0.0	318.6	352.1	7.9	8.2	8.4	8.0	4.2	-9.5	1999-03-01 22:00:00	60	22.0	-0.62	-9.51
01.03.1999	23:00	7:11	18:13	662	660	0.0	0.0	0.0	0.0	319.3	352.5	8.0	8.3	8.4	7.0	4.3	-7.7	1999-03-01 23:00:00	60	23.0	-0.56	-7.69
02.03.1999	00:00	7:09	18:14	665	664	0.0	0.0	0.0	0.0	321.0	353.3	8.2	8.5	8.7	6.0	4.5	-5.5	1999-03-02 00:00:00	61	0.0	-0.31	-5.46
02.03.1999	01:00	7:09	18:14	665	664	0.0	0.0	0.0	0.0	338.3	355.6	8.5	8.6	8.7	8.0	6.5	-8.2	1999-03-02 01:00:00	61	1.0	-0.13	-8.23
02.03.1999	02:00	7:09	18:14	665	664	0.0	0.0	0.0	0.0	339.5	355.3	8.4	8.5	9.2	9.0	6.6	-9.7	1999-03-02 02:00:00	61	2.0	-0.04	-9.75
02.03.1999	03:00	7:09	18:14	665	664	0.0	0.0	0.0	0.0	341.1	357.4	8.8	8.9	9.1	10.0	7.0	-10.6	1999-03-02 03:00:00	61	3.0	0.34	-10.60
02.03.1999	04:00	7:09	18:14	665	664	0.0	0.0	0.0	0.0	341.5	356.9	8.7	8.8	9.4	8.0	7.0	-7.7	1999-03-02 04:00:00	61	4.0	0.29	-7.69
02.03.1999	05:00	7:09	18:14	665	664	0.0	0.0	0.0	0.0	342.5	358.3	9.0	9.1	9.2	8.0	7.2	-7.3	1999-03-02 05:00:00	61	5.0	0.52	-7.30
02.03.1999	06:00	7:09	18:14	665	664	0.0	0.0	0.0	0.0	341.8	356.9	8.7	8.8	9.5	8.0	7.0	-7.7	1999-03-02 06:00:00	61	6.0	0.32	-7.67
02.03.1999	07:00	7:09	18:14	665	664	0.0	0.0	0.0	0.0	342.2	357.0	8.7	8.8	9.6	10.0	7.1	-10.6	1999-03-02 07:00:00	61	7.0	4.07	-10.62
02.03.1999	08:00	7:09	18:14	665	664	75.2	21.0	0.0	21.0	342.2	357.6	8.8	8.8	9.6	8.0	10.1	-6.6	1999-03-02 08:00:00	61	8.0	14.95	-6.64
02.03.1999	09:00	7:09	18:14	665	664	277.7	77.8	0.0	77.8	343.9	361.0	9.5	9.1	9.7	9.0	18.2	-5.1	1999-03-02 09:00:00	61	9.0	20.97	-5.10
02.03.1999	10:00	7:09	18:14	665	664	426.5	157.8	48.6	109.2	328.9	364.3	10.3	9.5	9.7	9.0	22.8	-3.0	1999-03-02 10:00:00	61	10.0	24.20	-3.07
02.03.1999	11:00	7:09	18:14	665	664	535.8	198.2	63.4	134.8	330.8	368.3	11.1	9.9	9.8	8.0	26.8	0.2	1999-03-02 11:00:00	61	11.0	25.84	0.25
02.03.1999	12:00	7:09	18:14	665	664	597.7	167.4	0.0	167.4	353.7	374.0	12.0	10.9	10.0	8.0	30.9	2.8	1999-03-02 12:00:00	61	12.0	26.94	2.80
02.03.1999	13:00	7:09	18:14	665	664	607.8	224.9	73.4	151.5	336.8	375.6	12.5	11.1	9.9	8.0	30.0	2.7	1999-03-02 13:00:00	61	13.0	26.78	2.69
02.03.1999	14:00	7:09	18:14	665	664	565.4	158.3	0.0	158.3	356.0	377.6	12.7	11.4	10.0	6.0	30.3	6.4	1999-03-02 14:00:00	61	14.0	26.12	6.37
02.03.1999	15:00	7:09	18:14	665	664	473.4	132.6	0.0	132.6	356.3	375.8	12.4	11.5	9.9	8.0	27.2	2.2	1999-03-02 15:00:00	61	15.0	22.99	2.21
02.03.1999	16:00	7:09	18:14	665	664	338.6	125.3	37.0	88.2	337.1	372.3	11.9	11.2	9.8	8.0	21.3	-0.1	1999-03-02 16:00:00	61	16.0	17.00	-0.10
02.03.1999	17:00	7:09	18:14	665	664	171.3	48.0	0.0	48.0	354.6	370.8	11.4	11.2	9.8	10.0	16.2	-4.5	1999-03-02 17:00:00	61	17.0	6.36	-4.46
02.03.1999	18:00	7:09	18:14	665	664	4.3	1.2	0.0	1.2	355.7	369.9	11.2	11.3	10.0	9.0	9.8	-5.0	1999-03-02 18:00:00	61	18.0	2.90	-5.00
02.03.1999	19:00	7:09	18:14	665	664	0.0	0.0	0.0	0.0	356.0	370.2	11.2	11.4	10.0	6.0	9.7	-0.5	1999-03-02 19:00:00	61	19.0	2.89	-0.46
02.03.1999	20:00	7:09	18:14	665	664	0.0	0.0	0.0	0.0	356.0	370.3	11.3	11.4	10.0	7.0	9.7	-2.1	1999-03-02 20:00:00	61	20.0	2.93	-2.12
02.03.1999	21:00	7:09	18:14	665	664	0.0	0.0	0.0	0.0	355.0	369.2	11.1	11.2	10.0	7.0	9.5	-2.4	1999-03-02 21:00:00	61	21.0	2.74	-2.41
02.03.1999	22:00	7:09	18:14	665	664	0.0	0.0	0.0	0.0	355.0	369.3	11.1	11.2	10.0	8.0	9.5	-3.9	1999-03-02 22:00:00	61	22.0	2.77	-3.88
02.03.1999	23:00	7:09	18:14	665	664	0.0	0.0	0.0	0.0	338.1	368.3	11.0	11.3	10.0	8.0	7.8	-4.3	1999-03-02 23:00:00	61	23.0	2.87	-4.30
03.03.1999	00:00	7:07	18:16	669	667	0.0	0.0	0.0	0.0	353.7	367.1	10.7	10.8	10.2	6.0	9.2	-1.2	1999-03-03 00:00:00	62	0.0	2.36	-1.20
03.03.1999	01:00	7:07	18:16	669	667	0.0	0.0	0.0	0.0	354.3	368.8	11.0	11.1	9.9	9.0	9.4	-5.4	1999-03-03 01:00:00	62	1.0	2.68	-5.40
03.03.1999	02:00	7:07	18:16	669	667	0.0	0.0	0.0	0.0	354.6	369.2	11.1	11.2	9.8	7.0	9.5	-2.4	1999-03-03 02:00:00	62	2.0	2.69	-2.46
03.03.1999	03:00	7:07	18:16	669	667	0.0	0.0	0.0	0.0	323.0	366.9	10.9	11.3	9.6	8.0	6.1	-4.9	1999-03-03 03:00:00	62	3.0	2.76	-4.92
03.03.1999	04:00	7:07	18:16	669	667	0.0	0.0	0.0	0.0	335.9	367.5	10.9	11.3	9.2	5.0	7.5	0.5	1999-03-03 04:00:00	62	4.0	2.50	0.49
03.03.1999	05:00	7:07	18:16	669	667	0.0	0.0	0.0	0.0	334.8	368.3	11.1	11.4	8.8	7.0	7.5	-3.1	1999-03-03 05:00:00	62	5.0	2.57	-3.10
03.03.1999	06:00	7:07	18:16	669	667	0.0	0.0	0.0	0.0	333.9	367.3	10.9	11.2	8.8	7.0	7.3	-3.4	1999-03-03 06:00:00	62	6.0	2.38	-3.39
03.03.1999	07:00	7:07	18:16	669	667	0.0	0.0	0.0	0.0	333.4	367.4	10.9	11.2	8.6	8.0	7.2	-4.9	1999-03-03 07:00:00	62	7.0	6.34	-4.91
03.03.1999	08:00	7:07	18:16	669	667	108.4	30.4	0.0	30.4	354.0	375.0	12.2	12.2	8.2	9.0	14.2	-2.9	1999-03-03 08:00:00	62	8.0	17.64	-2.89
03.03.1999	09:00	7:07	18:16	669	667	283.7	79.4	0.0	79.4	352.2	377.2	12.7	12.2	7.8	6.0	20.6	3.4	1999-03-03 09:00:00	62	9.0	23.38	3.37
03.03.1999	10:00	7:07	18:16	669	667	432.5	121.1	0.0	121.1	352.1	378.7	13.0	12.1	7.9	6.0	25.8	5.0	1999-03-03 10:00:00	62	10.0	26.28	5.00
03.03.1999	11:00	7:07	18:16	669	667	541.7	151.7	0.0	151.7	354.5	381.4	13.5	12.1	8.5	5.0	29.8	8.4	1999-03-03 11:00:00	62	11.0	27.93	8.45
03.03.1999	12:00	7:07	18:16	669	667	603.4	169.0	0.0	169.0	352.8	376.5	12.6	11.3	9.1	7.0	31.2	4.6	1999-03-03 12:00:00	62	12.0	27.34	4.60
03.03.1999	13:00	7:07	18:16	669	667	613.3	171.7	0.0	171.7	348.6	370.9	11.5	10.0	9.8	6.0	30.8	5.2	1999-03-03 13:00:00	62	13.0	26.41	5.17
03.03.1999	14:00	7:07	18:16	669	667	570.7	159.8	0.0	159.8	347.2	368.5	11.0	9.8	9.7	7.0	29.1	2.5	1999-03-03 14:00:00	62	14.0	24.84	2.51
03.03.1999	15:00	7:07	18:16	669	667	478.6	134.0	0.0	134.0	345.9	367.0	10.7	9.6	9.6	6.0	25.8	3.0	1999-03-03 15:00:00	62	15.0	21.85	3.04
03.03.1999	16:00	7:07	18:16	669	667	343.6	96.2	0.0	96.2	348.1	368.7	11.0	10.2	9.3	5.0	21.6	4.2	1999-03-03 16:00:00	62	16.0	16.49	4.24
03.03.1999	17:00	7:07	18:16	669	667	176.1	49.3	0.0	49.3	347.2	364.5	10.2	9.8	9.7	4.0	15.1	4.2	1999-03-03 17:00:00	62	17.0	5.28	4.21
03.03.1999	18:00	7:07	18:16	669	667	6.6	1.8	0.0	1.8	345.2	361.9	9.7	9.9	8.9	4.0	8.1	1.7	1999-03-03 18:00:00	62	18.0	0.98	1.70
03.03.1999	19:00	7:07	18:16	669	667	0.0	0.0	0.0	0.0	343.5	358.7	9.0	9.3	9.3	3.0	7.4	3.7	1999-03-03 19:00:00	62	19.0	0.42	3.75
03.03.1999	20:00	7:07	18:16	669	667	0.0	0.0	0.0	0.0	341.5	355.0	8.3	8.6	9.7	2.0	6.8	5.9	1999-03-03 20:00:00	62	20.0	-0.29	5.94
03.03.1999	21:00	7:07	18:16	669	667	0.0	0.0	0.0	0.0	323.7	351.6	7.8	8.4	9.7	2.0	4.6	5.0	1999-03-03 21:00:00	62	21.0	-0.48	5.01
03.03.1999	22:00	7:07	18:16	669	667	0.0	0.0	0.0	0.0	337.4	352.3	7.8	8.1	9.2	2.0	6.1	5.3	1999-03-03 22:00:00	62	22.0	-0.92	5.25
03.03.1999	23:00	7:07	18:16	669	667	0.0	0.0	0.0	0.0	337.1	351.7	7.6	7.9	9.4	3.0	6.0	2.2	1999-03-03 23:00:00	62	23.0	-0.89	2.22
04.03.1999	00:00	7:05	18:17	672	671	0.0	0.0	0.0	0.0	326.8	345.8	6.5	6.7	8.0	6.0	4.4	-7.5	1999-03-04 00:00:00	63	0.0	-2.30	-7.53
04.03.1999	01:00	7:05	18:17	672	671	0.0	0.0	0.0	0.0	323.2	341.5	5.6	5.9	8.1	4.0	3.5	-3.5	1999-03-04 01:00:00	63	1.0	-3.17	-3.51
04.03.1999	02:00	7:05	18:17	672	671	0.0	0.0	0.0	0.0	320.9	338.4	5.0	5.4	8.1	2.0	3.0	2.1	1999-03-04 02:00:00	63	2.0	-3.92	2.09
04.03.1999	03:00	7:05	18:17	672	671	0.0	0.0	0.0	0.0	318.4	337.7	4.9	5.2	7.7	3.0	2.6	-1.4	1999-03-04 03:00:00	63	3.0	-4.12	-1.45
04.03.1999	04:00	7:05	18:17	672	671	0.0	0.0	0.0	0.0	320.5	339.5	5.2	5.5	7.9	4.0	3.0	-4.1	1999-03-04 04:00:00	63	4.0	-3.63	-4.08
04.03.1999	05:00	7:05	18:17	672	671	0.0	0.0	0.0	0.0	320.1	339.2	5.2	5.5	7.8	3.0	3.0	-1.1	1999-03-04 05:00:00	63	5.0	-3.78	-1.05
04.03.1999	06:00	7:05	18:17	672	671	0.0	0.0	0.0	0.0	320.1	338.7	5.1	5.4	7.9	3.0	2.9	-1.1	1999-03-04 06:00:00	63	6.0	-3.84	-1.14
04.03.1999	07:00	7:05	18:17	672	671	0.0	0.0	0.0	0.0	319.1	337.8	4.9	5.3	7.7	2.0	2.7	1.8	1999-03-04 07:00:00	63	7.0	-0.21	1.82
04.03.1999	08:00	7:05	18:17	672	671	114.3	32.0	0.0	32.0	319.6	341.6	5.7	5.6	7.5	3.0	7.9	0.7	1999-03-04 08:00:00	63	8.0	12.66	0.70
04.03.1999	09:00	7:05	18:17	672	671	252.7	70.8	0.0	70.8	321.5	345.9	6.6	5.7	7.9	2.0	13.9	6.2	1999-03-04 09:00:00	63	9.0	23.36	6.26
04.03.1999	10:00	7:05	18:17	672	671	438.4	122.8	0.0	122.8	316.3	348.2	7.1	5.3	7.1	2.0	20.4	8.2	1999-03-04 10:00:00	63	10.0	22.49	8.19
04.03.1999	11:00	7:05	18:17	672	671	547.5	153.3	0.0	153.3	317.3	350.8	7.7	5.2	7.4	2.0	24.4	9.7	1999-03-04 11:00:00	63	11.0	24.03	9.69
04.03.1999	13:00	7:05	18:17	672	671	574.5	160.9	0.0	160.9	316.4	350.1	7.5	4.9	7.5	2.0	25.2	9.8	1999-03-04 13:00:00	63	13.0	29.63	9.83
04.03.1999	14:00	7:05	18:17	672	671	526.6	147.4	0.0	147.4	316.7	348.9	7.3	4.9	7.6	2.0	23.5	9.2	1999-03-04 14:00:00	63	14.0	27.89	9.23
04.03.1999	15:00	7:05	18:17	672	671	443.3	124.1	0.0	124.1	316.7	345.3	6.5	5.0	7.5	3.0	20.3	4.7	1999-03-04 15:00:00	63	15.0	22.32	4.74
04.03.1999	16:00	7:05	18:17	672	671	348.5	97.6	0.0	97.6	315.9	343.3	6.1	5.0	7.3	3.0	16.7	3.4	1999-03-04 16:00:00	63	16.0	12.09	3.37
04.03.1999	17:00	7:05	18:17	672	671	180.9	50.6	0.0	50.6	318.0	341.4	5.7	5.3	7.5	3.0	10.3	1.3	1999-03-04 17:00:00	63	17.0	0.63	1.33
04.03.1999	18:00	7:05	18:17	672	671	9.2	3.4	1.1	2.3	303.2	337.3	4.9	5.5	7.5	3.0	1.4	-1.7	1999-03-04 18:00:00	63	18.0	-3.92	-1.69
04.03.1999	19:00	7:05	18:17	672	671	0.0	0.0	0.0	0.0	318.0	338.3	5.0	5.3	7.5	4.0	2.7	-4.5	1999-03-04 19:00:00	63	19.0	-4.00	-4.45
04.03.1999	20:00	7:05	18:17	672	671	0.0	0.0	0.0	0.0	300.7	336.4	4.8	5.3	7.1	4.0	0.6	-5.2	1999-03-04 20:00:00	63	20.0	-4.19	-5.27
04.03.1999	21:00	7:05	18:17	672	671	0.0	0.0	0.0	0.0	314.5	335.8	4.5	4.8	7.2	4.0	2.0	-5.2	1999-03-04 21:00:00	63	21.0	-4.62	-5.21
04.03.1999	22:00	7:05	18:17	672	671	0.0	0.0	0.0	0.0	313.7	335.7	4.5	4.8	7.1	4.0	1.9	-5.3	1999-03-04 22:00:00	63	22.0	-4.67	-5.26
04.03.1999	23:00	7:05	18:17	672	671	0.0	0.0	0.0	0.0	298.8	335.8	4.7	5.2	6.8	4.0	0.4	-5.5	1999-03-04 23:00:00	63	23.0	-4.44	-5.50
05.03.1999	00:00	7:03	18:19	676	675	0.0	0.0	0.0	0.0	297.9	333.4	4.2	4.8	7.0	3.0	0.0	-2.9	1999-03-05 00:00:00	64	0.0	-4.83	-2.85
05.03.1999	01:00	7:03	18:19	676	675	0.0	0.0	0.0	0.0	315.0	337.7	4.9	5.3	6.9	3.0	2.3	-1.7	1999-03-05 01:00:00	64	1.0	-4.41	-1.68
05.03.1999	02:00	7:03	18:19	676	675	0.0	0.0	0.0	0.0	316.4	339.9	5.4	5.7	6.8	4.0	2.7	-4.3	1999-03-05 02:00:00	64	2.0	-3.96	-4.28
05.03.1999	03:00	7:03	18:19	676	675	0.0	0.0	0.0	0.0	303.1	341.9	5.9	6.4	6.6	5.0	1.5	-6.8	1999-03-05 03:00:00	64	3.0	-3.32	-6.80
05.03.1999	04:00	7:03	18:19	676	675	0.0	0.0	0.0	0.0	300.8	339.4	5.4	5.9	6.6	5.0	1.0	-7.5	1999-03-05 04:00:00	64	4.0	-3.80	-7.44
05.03.1999	05:00	7:03	18:19	676	675	0.0	0.0	0.0	0.0	300.8	339.0	5.3	5.9	6.6	4.0	0.9	-4.8	1999-03-05 05:00:00	64	5.0	-3.88	-4.76
05.03.1999	06:00	7:03	18:19	676	675	0.0	0.0	0.0	0.0	300.2	338.3	5.2	5.6	6.7	6.0	0.8	-10.2	1999-03-05 06:00:00	64	6.0	-3.97	-10.17
05.03.1999	07:00	7:03	18:19	676	675	0.0	0.0	0.0	0.0	300.2	338.3	5.2	5.6	6.7	6.0	0.8	-10.2	1999-03-05 07:00:00	64	7.0	1.08	-10.17
05.03.1999	08:00	7:03	18:19	676	675	120.2	44.5	11.2	33.2	300.8	340.5	5.7	5.7	6.8	7.0	6.6	-10.3	1999-03-05 08:00:00	64	8.0	12.40	-10.25
05.03.1999	09:00	7:03	18:19	676	675	295.8	109.5	31.3	78.1	300.8	343.4	6.3	5.7	6.8	6.0	13.9	-5.7	1999-03-05 09:00:00	64	9.0	18.39	-5.71
05.03.1999	10:00	7:03	18:19	676	675	444.4	164.4	50.7	113.8	300.8	345.9	6.8	5.7	6.8	6.0	19.5	-3.8	1999-03-05 10:00:00	64	10.0	21.37	-3.80
05.03.1999	11:00	7:03	18:19	676	675	553.4	204.7	65.5	139.3	303.6	349.7	7.6	6.4	6.7	8.0	23.6	-5.7	1999-03-05 11:00:00	64	11.0	22.71	-5.70
05.03.1999	12:00	7:03	18:19	676	675	614.8	227.5	74.0	153.5	300.2	345.1	6.6	5.4	6.9	9.0	24.8	-8.1	1999-03-05 12:00:00	64	12.0	22.17	-8.16
05.03.1999	13:00	7:03	18:19	676	675	624.3	231.0	75.3	155.7	303.2	349.2	7.5	6.2	6.8	9.0	25.7	-6.9	1999-03-05 13:00:00	64	13.0	22.47	-6.91
05.03.1999	14:00	7:03	18:19	676	675	581.3	215.1	69.3	145.8	300.4	350.9	7.9	6.3	6.2	6.0	24.3	-1.7	1999-03-05 14:00:00	64	14.0	21.56	-1.73
05.03.1999	15:00	7:03	18:19	676	675	488.8	180.9	56.7	124.2	303.9	351.2	7.9	6.9	6.4	8.0	21.7	-5.9	1999-03-05 15:00:00	64	15.0	18.93	-5.86
05.03.1999	16:00	7:03	18:19	676	675	353.4	194.4	116.0	78.4	275.3	344.6	6.8	5.7	6.1	6.0	15.0	-5.6	1999-03-05 16:00:00	64	16.0	12.12	-5.55
05.03.1999	17:00	7:03	18:19	676	675	185.6	68.7	18.1	50.6	293.1	338.6	5.3	5.2	5.7	5.0	8.4	-5.9	1999-03-05 17:00:00	64	17.0	0.12	-5.91
05.03.1999	18:00	7:03	18:19	676	675	12.2	4.5	1.3	3.2	296.1	337.0	5.0	5.5	6.1	4.0	0.8	-5.3	1999-03-05 18:00:00	64	18.0	-4.56	-5.28
05.03.1999	19:00	7:03	18:19	676	675	0.0	0.0	0.0	0.0	296.3	335.9	4.7	5.3	6.2	4.0	0.1	-5.7	1999-03-05 19:00:00	64	19.0	-4.69	-5.67
05.03.1999	20:00	7:03	18:19	676	675	0.0	0.0	0.0	0.0	310.2	334.4	4.2	4.6	6.5	4.0	1.4	-5.7	1999-03-05 20:00:00	64	20.0	-5.18	-5.77
05.03.1999	21:00	7:03	18:19	676	675	0.0	0.0	0.0	0.0	294.9	334.3	4.4	4.8	6.4	6.0	-0.2	-11.4	1999-03-05 21:00:00	64	21.0	-4.90	-11.41
05.03.1999	22:00	7:03	18:19	676	675	0.0	0.0	0.0	0.0	292.3	331.1	3.7	4.2	6.3	5.0	-0.9	-9.8	1999-03-05 22:00:00	64	22.0	-5.60	-9.79
05.03.1999	23:00	7:03	18:19	676	675	0.0	0.0	0.0	0.0	289.6	330.0	3.5	4.0	6.0	5.0	-1.3	-10.2	1999-03-05 23:00:00	64	23.0	-5.97	-10.20
06.03.1999	00:00	7:01	18:20	679	677	0.0	0.0	0.0	0.0	288.5	329.5	3.4	3.9	5.9	5.0	-1.5	-10.4	1999-03-06 00:00:00	65	0.0	-6.13	-10.39
06.03.1999	01:00	7:01	18:20	679	677	0.0	0.0	0.0	0.0	288.3	329.0	3.3	3.8	5.9	5.0	-1.5	-10.5	1999-03-06 01:00:00	65	1.0	-6.23	-10.49
06.03.1999	02:00	7:01	18:20	679	677	0.0	0.0	0.0	0.0	288.1	327.7	3.0	3.5	6.1	5.0	-1.7	-10.8	1999-03-06 02:00:00	65	2.0	-6.39	-10.79
06.03.1999	03:00	7:01	18:20	679	677	0.0	0.0	0.0	0.0	287.4	328.1	3.1	3.6	5.9	5.0	-1.7	-10.7	1999-03-06 03:00:00	65	3.0	-6.42	-10.75
06.03.1999	04:00	7:01	18:20	679	677	0.0	0.0	0.0	0.0	286.2	328.0	3.1	3.7	5.7	4.0	-1.9	-7.9	1999-03-06 04:00:00	65	4.0	-6.54	-7.89
06.03.1999	05:00	7:01	18:20	679	677	0.0	0.0	0.0	0.0	303.1	327.7	2.8	3.2	6.4	4.0	0.0	-7.5	1999-03-06 05:00:00	65	5.0	-6.58	-7.51
06.03.1999	06:00	7:01	18:20	679	677	0.0	0.0	0.0	0.0	302.6	326.8	2.6	3.0	6.4	4.0	-0.2	-7.7	1999-03-06 06:00:00	65	6.0	-6.77	-7.76
06.03.1999	07:00	7:01	18:20	679	677	0.0	0.0	0.0	0.0	305.5	329.9	3.3	3.6	6.5	5.0	0.4	-9.9	1999-03-06 07:00:00	65	7.0	-0.42	-9.90
06.03.1999	08:00	7:01	18:20	679	677	126.2	46.7	11.8	34.9	291.7	331.3	3.8	3.8	6.6	5.0	5.0	-8.2	1999-03-06 08:00:00	65	8.0	11.21	-8.15
06.03.1999	09:00	7:01	18:20	679	677	301.9	111.7	32.0	79.7	292.5	336.2	4.8	4.3	6.3	7.0	12.7	-10.0	1999-03-06 09:00:00	65	9.0	17.21	-9.96
06.03.1999	10:00	7:01	18:20	679	677	450.4	166.6	51.4	115.3	293.5	340.4	5.7	4.6	6.3	6.0	18.5	-5.4	1999-03-06 10:00:00	65	10.0	20.51	-5.42
06.03.1999	11:00	7:01	18:20	679	677	559.2	206.9	66.2	140.7	297.3	348.0	7.3	5.6	6.2	5.0	23.1	-0.3	1999-03-06 11:00:00	65	11.0	22.64	-0.31
06.03.1999	12:00	7:01	18:20	679	677	620.4	229.6	74.6	154.9	294.1	349.3	7.6	5.7	5.6	5.0	24.9	0.2	1999-03-06 12:00:00	65	12.0	22.70	0.21
06.03.1999	13:00	7:01	18:20	679	677	629.8	233.0	75.9	157.1	300.5	356.0	8.9	7.0	5.7	5.0	26.2	1.9	1999-03-06 13:00:00	65	13.0	23.43	1.90
06.03.1999	14:00	7:01	18:20	679	677	586.6	217.0	69.9	147.1	305.8	357.9	9.3	7.7	6.1	6.0	25.5	0.1	1999-03-06 14:00:00	65	14.0	22.75	0.05
06.03.1999	15:00	7:01	18:20	679	677	493.9	182.7	57.2	125.5	290.1	339.2	5.5	3.8	6.3	4.0	19.6	-0.2	1999-03-06 15:00:00	65	15.0	17.30	-0.14
06.03.1999	16:00	7:01	18:20	679	677	358.3	132.6	39.2	93.4	294.4	346.1	6.9	4.8	6.3	1.0	15.9	9.1	1999-03-06 16:00:00	65	16.0	12.68	9.09
06.03.1999	17:00	7:01	18:20	679	677	190.3	70.4	18.6	51.9	294.3	340.4	5.7	5.3	5.9	1.0	8.9	6.6	1999-03-06 17:00:00	65	17.0	0.50	6.62
06.03.1999	18:00	7:01	18:20	679	677	15.3	5.7	1.6	4.1	290.9	335.1	4.6	5.3	5.3	3.0	0.1	-2.9	1999-03-06 18:00:00	65	18.0	-5.42	-2.88
06.03.1999	19:00	7:01	18:20	679	677	0.0	0.0	0.0	0.0	290.2	335.3	4.6	5.2	5.3	5.0	-0.6	-9.0	1999-03-06 19:00:00	65	19.0	-5.30	-9.01
06.03.1999	20:00	7:01	18:20	679	677	0.0	0.0	0.0	0.0	286.7	329.3	3.4	4.0	5.5	4.0	-1.7	-7.6	1999-03-06 20:00:00	65	20.0	-6.39	-7.62
06.03.1999	21:00	7:01	18:20	679	677	0.0	0.0	0.0	0.0	286.9	328.9	3.3	3.8	5.7	5.0	-1.7	-10.6	1999-03-06 21:00:00	65	21.0	-6.36	-10.61
06.03.1999	22:00	7:01	18:20	679	677	0.0	0.0	0.0	0.0	300.2	328.6	3.1	3.5	5.7	4.0	-0.3	-7.5	1999-03-06 22:00:00	65	22.0	-6.73	-7.54
06.03.1999	23:00	7:01	18:20	679	677	0.0	0.0	0.0	0.0	299.1	327.7	2.9	3.2	5.7	6.0	-0.5	-13.4	1999-03-06 23:00:00	65	23.0	-6.87	-13.37
07.03.1999	00:00	6:59	18:22	683	683	0.0	0.0	0.0	0.0	297.7	326.5	2.6	3.0	5.6	5.0	-0.8	-11.1	1999-03-07 00:00:00	66	0.0	-7.19	-11.12
07.03.1999	01:00	6:59	18:22	683	683	0.0	0.0	0.0	0.0	297.3	325.8	2.5	2.8	5.7	6.0	-0.9	-13.9	1999-03-07 01:00:00	66	1.0	-7.26	-13.92
07.03.1999	02:00	6:59	18:22	683	683	0.0	0.0	0.0	0.0	282.0	323.3	2.1	2.7	5.6	4.0	-2.9	-9.1	1999-03-07 02:00:00	66	2.0	-7.57	-9.15
07.03.1999	03:00	6:59	18:22	683	683	0.0	0.0	0.0	0.0	281.6	323.9	2.2	2.7	5.6	6.0	-2.8	-14.7	1999-03-07 03:00:00	66	3.0	-7.42	-14.65
07.03.1999	04:00	6:59	18:22	683	683	0.0	0.0	0.0	0.0	278.1	321.0	1.6	2.1	5.4	6.0	-3.5	-15.6	1999-03-07 04:00:00	66	4.0	-8.13	-15.55
07.03.1999	05:00	6:59	18:22	683	683	0.0	0.0	0.0	0.0	278.2	322.0	1.9	2.4	5.2	5.0	-3.4	-12.7	1999-03-07 05:00:00	66	5.0	-8.05	-12.66
07.03.1999	06:00	6:59	18:22	683	683	0.0	0.0	0.0	0.0	276.6	321.7	1.8	2.3	5.0	6.0	-3.6	-15.5	1999-03-07 06:00:00	66	6.0	-8.24	-15.48
07.03.1999	07:00	6:59	18:22	683	683	0.0	0.0	0.0	0.0	276.6	321.7	1.8	2.3	5.0	6.0	-3.6	-15.5	1999-03-07 07:00:00	66	7.0	-2.05	-15.48
07.03.1999	08:00	6:59	18:22	683	683	132.2	48.9	12.4	36.5	278.9	324.6	2.4	2.5	5.3	6.0	3.2	-13.0	1999-03-07 08:00:00	66	8.0	9.72	-13.05
07.03.1999	09:00	6:59	18:22	683	683	308.0	113.9	32.7	81.3	280.0	329.2	3.4	2.9	5.2	6.0	11.1	-10.1	1999-03-07 09:00:00	66	9.0	15.93	-10.07
07.03.1999	10:00	6:59	18:22	683	683	456.4	251.0	156.2	94.8	262.3	337.0	5.3	3.9	5.1	7.0	16.5	-9.5	1999-03-07 10:00:00	66	10.0	19.40	-9.53
07.03.1999	11:00	6:59	18:22	683	683	565.0	259.9	133.7	126.2	273.4	339.8	5.8	4.2	5.2	7.0	20.7	-7.7	1999-03-07 11:00:00	66	11.0	20.80	-7.75
07.03.1999	12:00	6:59	18:22	683	683	626.1	288.0	150.6	137.4	267.4	337.5	5.4	3.0	5.0	5.0	21.8	-3.6	1999-03-07 12:00:00	66	12.0	20.52	-3.64
07.03.1999	13:00	6:59	18:22	683	683	635.2	235.0	76.6	158.5	285.7	345.7	6.9	4.7	5.0	4.0	24.3	1.9	1999-03-07 13:00:00	66	13.0	21.83	1.86
07.03.1999	14:00	6:59	18:22	683	683	591.8	219.0	70.5	148.4	291.0	352.5	8.3	6.3	4.8	4.0	24.0	3.0	1999-03-07 14:00:00	66	14.0	21.65	3.05
07.03.1999	15:00	6:59	18:22	683	683	498.9	184.6	57.8	126.8	285.1	347.3	7.3	6.0	4.2	5.0	20.1	-1.7	1999-03-07 15:00:00	66	15.0	17.76	-1.67
07.03.1999	16:00	6:59	18:22	683	683	363.2	167.1	79.5	87.6	277.6	342.3	6.3	5.4	5.1	6.0	14.8	-6.3	1999-03-07 16:00:00	66	16.0	11.91	-6.26
07.03.1999	17:00	6:59	18:22	683	683	195.0	72.1	19.0	53.1	288.4	338.4	5.3	5.2	5.0	4.0	8.3	-3.3	1999-03-07 17:00:00	66	17.0	0.49	-3.33
07.03.1999	18:00	6:59	18:22	683	683	18.7	6.9	1.8	5.1	288.9	334.6	4.5	5.0	5.2	5.0	0.0	-9.0	1999-03-07 18:00:00	66	18.0	-5.57	-9.04
07.03.1999	19:00	6:59	18:22	683	683	0.0	0.0	0.0	0.0	302.4	334.6	4.4	4.7	5.2	6.0	0.6	-11.6	1999-03-07 19:00:00	66	19.0	-5.79	-11.59
07.03.1999	20:00	6:59	18:22	683	683	0.0	0.0	0.0	0.0	302.6	328.5	3.0	3.5	6.0	3.0	0.0	-4.1	1999-03-07 20:00:00	66	20.0	-6.65	-4.14
07.03.1999	21:00	6:59	18:22	683	683	0.0	0.0	0.0	0.0	298.6	323.6	2.0	2.3	6.3	5.0	-1.0	-11.7	1999-03-07 21:00:00	66	21.0	-7.42	-11.69
07.03.1999	22:00	6:59	18:22	683	683	0.0	0.0	0.0	0.0	302.5	330.4	3.4	3.7	5.9	7.0	0.2	-14.8	1999-03-07 22:00:00	66	22.0	-6.21	-14.77
07.03.1999	23:00	6:59	18:22	683	683	0.0	0.0	0.0	0.0	302.5	332.6	3.9	4.3	5.5	5.0	0.4	-9.5	1999-03-07 23:00:00	66	23.0	-6.02	-9.50
08.03.1999	00:00	6:57	18:23	686	685	0.0	0.0	0.0	0.0	301.6	333.6	4.2	4.5	5.2	6.0	0.4	-11.8	1999-03-08 00:00:00	67	0.0	-5.98	-11.86
08.03.1999	01:00	6:57	18:23	686	685	0.0	0.0	0.0	0.0	256.9	329.4	3.7	4.5	5.0	6.0	-5.0	-13.6	1999-03-08 01:00:00	67	1.0	-6.13	-13.59
08.03.1999	02:00	6:57	18:23	686	685	0.0	0.0	0.0	0.0	260.8	327.5	3.3	4.1	4.7	5.0	-4.8	-11.6	1999-03-08 02:00:00	67	2.0	-6.83	-11.59
08.03.1999	03:00	6:57	18:23	686	685	0.0	0.0	0.0	0.0	248.7	323.7	2.6	3.9	4.8	3.0	-6.6	-6.4	1999-03-08 03:00:00	67	3.0	-7.15	-6.42
08.03.1999	04:00	6:57	18:23	686	685	0.0	0.0	0.0	0.0	241.1	317.8	1.3	3.1	4.7	2.0	-8.2	-4.4	1999-03-08 04:00:00	67	4.0	-8.19	-4.38
08.03.1999	05:00	6:57	18:23	686	685	0.0	0.0	0.0	0.0	239.0	314.7	0.6	2.0	4.9	3.0	-8.8	-8.6	1999-03-08 05:00:00	67	5.0	-8.88	-8.65
08.03.1999	06:00	6:57	18:23	686	685	0.0	0.0	0.0	0.0	239.4	315.7	0.9	2.0	4.8	4.0	-8.6	-11.9	1999-03-08 06:00:00	67	6.0	-8.84	-11.85
08.03.1999	07:00	6:57	18:23	686	685	0.0	0.0	0.0	0.0	237.2	315.1	0.8	1.9	4.7	4.0	-9.0	-12.1	1999-03-08 07:00:00	67	7.0	-2.22	-12.09
08.03.1999	08:00	6:57	18:23	686	685	138.2	63.6	25.9	37.7	268.1	330.1	3.8	3.9	4.6	5.0	3.5	-9.2	1999-03-08 08:00:00	67	8.0	10.76	-9.16
08.03.1999	09:00	6:57	18:23	686	685	314.0	116.2	33.4	82.8	291.1	345.9	6.9	6.1	4.9	3.0	14.0	2.5	1999-03-08 09:00:00	67	9.0	19.05	2.51
08.03.1999	10:00	6:57	18:23	686	685	462.3	129.5	0.0	129.5	311.8	358.9	9.4	8.2	4.5	3.0	21.7	6.7	1999-03-08 10:00:00	67	10.0	23.45	6.73
08.03.1999	11:00	6:57	18:23	686	685	570.8	159.8	0.0	159.8	309.8	362.3	10.1	8.5	4.1	3.0	25.6	8.2	1999-03-08 11:00:00	67	11.0	24.64	8.22
08.03.1999	12:00	6:57	18:23	686	685	631.7	176.9	0.0	176.9	312.7	368.1	11.3	8.9	4.2	2.0	28.3	12.5	1999-03-08 12:00:00	67	12.0	26.06	12.55
08.03.1999	13:00	6:57	18:23	686	685	640.6	179.4	0.0	179.4	312.6	369.7	11.6	9.2	4.1	2.0	28.7	12.8	1999-03-08 13:00:00	67	13.0	25.86	12.86
08.03.1999	14:00	6:57	18:23	686	685	597.0	167.2	0.0	167.2	318.7	369.9	11.6	9.3	4.7	2.0	27.8	12.7	1999-03-08 14:00:00	67	14.0	25.01	12.73
08.03.1999	15:00	6:57	18:23	686	685	503.9	141.1	0.0	141.1	317.2	357.3	9.0	8.2	5.1	7.0	23.5	-2.4	1999-03-08 15:00:00	67	15.0	20.02	-2.45
08.03.1999	16:00	6:57	18:23	686	685	368.0	103.0	0.0	103.0	316.0	347.8	7.0	6.3	6.2	5.0	17.8	-1.5	1999-03-08 16:00:00	67	16.0	13.64	-1.50
08.03.1999	17:00	6:57	18:23	686	685	199.6	55.9	0.0	55.9	314.7	340.1	5.4	5.0	7.1	3.0	10.6	1.1	1999-03-08 17:00:00	67	17.0	1.97	1.10
08.03.1999	18:00	6:57	18:23	686	685	22.2	6.2	0.0	6.2	316.7	338.5	5.1	5.3	7.2	4.0	3.5	-4.2	1999-03-08 18:00:00	67	18.0	-4.14	-4.25
08.03.1999	19:00	6:57	18:23	686	685	0.0	0.0	0.0	0.0	319.7	342.0	5.8	6.1	7.1	4.0	3.2	-3.7	1999-03-08 19:00:00	67	19.0	-3.42	-3.68
08.03.1999	20:00	6:57	18:23	686	685	0.0	0.0	0.0	0.0	323.4	344.7	6.3	6.7	7.3	3.0	3.9	0.1	1999-03-08 20:00:00	67	20.0	-2.86	0.07
08.03.1999	21:00	6:57	18:23	686	685	0.0	0.0	0.0	0.0	321.3	342.3	5.8	6.2	7.3	3.0	3.4	-0.5	1999-03-08 21:00:00	67	21.0	-3.34	-0.49
08.03.1999	22:00	6:57	18:23	686	685	0.0	0.0	0.0	0.0	320.0	339.6	5.2	5.6	7.6	3.0	3.0	-1.0	1999-03-08 22:00:00	67	22.0	-3.78	-1.02
08.03.1999	23:00	6:57	18:23	686	685	0.0	0.0	0.0	0.0	322.2	339.9	5.3	5.7	8.1	2.0	3.3	2.4	1999-03-08 23:00:00	67	23.0	-3.63	2.40
09.03.1999	00:00	6:55	18:25	690	688	0.0	0.0	0.0	0.0	321.9	338.3	5.0	5.5	8.2	1.0	3.1	5.1	1999-03-09 00:00:00	68	0.0	-4.06	5.09
09.03.1999	01:00	6:55	18:25	690	688	0.0	0.0	0.0	0.0	321.2	337.4	4.8	5.3	8.3	1.0	2.9	4.9	1999-03-09 01:00:00	68	1.0	-4.21	4.93
09.03.1999	02:00	6:55	18:25	690	688	0.0	0.0	0.0	0.0	324.2	339.6	5.2	5.7	8.6	1.0	3.4	5.4	1999-03-09 02:00:00	68	2.0	-3.71	5.41
09.03.1999	03:00	6:55	18:25	690	688	0.0	0.0	0.0	0.0	336.1	351.5	7.6	7.8	9.2	5.0	5.9	-3.4	1999-03-09 03:00:00	68	3.0	-0.87	-3.36
09.03.1999	04:00	6:55	18:25	690	688	0.0	0.0	0.0	0.0	334.0	349.1	7.1	7.4	9.2	3.0	5.4	1.6	1999-03-09 04:00:00	68	4.0	-1.44	1.59
09.03.1999	05:00	6:55	18:25	690	688	0.0	0.0	0.0	0.0	332.3	347.3	6.8	7.1	9.1	2.0	5.1	4.2	1999-03-09 05:00:00	68	5.0	-1.92	4.21
09.03.1999	06:00	6:55	18:25	690	688	0.0	0.0	0.0	0.0	337.1	351.9	7.7	7.9	9.4	4.0	6.0	-0.6	1999-03-09 06:00:00	68	6.0	-0.79	-0.61
09.03.1999	07:00	6:55	18:25	690	688	0.0	0.0	0.0	0.0	339.1	354.5	8.2	8.4	9.3	5.0	6.5	-2.6	1999-03-09 07:00:00	68	7.0	6.31	-2.56
09.03.1999	08:00	6:55	18:25	690	688	144.2	40.4	0.0	40.4	339.8	356.9	8.7	8.5	9.3	6.0	12.5	-2.7	1999-03-09 08:00:00	68	8.0	16.78	-2.66
09.03.1999	09:00	6:55	18:25	690	688	320.1	89.6	0.0	89.6	340.1	360.1	9.4	8.7	9.1	6.0	19.3	-0.2	1999-03-09 09:00:00	68	9.0	22.38	-0.20
09.03.1999	10:00	6:55	18:25	690	688	468.3	131.1	0.0	131.1	342.1	364.9	10.3	9.1	9.1	5.0	25.0	4.4	1999-03-09 10:00:00	68	10.0	25.61	4.38
09.03.1999	11:00	6:55	18:25	690	688	576.6	161.5	0.0	161.5	344.0	369.0	11.1	9.6	9.0	5.0	29.1	6.2	1999-03-09 11:00:00	68	11.0	27.03	6.19
09.03.1999	12:00	6:55	18:25	690	688	637.3	235.8	76.6	159.2	328.2	371.3	11.8	9.9	8.9	6.0	29.9	4.5	1999-03-09 12:00:00	68	12.0	27.20	4.53
09.03.1999	13:00	6:55	18:25	690	688	646.0	180.9	0.0	180.9	348.8	375.4	12.4	10.3	9.4	4.0	32.2	10.4	1999-03-09 13:00:00	68	13.0	28.01	10.42
09.03.1999	14:00	6:55	18:25	690	688	602.2	168.6	0.0	168.6	354.7	383.7	14.0	11.7	9.1	3.0	31.9	13.9	1999-03-09 14:00:00	68	14.0	28.31	13.88
09.03.1999	15:00	6:55	18:25	690	688	508.9	188.3	58.9	129.4	338.1	391.7	15.7	11.9	9.1	1.0	28.5	17.8	1999-03-09 15:00:00	68	15.0	26.80	17.84
09.03.1999	16:00	6:55	18:25	690	688	372.7	137.9	40.8	97.1	341.9	384.6	14.3	12.4	9.5	2.0	24.0	14.3	1999-03-09 16:00:00	68	16.0	20.61	14.31
09.03.1999	17:00	6:55	18:25	690	688	204.2	75.6	20.0	55.6	342.2	378.9	13.1	12.2	9.9	1.0	17.6	14.3	1999-03-09 17:00:00	68	17.0	9.78	14.32
09.03.1999	18:00	6:55	18:25	690	688	13.4	5.0	0.9	4.1	325.3	354.5	8.3	8.8	9.6	3.0	5.7	2.9	1999-03-09 18:00:00	68	18.0	0.03	2.84
09.03.1999	19:00	6:55	18:25	690	688	0.0	0.0	0.0	0.0	335.7	349.3	7.2	7.6	9.4	1.0	5.6	7.5	1999-03-09 19:00:00	68	19.0	-1.61	7.46
09.03.1999	20:00	6:55	18:25	690	688	0.0	0.0	0.0	0.0	335.0	348.8	7.1	7.5	9.3	1.0	5.5	7.4	1999-03-09 20:00:00	68	20.0	-1.74	7.35
09.03.1999	21:00	6:55	18:25	690	688	0.0	0.0	0.0	0.0	334.7	348.3	7.0	7.4	9.4	1.0	5.4	7.3	1999-03-09 21:00:00	68	21.0	-1.80	7.27
09.03.1999	22:00	6:55	18:25	690	688	0.0	0.0	0.0	0.0	337.7	351.5	7.6	7.9	9.6	2.0	6.1	5.2	1999-03-09 22:00:00	68	22.0	-0.99	5.21
09.03.1999	23:00	6:55	18:25	690	688	0.0	0.0	0.0	0.0	336.1	349.8	7.3	7.7	9.4	1.0	5.7	7.5	1999-03-09 23:00:00	68	23.0	-1.51	7.55
10.03.1999	00:00	6:53	18:26	693	690	0.0	0.0	0.0	0.0	339.1	354.2	8.2	8.5	9.1	2.0	6.5	5.6	1999-03-10 00:00:00	69	0.0	-0.57	5.63
10.03.1999	01:00	6:53	18:26	693	690	0.0	0.0	0.0	0.0	334.7	349.3	7.2	7.5	9.2	2.0	5.5	4.7	1999-03-10 01:00:00	69	1.0	-1.50	4.64
10.03.1999	03:00	6:53	18:26	693	690	0.0	0.0	0.0	0.0	329.7	344.6	6.2	6.7	8.8	1.0	4.5	6.4	1999-03-10 03:00:00	69	3.0	-2.68	6.42
10.03.1999	04:00	6:53	18:26	693	690	0.0	0.0	0.0	0.0	331.0	346.2	6.5	6.9	9.0	2.0	4.8	4.0	1999-03-10 04:00:00	69	4.0	-2.14	3.95
10.03.1999	05:00	6:53	18:26	693	690	0.0	0.0	0.0	0.0	316.3	345.0	6.4	7.1	9.2	2.0	3.2	3.5	1999-03-10 05:00:00	69	5.0	-1.88	3.54
10.03.1999	06:00	6:53	18:26	693	690	0.0	0.0	0.0	0.0	336.6	353.6	8.1	8.3	8.6	4.0	6.2	-0.4	1999-03-10 06:00:00	69	6.0	-0.67	-0.38
10.03.1999	07:00	6:53	18:26	693	690	0.0	0.0	0.0	0.0	338.3	355.8	8.5	8.9	8.3	2.0	6.6	5.7	1999-03-10 07:00:00	69	7.0	6.80	5.75
10.03.1999	08:00	6:53	18:26	693	690	150.3	42.1	0.0	42.1	343.7	364.8	10.3	9.8	8.6	1.0	13.8	11.5	1999-03-10 08:00:00	69	8.0	18.96	11.48
10.03.1999	09:00	6:53	18:26	693	690	326.2	91.3	0.0	91.3	351.3	378.1	12.9	11.9	7.9	3.0	22.1	10.4	1999-03-10 09:00:00	69	9.0	25.41	10.40
10.03.1999	10:00	6:53	18:26	693	690	474.3	132.8	0.0	132.8	353.0	384.9	14.2	13.1	7.1	5.0	27.7	8.3	1999-03-10 10:00:00	69	10.0	28.19	8.28
10.03.1999	11:00	6:53	18:26	693	690	582.4	163.1	0.0	163.1	354.6	388.5	14.9	13.2	7.3	4.0	31.6	11.9	1999-03-10 11:00:00	69	11.0	29.71	11.91
10.03.1999	12:00	6:53	18:26	693	690	642.8	180.0	0.0	180.0	352.4	387.4	14.7	12.8	7.2	4.0	33.3	12.1	1999-03-10 12:00:00	69	12.0	29.61	12.14
10.03.1999	13:00	6:53	18:26	693	690	651.3	182.4	0.0	182.4	351.7	384.6	14.2	12.5	7.4	5.0	33.3	9.7	1999-03-10 13:00:00	69	13.0	28.87	9.68
10.03.1999	14:00	6:53	18:26	693	690	607.3	170.0	0.0	170.0	349.8	378.0	12.9	11.0	8.7	4.0	31.2	10.4	1999-03-10 14:00:00	69	14.0	27.43	10.43
10.03.1999	15:00	6:53	18:26	693	690	513.8	143.9	0.0	143.9	349.1	375.1	12.3	10.4	9.3	3.0	27.9	11.7	1999-03-10 15:00:00	69	15.0	24.67	11.71
10.03.1999	16:00	6:53	18:26	693	690	377.5	105.7	0.0	105.7	346.9	368.0	10.9	9.8	9.6	4.0	22.6	6.8	1999-03-10 16:00:00	69	16.0	18.40	6.79
10.03.1999	17:00	6:53	18:26	693	690	208.8	58.5	0.0	58.5	344.5	362.6	9.8	9.2	9.8	3.0	15.9	6.8	1999-03-10 17:00:00	69	17.0	7.56	6.80
10.03.1999	18:00	6:53	18:26	693	690	15.3	4.3	0.0	4.3	346.8	359.6	9.2	9.4	10.3	2.0	8.4	7.2	1999-03-10 18:00:00	69	18.0	0.65	7.16
10.03.1999	19:00	6:53	18:26	693	690	0.0	0.0	0.0	0.0	344.8	358.2	8.9	9.1	10.1	4.0	7.4	1.1	1999-03-10 19:00:00	69	19.0	0.57	1.05
10.03.1999	20:00	6:53	18:26	693	690	0.0	0.0	0.0	0.0	343.3	355.2	8.3	8.7	10.2	1.0	7.0	8.8	1999-03-10 20:00:00	69	20.0	-0.32	8.74
10.03.1999	21:00	6:53	18:26	693	690	0.0	0.0	0.0	0.0	343.6	355.8	8.4	8.7	10.3	2.0	7.1	6.2	1999-03-10 21:00:00	69	21.0	-0.03	6.24
10.03.1999	22:00	6:53	18:26	693	690	0.0	0.0	0.0	0.0	337.4	351.4	7.6	7.9	9.5	2.0	6.0	5.2	1999-03-10 22:00:00	69	22.0	-1.02	5.15
10.03.1999	23:00	6:53	18:26	693	690	0.0	0.0	0.0	0.0	335.7	349.9	7.3	7.6	9.4	2.0	5.7	4.8	1999-03-10 23:00:00	69	23.0	-1.34	4.83
11.03.1999	00:00	6:51	18:28	697	693	0.0	0.0	0.0	0.0	333.7	347.7	6.8	7.3	9.2	1.0	5.3	7.1	1999-03-11 00:00:00	70	0.0	-1.96	7.14
11.03.1999	01:00	6:51	18:28	697	693	0.0	0.0	0.0	0.0	332.4	347.7	6.8	7.2	8.9	2.0	5.1	4.3	1999-03-11 01:00:00	70	1.0	-1.89	4.23
11.03.1999	02:00	6:51	18:28	697	693	0.0	0.0	0.0	0.0	331.3	346.7	6.6	7.0	8.9	2.0	4.9	4.0	1999-03-11 02:00:00	70	2.0	-2.08	4.03
11.03.1999	03:00	6:51	18:28	697	693	0.0	0.0	0.0	0.0	328.3	344.1	6.1	6.5	8.7	2.0	4.3	3.5	1999-03-11 03:00:00	70	3.0	-2.63	3.44
11.03.1999	04:00	6:51	18:28	697	693	0.0	0.0	0.0	0.0	328.0	343.7	6.0	6.4	8.7	2.0	4.3	3.4	1999-03-11 04:00:00	70	4.0	-2.73	3.37
11.03.1999	05:00	6:51	18:28	697	693	0.0	0.0	0.0	0.0	325.9	341.7	5.6	6.0	8.7	2.0	3.8	2.9	1999-03-11 05:00:00	70	5.0	-3.11	2.92
11.03.1999	10:00	6:51	18:28	697	693	57.3	8.0	0.0	8.0	325.9	341.9	5.7	5.9	8.8	2.0	5.1	3.3	1999-03-11 10:00:00	70	10.0	4.68	3.35
11.03.1999	11:00	6:51	18:28	697	693	433.8	67.8	0.0	67.8	317.2	351.2	7.8	7.2	9.3	2.0	13.6	7.4	1999-03-11 11:00:00	70	11.0	15.52	7.45
11.03.1999	12:00	6:51	18:28	697	693	648.4	181.5	0.0	181.5	339.1	371.2	11.6	8.5	9.1	2.0	31.1	14.5	1999-03-11 12:00:00	70	12.0	28.43	14.51
11.03.1999	13:00	6:51	18:28	697	693	656.6	183.9	0.0	183.9	342.8	375.1	12.4	9.2	9.2	2.0	32.0	15.2	1999-03-11 13:00:00	70	13.0	28.68	15.23
11.03.1999	14:00	6:51	18:28	697	693	612.3	171.5	0.0	171.5	346.6	376.7	12.6	9.7	9.6	2.0	31.0	15.3	1999-03-11 14:00:00	70	14.0	27.92	15.26
11.03.1999	15:00	6:51	18:28	697	693	518.6	191.9	60.0	131.9	334.9	386.3	14.7	10.7	9.9	1.0	28.2	17.4	1999-03-11 15:00:00	70	15.0	26.57	17.37
11.03.1999	16:00	6:51	18:28	697	693	382.2	141.4	41.8	99.6	335.6	376.8	12.8	10.8	10.0	2.0	23.1	13.2	1999-03-11 16:00:00	70	16.0	20.03	13.20
11.03.1999	17:00	6:51	18:28	697	693	213.4	117.3	62.6	54.7	308.2	369.8	11.7	10.4	9.7	1.0	15.2	12.5	1999-03-11 17:00:00	70	17.0	8.97	12.53
11.03.1999	18:00	6:51	18:28	697	693	33.2	18.2	9.0	9.3	304.4	355.4	8.8	9.6	9.6	2.0	4.8	5.8	1999-03-11 18:00:00	70	18.0	0.64	5.84
11.03.1999	19:00	6:51	18:28	697	693	0.0	0.0	0.0	0.0	287.3	345.3	6.8	8.7	9.6	1.0	0.1	6.1	1999-03-11 19:00:00	70	19.0	-0.49	6.05
11.03.1999	20:00	6:51	18:28	697	693	0.0	0.0	0.0	0.0	280.4	340.8	5.9	7.9	9.4	1.0	-1.1	5.1	1999-03-11 20:00:00	70	20.0	-1.32	5.12
11.03.1999	21:00	6:51	18:28	697	693	0.0	0.0	0.0	0.0	276.1	337.6	5.3	7.3	9.2	1.0	-1.9	4.4	1999-03-11 21:00:00	70	21.0	-1.96	4.44
11.03.1999	22:00	6:51	18:28	697	693	0.0	0.0	0.0	0.0	271.6	334.0	4.6	6.6	8.6	1.0	-2.8	3.6	1999-03-11 22:00:00	70	22.0	-2.85	3.59
11.03.1999	23:00	6:51	18:28	697	693	0.0	0.0	0.0	0.0	270.0	332.1	4.2	6.2	8.5	1.0	-3.2	3.2	1999-03-11 23:00:00	70	23.0	-3.27	3.19
12.03.1999	00:00	6:49	18:29	700	695	0.0	0.0	0.0	0.0	267.7	332.6	4.3	5.8	8.3	2.0	-3.4	0.1	1999-03-12 00:00:00	71	0.0	-3.45	0.08
12.03.1999	01:00	6:49	18:29	700	695	0.0	0.0	0.0	0.0	272.2	333.6	4.5	5.9	8.2	2.0	-2.8	0.3	1999-03-12 01:00:00	71	1.0	-3.40	0.34
12.03.1999	02:00	6:49	18:29	700	695	0.0	0.0	0.0	0.0	266.1	327.9	3.3	5.3	7.9	1.0	-4.1	2.2	1999-03-12 02:00:00	71	2.0	-4.38	2.21
12.03.1999	03:00	6:49	18:29	700	695	0.0	0.0	0.0	0.0	270.8	332.2	4.2	5.6	8.1	2.0	-3.1	0.0	1999-03-12 03:00:00	71	3.0	-3.73	0.00
12.03.1999	04:00	6:49	18:29	700	695	0.0	0.0	0.0	0.0	268.0	327.0	3.1	5.0	7.9	1.0	-4.0	2.1	1999-03-12 04:00:00	71	4.0	-4.66	2.07
12.03.1999	05:00	6:49	18:29	700	695	0.0	0.0	0.0	0.0	267.1	328.4	3.4	4.8	7.9	2.0	-4.0	-0.9	1999-03-12 05:00:00	71	5.0	-4.58	-0.91
12.03.1999	06:00	6:49	18:29	700	695	0.0	0.0	0.0	0.0	264.5	324.1	2.5	4.4	7.6	1.0	-4.7	1.4	1999-03-12 06:00:00	71	6.0	-5.37	1.40
12.03.1999	07:00	6:49	18:29	700	695	0.0	0.0	0.0	0.0	262.7	324.5	2.6	4.6	7.7	1.0	-4.9	1.5	1999-03-12 07:00:00	71	7.0	-2.32	1.46
12.03.1999	08:00	6:49	18:29	700	695	91.2	29.8	0.0	29.8	270.2	335.3	4.9	6.2	8.6	1.0	1.8	5.1	1999-03-12 08:00:00	71	8.0	6.15	5.08
12.03.1999	09:00	6:49	18:29	700	695	338.4	277.5	216.4	61.1	279.4	375.5	13.1	8.2	8.6	1.0	19.7	12.8	1999-03-12 09:00:00	71	9.0	24.56	12.85
12.03.1999	10:00	6:49	18:29	700	695	486.1	311.1	221.9	89.3	294.6	380.8	14.0	9.5	9.0	2.0	24.6	12.8	1999-03-12 10:00:00	71	10.0	27.81	12.75
12.03.1999	11:00	6:49	18:29	700	695	593.9	433.5	350.8	82.8	294.1	409.1	19.4	10.4	9.5	1.0	29.6	17.6	1999-03-12 11:00:00	71	11.0	31.11	17.64
12.03.1999	12:00	6:49	18:29	700	695	653.9	241.9	78.5	163.5	347.1	405.6	18.2	13.0	10.3	1.0	34.6	20.6	1999-03-12 12:00:00	71	12.0	33.58	20.63
12.03.1999	13:00	6:49	18:29	700	695	661.9	304.5	159.2	145.3	338.6	417.8	20.6	14.2	10.5	1.0	35.0	21.3	1999-03-12 13:00:00	71	13.0	34.19	21.30
12.03.1999	14:00	6:49	18:29	700	695	617.4	284.0	146.8	137.2	346.3	422.9	21.4	15.6	11.0	1.0	34.9	21.9	1999-03-12 14:00:00	71	14.0	33.99	21.96
12.03.1999	15:00	6:49	18:29	700	695	523.5	193.7	60.5	133.2	361.9	414.6	19.8	15.8	10.8	1.0	32.7	21.3	1999-03-12 15:00:00	71	15.0	30.94	21.30
12.03.1999	16:00	6:49	18:29	700	695	386.9	212.8	126.9	85.9	335.5	411.1	19.4	15.7	11.2	1.0	27.2	19.5	1999-03-12 16:00:00	71	16.0	24.99	19.53
12.03.1999	17:00	6:49	18:29	700	695	217.9	139.4	85.3	54.2	325.4	397.6	16.9	15.4	11.2	1.0	20.0	17.0	1999-03-12 17:00:00	71	17.0	14.20	16.97
12.03.1999	18:00	6:49	18:29	700	695	37.0	27.0	16.5	10.5	315.2	377.3	13.1	14.4	11.3	1.0	8.6	12.5	1999-03-12 18:00:00	71	18.0	5.41	12.53
12.03.1999	19:00	6:49	18:29	700	695	0.0	0.0	0.0	0.0	316.5	373.4	12.3	13.3	11.4	3.0	6.1	6.7	1999-03-12 19:00:00	71	19.0	4.81	6.73
12.03.1999	20:00	6:49	18:29	700	695	0.0	0.0	0.0	0.0	298.9	377.4	13.3	14.4	7.0	4.0	4.7	4.0	1999-03-12 20:00:00	71	20.0	4.49	4.00
12.03.1999	21:00	6:49	18:29	700	695	0.0	0.0	0.0	0.0	292.7	368.5	11.5	13.3	7.0	2.0	3.2	7.1	1999-03-12 21:00:00	71	21.0	3.13	7.14
12.03.1999	22:00	6:49	18:29	700	695	0.0	0.0	0.0	0.0	284.9	357.2	9.3	11.0	7.5	2.0	1.2	5.0	1999-03-12 22:00:00	71	22.0	1.18	5.02
12.03.1999	23:00	6:49	18:29	700	695	0.0	0.0	0.0	0.0	280.8	353.6	8.6	10.3	7.1	2.0	0.3	4.2	1999-03-12 23:00:00	71	23.0	0.31	4.15
13.03.1999	00:00	6:47	18:31	704	699	0.0	0.0	0.0	0.0	280.2	356.3	9.2	10.3	7.0	4.0	0.6	-0.9	1999-03-13 00:00:00	72	0.0	0.56	-0.93
13.03.1999	01:00	6:47	18:31	704	699	0.0	0.0	0.0	0.0	297.7	357.4	9.2	10.1	7.0	4.0	2.5	-0.4	1999-03-13 01:00:00	72	1.0	0.37	-0.47
13.03.1999	02:00	6:47	18:31	704	699	0.0	0.0	0.0	0.0	277.2	346.4	7.2	9.4	6.7	1.0	-0.8	5.5	1999-03-13 02:00:00	72	2.0	-1.08	5.50
13.03.1999	03:00	6:47	18:31	704	699	0.0	0.0	0.0	0.0	273.5	346.8	7.3	8.6	6.9	3.0	-1.2	-0.3	1999-03-13 03:00:00	72	3.0	-1.24	-0.33
13.03.1999	04:00	6:47	18:31	704	699	0.0	0.0	0.0	0.0	269.2	336.8	5.2	7.4	7.0	1.0	-2.8	3.7	1999-03-13 04:00:00	72	4.0	-2.82	3.71
13.03.1999	05:00	6:47	18:31	704	699	0.0	0.0	0.0	0.0	268.3	337.3	5.3	6.9	7.3	2.0	-2.8	0.8	1999-03-13 05:00:00	72	5.0	-2.84	0.82
13.03.1999	06:00	6:47	18:31	704	699	0.0	0.0	0.0	0.0	267.6	333.7	4.5	6.7	7.3	1.0	-3.3	3.2	1999-03-13 06:00:00	72	6.0	-3.32	3.19
13.03.1999	07:00	6:47	18:31	704	699	2.5	2.2	3.2	-1.0	266.7	332.2	4.2	6.3	7.4	1.0	-3.6	2.9	1999-03-13 07:00:00	72	7.0	5.41	2.87
13.03.1999	08:00	6:47	18:31	704	699	168.7	153.5	109.9	43.5	279.9	362.5	10.5	8.9	8.3	1.0	12.3	10.4	1999-03-13 08:00:00	72	8.0	19.08	10.40
13.03.1999	09:00	6:47	18:31	704	699	344.5	313.5	257.2	56.3	289.9	388.4	15.5	11.3	8.4	2.0	22.5	12.9	1999-03-13 09:00:00	72	9.0	26.28	12.91
13.03.1999	10:00	6:47	18:31	704	699	492.1	447.8	393.0	54.8	298.8	414.3	20.3	13.6	8.2	2.0	29.1	16.5	1999-03-13 10:00:00	72	10.0	30.86	16.45
13.03.1999	11:00	6:47	18:31	704	699	599.6	545.6	495.6	50.0	304.4	447.5	26.2	14.8	8.4	1.0	33.8	20.8	1999-03-13 11:00:00	72	11.0	34.26	20.78
13.03.1999	12:00	6:47	18:31	704	699	659.3	422.0	316.3	105.6	326.1	432.2	23.3	16.9	8.8	2.0	35.0	20.4	1999-03-13 12:00:00	72	12.0	34.95	20.35
13.03.1999	13:00	6:47	18:31	704	699	667.1	366.9	240.5	126.4	347.1	442.2	24.9	19.4	9.0	2.0	37.5	22.6	1999-03-13 13:00:00	72	13.0	36.65	22.57
13.03.1999	14:00	6:47	18:31	704	699	622.4	230.3	73.9	156.3	370.3	439.4	24.2	19.7	7.6	1.0	37.9	24.2	1999-03-13 14:00:00	72	14.0	36.36	24.23
13.03.1999	15:00	6:47	18:31	704	699	528.3	195.5	61.0	134.4	375.7	431.8	22.8	20.0	8.4	2.0	35.2	22.1	1999-03-13 15:00:00	72	15.0	33.03	22.14
13.03.1999	16:00	6:47	18:31	704	699	391.5	144.8	42.8	102.0	370.3	422.6	21.1	19.4	7.9	2.0	30.0	20.1	1999-03-13 16:00:00	72	16.0	26.95	20.10
13.03.1999	17:00	6:47	18:31	704	699	222.4	82.3	21.8	60.5	372.2	411.2	19.0	18.3	9.9	2.0	23.7	17.7	1999-03-13 17:00:00	72	17.0	16.90	17.74
13.03.1999	18:00	6:47	18:31	704	699	40.8	22.5	10.8	11.6	338.5	391.2	15.6	16.7	10.4	1.0	12.1	14.8	1999-03-13 18:00:00	72	18.0	7.40	14.77
13.03.1999	19:00	6:47	18:31	704	699	0.0	0.0	0.0	0.0	326.1	382.9	14.1	14.9	9.0	4.0	8.0	5.9	1999-03-13 19:00:00	72	19.0	5.83	5.92
13.03.1999	20:00	6:47	18:31	704	699	0.0	0.0	0.0	0.0	332.2	379.3	13.3	14.0	8.6	4.0	8.3	5.2	1999-03-13 20:00:00	72	20.0	4.82	5.16
13.03.1999	21:00	6:47	18:31	704	699	0.0	0.0	0.0	0.0	344.4	378.4	13.0	13.5	8.7	4.0	9.4	5.1	1999-03-13 21:00:00	72	21.0	4.38	5.12
13.03.1999	22:00	6:47	18:31	704	699	0.0	0.0	0.0	0.0	316.4	373.3	12.3	13.3	8.2	3.0	6.1	6.1	1999-03-13 22:00:00	72	22.0	3.88	6.04
13.03.1999	23:00	6:47	18:31	704	699	0.0	0.0	0.0	0.0	300.1	368.3	11.4	13.0	7.9	2.0	3.9	7.4	1999-03-13 23:00:00	72	23.0	3.28	7.36
14.03.1999	00:00	6:45	18:32	707	702	0.0	0.0	0.0	0.0	286.0	356.9	9.3	10.3	8.0	4.0	1.3	-0.5	1999-03-14 00:00:00	73	0.0	1.02	-0.46
14.03.1999	01:00	6:45	18:32	707	702	0.0	0.0	0.0	0.0	286.5	358.8	9.6	10.7	7.7	4.0	1.5	-0.1	1999-03-14 01:00:00	73	1.0	1.28	-0.12
14.03.1999	02:00	6:45	18:32	707	702	0.0	0.0	0.0	0.0	282.6	347.7	7.4	9.5	8.0	1.0	-0.1	6.1	1999-03-14 02:00:00	73	2.0	-0.32	6.08
14.03.1999	03:00	6:45	18:32	707	702	0.0	0.0	0.0	0.0	284.6	349.8	7.8	9.3	7.8	2.0	0.3	3.7	1999-03-14 03:00:00	73	3.0	-0.31	3.64
14.03.1999	04:00	6:45	18:32	707	702	0.0	0.0	0.0	0.0	296.1	349.7	7.7	8.9	7.9	2.0	1.6	3.8	1999-03-14 04:00:00	73	4.0	-0.65	3.86
14.03.1999	05:00	6:45	18:32	707	702	0.0	0.0	0.0	0.0	294.6	345.3	6.8	8.4	8.0	1.0	0.9	5.9	1999-03-14 05:00:00	73	5.0	-1.37	5.85
14.03.1999	06:00	6:45	18:32	707	702	0.0	0.0	0.0	0.0	302.1	345.5	6.7	7.7	8.1	2.0	1.8	3.2	1999-03-14 06:00:00	73	6.0	-1.71	3.19
14.03.1999	07:00	6:45	18:32	707	702	4.9	2.3	1.3	0.9	303.4	345.1	6.6	7.9	8.2	1.0	2.0	6.0	1999-03-14 07:00:00	73	7.0	7.57	6.02
14.03.1999	09:00	6:45	18:32	707	702	350.6	129.7	37.4	92.3	328.7	374.3	12.4	10.1	8.8	1.0	21.3	14.4	1999-03-14 09:00:00	73	9.0	26.55	14.40
14.03.1999	10:00	6:45	18:32	707	702	498.0	184.2	56.8	127.4	336.8	386.6	14.7	12.0	8.6	2.0	27.7	15.2	1999-03-14 10:00:00	73	10.0	29.95	15.16
14.03.1999	11:00	6:45	18:32	707	702	605.2	278.4	142.9	135.5	332.7	402.6	17.8	13.6	9.3	2.0	32.0	17.7	1999-03-14 11:00:00	73	11.0	32.46	17.65
14.03.1999	12:00	6:45	18:32	707	702	664.7	305.8	159.4	146.4	344.0	417.7	20.5	15.8	9.7	2.0	35.5	20.1	1999-03-14 12:00:00	73	12.0	34.47	20.06
14.03.1999	13:00	6:45	18:32	707	702	672.3	248.7	80.7	168.0	368.0	424.5	21.5	17.6	9.7	2.0	38.0	21.8	1999-03-14 13:00:00	73	13.0	35.60	21.82
14.03.1999	14:00	6:45	18:32	707	702	627.3	401.5	298.0	103.5	331.2	428.0	22.5	17.7	9.3	3.0	34.6	18.7	1999-03-14 14:00:00	73	14.0	33.82	18.71
14.03.1999	15:00	6:45	18:32	707	702	533.0	437.1	369.3	67.8	324.5	433.6	23.5	18.4	9.3	3.0	33.1	18.7	1999-03-14 15:00:00	73	15.0	31.78	18.71
14.03.1999	16:00	6:45	18:32	707	702	396.1	324.8	259.7	65.1	326.4	430.1	22.9	18.6	9.6	2.0	29.9	19.9	1999-03-14 16:00:00	73	16.0	27.12	19.84
14.03.1999	17:00	6:45	18:32	707	702	226.8	124.8	66.6	58.1	336.7	402.4	17.7	17.0	9.3	3.0	21.2	14.0	1999-03-14 17:00:00	73	17.0	15.96	13.98
14.03.1999	18:00	6:45	18:32	707	702	44.7	36.7	23.5	13.1	313.3	382.9	14.2	15.5	9.9	1.0	9.7	13.2	1999-03-14 18:00:00	73	18.0	6.11	13.20
14.03.1999	19:00	6:45	18:32	707	702	0.0	0.0	0.0	0.0	304.1	371.5	12.0	13.6	10.1	2.0	4.7	8.5	1999-03-14 19:00:00	73	19.0	4.63	8.48
14.03.1999	20:00	6:45	18:32	707	702	0.0	0.0	0.0	0.0	300.7	366.6	11.1	12.6	9.8	2.0	3.8	7.5	1999-03-14 20:00:00	73	20.0	3.59	7.46
14.03.1999	21:00	6:45	18:32	707	702	0.0	0.0	0.0	0.0	297.6	363.5	10.5	12.0	9.5	2.0	3.2	6.8	1999-03-14 21:00:00	73	21.0	2.92	6.80
14.03.1999	22:00	6:45	18:32	707	702	0.0	0.0	0.0	0.0	296.8	359.4	9.7	11.1	9.4	2.0	2.7	6.0	1999-03-14 22:00:00	73	22.0	2.02	6.02
14.03.1999	23:00	6:45	18:32	707	702	0.0	0.0	0.0	0.0	289.0	356.1	9.1	10.6	9.1	2.0	1.5	5.2	1999-03-14 23:00:00	73	23.0	1.44	5.20
15.03.1999	00:00	6:43	18:34	711	704	0.0	0.0	0.0	0.0	284.2	346.8	7.2	9.2	9.4	1.0	0.0	6.2	1999-03-15 00:00:00	74	0.0	-0.08	6.24
15.03.1999	01:00	6:43	18:34	711	704	0.0	0.0	0.0	0.0	281.0	344.6	6.7	8.8	8.8	1.0	-0.6	5.7	1999-03-15 01:00:00	74	1.0	-0.67	5.68
15.03.1999	02:00	6:43	18:34	711	704	0.0	0.0	0.0	0.0	277.1	341.0	6.0	8.1	8.5	1.0	-1.4	4.9	1999-03-15 02:00:00	74	2.0	-1.45	4.93
15.03.1999	03:00	6:43	18:34	711	704	0.0	0.0	0.0	0.0	273.5	337.2	5.2	7.3	8.4	1.0	-2.3	4.1	1999-03-15 03:00:00	74	3.0	-2.25	4.13
15.03.1999	04:00	6:43	18:34	711	704	0.0	0.0	0.0	0.0	271.0	338.7	5.6	6.8	8.2	3.0	-2.4	-1.8	1999-03-15 04:00:00	74	4.0	-2.37	-1.84
15.03.1999	06:00	6:43	18:34	711	704	0.0	0.0	0.0	0.0	306.3	336.8	4.8	5.8	7.9	1.0	1.3	4.5	1999-03-15 06:00:00	74	6.0	-3.90	4.52
15.03.1999	07:00	6:43	18:34	711	704	2.4	0.7	0.0	0.7	329.7	345.1	6.3	6.8	8.7	1.0	4.7	6.5	1999-03-15 07:00:00	74	7.0	6.75	6.53
15.03.1999	08:00	6:43	18:34	711	704	126.8	35.5	0.0	35.5	331.7	350.2	7.4	7.0	9.0	1.0	10.4	8.9	1999-03-15 08:00:00	74	8.0	20.97	8.86
15.03.1999	09:00	6:43	18:34	711	704	316.3	88.6	0.0	88.6	335.7	358.3	9.0	7.7	9.2	2.0	18.6	9.6	1999-03-15 09:00:00	74	9.0	28.15	9.57
15.03.1999	10:00	6:43	18:34	711	704	466.5	130.6	0.0	130.6	336.8	366.9	10.8	7.9	9.3	1.0	24.7	14.7	1999-03-15 10:00:00	74	10.0	33.15	14.70
15.03.1999	11:00	6:43	18:34	711	704	572.6	160.3	0.0	160.3	338.8	367.8	10.9	8.2	9.5	2.0	28.4	13.5	1999-03-15 11:00:00	74	11.0	34.17	13.48
15.03.1999	12:00	6:43	18:34	711	704	670.1	187.6	0.0	187.6	342.5	374.1	12.2	8.9	9.6	2.0	32.3	15.3	1999-03-15 12:00:00	74	12.0	29.38	15.28
15.03.1999	13:00	6:43	18:34	711	704	677.4	616.4	569.1	47.3	295.2	420.3	21.4	11.3	10.4	2.0	31.9	16.6	1999-03-15 13:00:00	74	13.0	31.11	16.62
15.03.1999	14:00	6:43	18:34	711	704	632.2	575.3	525.2	50.1	306.6	429.6	23.0	13.7	11.1	2.0	33.1	18.5	1999-03-15 14:00:00	74	14.0	31.97	18.44
15.03.1999	15:00	6:43	18:34	711	704	537.7	489.3	434.4	54.9	312.7	413.8	20.1	15.0	11.4	4.0	31.1	14.0	1999-03-15 15:00:00	74	15.0	29.43	14.01
15.03.1999	16:00	6:43	18:34	711	704	400.6	364.5	306.3	58.2	312.9	409.9	19.4	15.2	11.0	3.0	28.0	15.3	1999-03-15 16:00:00	74	16.0	24.67	15.29
15.03.1999	17:00	6:43	18:34	711	704	231.3	189.6	135.9	53.7	311.3	391.7	15.9	14.4	11.1	3.0	20.1	12.2	1999-03-15 17:00:00	74	17.0	14.48	12.17
15.03.1999	18:00	6:43	18:34	711	704	48.6	31.1	17.0	14.2	314.1	374.2	12.5	13.1	10.7	3.0	8.8	7.3	1999-03-15 18:00:00	74	18.0	4.47	7.35
15.03.1999	19:00	6:43	18:34	711	704	0.0	0.0	0.0	0.0	316.0	365.3	10.7	11.8	10.4	2.0	5.3	7.6	1999-03-15 19:00:00	74	19.0	2.98	7.60
15.03.1999	20:00	6:43	18:34	711	704	0.0	0.0	0.0	0.0	293.7	358.9	9.6	11.1	10.2	2.0	2.3	6.0	1999-03-15 20:00:00	74	20.0	2.25	6.04
15.03.1999	21:00	6:43	18:34	711	704	0.0	0.0	0.0	0.0	287.5	354.8	8.8	10.0	9.5	3.0	1.2	2.1	1999-03-15 21:00:00	74	21.0	1.16	2.15
15.03.1999	22:00	6:43	18:34	711	704	0.0	0.0	0.0	0.0	290.6	362.9	10.4	11.2	8.8	6.0	2.4	-3.3	1999-03-15 22:00:00	74	22.0	2.33	-3.29
15.03.1999	23:00	6:43	18:34	711	704	0.0	0.0	0.0	0.0	288.5	351.2	8.1	9.5	8.8	2.0	0.9	4.2	1999-03-15 23:00:00	74	23.0	0.28	4.21
16.03.1999	00:00	6:41	18:35	714	707	0.0	0.0	0.0	0.0	299.0	347.4	7.1	8.7	9.0	1.0	1.6	6.5	1999-03-16 00:00:00	75	0.0	-0.69	6.48
16.03.1999	01:00	6:41	18:35	714	707	0.0	0.0	0.0	0.0	320.7	350.0	7.4	8.4	8.7	1.0	4.2	7.2	1999-03-16 01:00:00	75	1.0	-1.09	7.22
16.03.1999	02:00	6:41	18:35	714	707	0.0	0.0	0.0	0.0	313.4	342.9	6.0	7.0	8.4	1.0	2.7	5.8	1999-03-16 02:00:00	75	2.0	-2.54	5.83
16.03.1999	03:00	6:41	18:35	714	707	0.0	0.0	0.0	0.0	309.8	339.9	5.4	6.4	8.2	1.0	2.0	5.2	1999-03-16 03:00:00	75	3.0	-3.20	5.19
16.03.1999	04:00	6:41	18:35	714	707	0.0	0.0	0.0	0.0	304.6	335.7	4.6	5.6	7.7	1.0	1.0	4.2	1999-03-16 04:00:00	75	4.0	-4.18	4.25
16.03.1999	05:00	6:41	18:35	714	707	0.0	0.0	0.0	0.0	266.5	328.7	3.5	4.9	7.6	2.0	-4.0	-0.9	1999-03-16 05:00:00	75	5.0	-4.61	-0.91
16.03.1999	06:00	6:41	18:35	714	707	0.0	0.0	0.0	0.0	259.0	325.2	2.8	4.3	7.4	2.0	-5.2	-1.8	1999-03-16 06:00:00	75	6.0	-5.28	-1.80
16.03.1999	07:00	6:41	18:35	714	707	2.0	1.7	0.8	0.9	259.6	324.5	2.6	4.1	7.4	2.0	-5.1	-1.9	1999-03-16 07:00:00	75	7.0	-1.63	-1.90
16.03.1999	08:00	6:41	18:35	714	707	152.9	139.1	71.0	68.1	263.2	341.9	6.4	5.1	7.7	1.0	10.5	7.6	1999-03-16 08:00:00	75	8.0	19.03	7.56
16.03.1999	09:00	6:41	18:35	714	707	362.7	330.1	271.3	58.8	270.4	366.3	11.3	6.7	8.0	2.0	19.7	9.1	1999-03-16 09:00:00	75	9.0	23.33	9.06
16.03.1999	10:00	6:41	18:35	714	707	509.7	417.9	348.8	69.1	280.8	385.9	15.1	8.8	8.3	2.0	25.5	12.5	1999-03-16 10:00:00	75	10.0	27.81	12.49
16.03.1999	11:00	6:41	18:35	714	707	616.5	283.6	145.4	138.2	316.3	387.1	15.0	10.7	8.4	2.0	29.8	15.1	1999-03-16 11:00:00	75	11.0	30.31	15.11
16.03.1999	12:00	6:41	18:35	714	707	675.4	310.7	161.8	148.9	324.4	393.9	16.2	12.4	8.5	3.0	32.5	14.4	1999-03-16 12:00:00	75	12.0	31.01	14.40
16.03.1999	13:00	6:41	18:35	714	707	682.5	375.4	245.6	129.8	318.5	398.0	17.1	13.8	8.2	5.0	32.4	10.7	1999-03-16 13:00:00	75	13.0	30.90	10.69
16.03.1999	14:00	6:41	18:35	714	707	637.0	350.4	226.7	123.7	319.9	396.7	16.8	14.2	8.1	6.0	31.5	8.9	1999-03-16 14:00:00	75	14.0	30.13	8.92
16.03.1999	15:00	6:41	18:35	714	707	542.3	395.9	312.8	83.1	300.2	391.9	16.1	13.2	7.7	6.0	27.9	6.7	1999-03-16 15:00:00	75	15.0	26.93	6.70
16.03.1999	16:00	6:41	18:35	714	707	405.1	368.6	309.7	59.0	294.6	389.9	15.7	13.2	7.6	6.0	25.0	5.7	1999-03-16 16:00:00	75	16.0	21.99	5.74
16.03.1999	17:00	6:41	18:35	714	707	235.6	214.4	161.6	52.8	290.8	377.5	13.4	12.1	7.8	5.0	17.9	4.3	1999-03-16 17:00:00	75	17.0	11.88	4.32
16.03.1999	18:00	6:41	18:35	714	707	52.6	38.4	22.8	15.5	290.8	363.0	10.5	11.2	7.4	3.0	5.8	4.2	1999-03-16 18:00:00	75	18.0	1.50	4.18
16.03.1999	19:00	6:41	18:35	714	707	0.0	0.0	0.0	0.0	279.7	351.7	8.2	9.9	7.2	2.0	0.0	3.8	1999-03-16 19:00:00	75	19.0	-0.02	3.80
16.03.1999	20:00	6:41	18:35	714	707	0.0	0.0	0.0	0.0	275.2	355.3	9.0	9.9	6.2	6.0	-0.1	-6.0	1999-03-16 20:00:00	75	20.0	-0.12	-6.06
16.03.1999	21:00	6:41	18:35	714	707	0.0	0.0	0.0	0.0	273.7	351.4	8.2	9.2	6.5	5.0	-0.7	-4.8	1999-03-16 21:00:00	75	21.0	-0.68	-4.83
16.03.1999	22:00	6:41	18:35	714	707	0.0	0.0	0.0	0.0	270.7	348.8	7.7	8.7	6.3	5.0	-1.3	-5.6	1999-03-16 22:00:00	75	22.0	-1.28	-5.56
16.03.1999	23:00	6:41	18:35	714	707	0.0	0.0	0.0	0.0	267.5	342.6	6.5	7.8	6.3	3.0	-2.3	-1.5	1999-03-16 23:00:00	75	23.0	-2.35	-1.47
17.03.1999	00:00	6:39	18:37	718	710	0.0	0.0	0.0	0.0	263.3	338.6	5.7	7.0	6.1	3.0	-3.2	-2.5	1999-03-17 00:00:00	76	0.0	-3.24	-2.45
17.03.1999	01:00	6:39	18:37	718	710	0.0	0.0	0.0	0.0	255.3	326.3	3.1	4.7	6.2	2.0	-5.5	-1.9	1999-03-17 01:00:00	76	1.0	-5.56	-1.90
17.03.1999	02:00	6:39	18:37	718	710	0.0	0.0	0.0	0.0	252.3	320.0	1.7	3.9	6.2	1.0	-6.6	0.1	1999-03-17 02:00:00	76	2.0	-6.62	0.09
17.03.1999	03:00	6:39	18:37	718	710	0.0	0.0	0.0	0.0	248.7	318.4	1.4	3.0	6.1	2.0	-7.2	-3.7	1999-03-17 03:00:00	76	3.0	-7.24	-3.72
17.03.1999	04:00	6:39	18:37	718	710	0.0	0.0	0.0	0.0	245.2	314.7	0.6	2.2	6.0	2.0	-8.1	-4.6	1999-03-17 04:00:00	76	4.0	-8.07	-4.63
17.03.1999	05:00	6:39	18:37	718	710	0.0	0.0	0.0	0.0	243.3	310.4	-0.4	1.8	5.9	1.0	-8.8	-2.1	1999-03-17 05:00:00	76	5.0	-8.82	-2.07
17.03.1999	06:00	6:39	18:37	718	710	0.0	0.0	0.0	0.0	241.3	310.2	-0.4	1.2	5.9	2.0	-9.1	-5.7	1999-03-17 06:00:00	76	6.0	-9.09	-5.73
17.03.1999	07:00	6:39	18:37	718	710	6.6	6.0	3.1	2.8	241.8	308.8	-0.7	1.3	5.9	1.0	-8.5	-2.3	1999-03-17 07:00:00	76	7.0	1.79	-2.27
17.03.1999	08:00	6:39	18:37	718	710	193.2	175.8	127.1	48.7	244.8	328.9	3.8	2.2	5.9	2.0	7.1	0.8	1999-03-17 08:00:00	76	8.0	13.54	0.83
17.03.1999	09:00	6:39	18:37	718	710	368.8	335.6	276.0	59.6	254.8	351.1	8.4	4.7	6.1	3.0	17.2	3.0	1999-03-17 09:00:00	76	9.0	20.78	2.97
17.03.1999	10:00	6:39	18:37	718	710	515.5	469.1	411.5	57.6	265.7	376.7	13.4	7.8	5.9	3.0	24.1	7.7	1999-03-17 10:00:00	76	10.0	25.61	7.68
17.03.1999	11:00	6:39	18:37	718	710	622.0	454.1	366.7	87.4	273.8	376.6	13.3	8.8	5.9	4.0	26.1	6.2	1999-03-17 11:00:00	76	11.0	26.74	6.20
17.03.1999	12:00	6:39	18:37	718	710	680.7	558.2	488.8	69.4	273.6	390.4	16.0	10.3	5.4	4.0	28.1	8.0	1999-03-17 12:00:00	76	12.0	27.74	7.98
17.03.1999	13:00	6:39	18:37	718	710	687.5	378.1	247.2	130.9	301.4	384.8	14.7	11.9	6.3	6.0	30.2	5.8	1999-03-17 13:00:00	76	13.0	28.60	5.84
17.03.1999	14:00	6:39	18:37	718	710	641.8	353.0	228.2	124.8	302.2	401.2	17.8	13.9	5.1	3.0	30.6	14.1	1999-03-17 14:00:00	76	14.0	29.69	14.11
17.03.1999	15:00	6:39	18:37	718	710	546.9	300.8	189.1	111.7	291.6	388.7	15.5	13.7	3.9	6.0	26.4	5.9	1999-03-17 15:00:00	76	15.0	25.41	5.83
17.03.1999	16:00	6:39	18:37	718	710	409.5	188.4	89.4	99.0	301.5	382.5	14.2	13.2	4.1	5.0	22.2	5.9	1999-03-17 16:00:00	76	16.0	20.34	5.89
17.03.1999	17:00	6:39	18:37	718	710	240.0	110.4	47.0	63.4	297.5	373.1	12.4	12.2	4.1	4.0	15.0	4.8	1999-03-17 17:00:00	76	17.0	10.07	4.82
17.03.1999	18:00	6:39	18:37	718	710	56.5	36.2	19.9	16.2	280.1	360.5	10.1	10.7	4.9	5.0	4.4	-2.2	1999-03-17 18:00:00	76	18.0	-0.35	-2.16
17.03.1999	19:00	6:39	18:37	718	710	0.0	0.0	0.0	0.0	270.6	347.8	7.5	9.3	5.0	2.0	-1.4	2.4	1999-03-17 19:00:00	76	19.0	-2.05	2.40
17.03.1999	20:00	6:39	18:37	718	710	0.0	0.0	0.0	0.0	261.7	343.6	6.7	8.2	5.0	3.0	-2.9	-1.7	1999-03-17 20:00:00	76	20.0	-2.89	-1.70
17.03.1999	21:00	6:39	18:37	718	710	0.0	0.0	0.0	0.0	257.2	341.6	6.4	7.6	4.7	4.0	-3.6	-5.3	1999-03-17 21:00:00	76	21.0	-3.58	-5.28
17.03.1999	22:00	6:39	18:37	718	710	0.0	0.0	0.0	0.0	254.5	337.1	5.4	6.9	4.7	3.0	-4.4	-3.3	1999-03-17 22:00:00	76	22.0	-4.38	-3.32
17.03.1999	23:00	6:39	18:37	718	710	0.0	0.0	0.0	0.0	251.9	335.9	5.2	6.7	4.4	3.0	-4.8	-3.7	1999-03-17 23:00:00	76	23.0	-4.84	-3.70
18.03.1999	00:00	6:37	18:38	721	714	0.0	0.0	0.0	0.0	245.4	319.6	1.7	4.1	4.8	1.0	-7.5	-0.5	1999-03-18 00:00:00	77	0.0	-7.49	-0.48
18.03.1999	01:00	6:37	18:38	721	714	0.0	0.0	0.0	0.0	243.3	318.5	1.5	3.2	5.0	2.0	-7.8	-4.1	1999-03-18 01:00:00	77	1.0	-7.85	-4.08
18.03.1999	02:00	6:37	18:38	721	714	0.0	0.0	0.0	0.0	240.0	313.3	0.3	2.7	4.7	1.0	-8.9	-1.8	1999-03-18 02:00:00	77	2.0	-8.90	-1.86
18.03.1999	03:00	6:37	18:38	721	714	0.0	0.0	0.0	0.0	237.2	309.3	-0.5	1.8	4.8	1.0	-9.7	-2.7	1999-03-18 03:00:00	77	3.0	-9.67	-2.68
18.03.1999	04:00	6:37	18:38	721	714	0.0	0.0	0.0	0.0	234.1	307.3	-1.0	1.4	4.5	1.0	-10.3	-3.2	1999-03-18 04:00:00	77	4.0	-10.32	-3.23
18.03.1999	05:00	6:37	18:38	721	714	0.0	0.0	0.0	0.0	233.7	306.1	-1.3	1.1	4.6	1.0	-10.5	-3.4	1999-03-18 05:00:00	77	5.0	-10.51	-3.46
18.03.1999	07:00	6:37	18:38	721	714	20.6	20.6	14.9	5.7	233.6	307.9	-0.8	0.5	4.9	2.0	-8.5	-6.3	1999-03-18 07:00:00	77	7.0	1.17	-6.29
18.03.1999	08:00	6:37	18:38	721	714	199.4	199.4	150.2	49.2	240.2	333.0	4.7	2.1	5.1	1.0	8.1	4.2	1999-03-18 08:00:00	77	8.0	13.81	4.23
18.03.1999	09:00	6:37	18:38	721	714	374.8	374.8	320.7	54.1	248.5	356.2	9.5	4.2	5.3	2.0	18.0	6.1	1999-03-18 09:00:00	77	9.0	20.73	6.07
18.03.1999	10:00	6:37	18:38	721	714	521.3	521.3	475.5	45.8	253.0	377.1	13.7	5.6	5.2	2.0	23.6	9.0	1999-03-18 10:00:00	77	10.0	24.47	9.02
18.03.1999	11:00	6:37	18:38	721	714	627.6	627.6	591.6	35.9	260.0	386.5	15.4	7.4	5.3	3.0	26.3	8.0	1999-03-18 11:00:00	77	11.0	26.05	8.00
18.03.1999	12:00	6:37	18:38	721	714	686.0	624.2	574.4	49.9	265.3	404.2	18.7	8.8	5.2	2.0	28.6	12.8	1999-03-18 12:00:00	77	12.0	28.01	12.83
18.03.1999	13:00	6:37	18:38	721	714	692.5	567.8	497.7	70.1	272.3	393.8	16.7	9.6	5.6	3.0	28.5	10.4	1999-03-18 13:00:00	77	13.0	27.83	10.44
18.03.1999	14:00	6:37	18:38	721	714	646.6	588.4	536.1	52.3	273.2	397.5	17.4	10.0	5.8	3.0	28.4	10.7	1999-03-18 14:00:00	77	14.0	27.35	10.74
18.03.1999	15:00	6:37	18:38	721	714	551.5	352.9	254.1	98.8	287.2	390.1	15.8	10.9	5.9	2.0	26.7	13.6	1999-03-18 15:00:00	77	15.0	26.06	13.59
18.03.1999	16:00	6:37	18:38	721	714	413.9	190.4	90.3	100.1	301.1	374.1	12.6	10.4	5.5	2.0	21.6	11.4	1999-03-18 16:00:00	77	16.0	19.98	11.40
18.03.1999	17:00	6:37	18:38	721	714	244.3	90.4	23.9	66.4	315.3	365.3	10.7	10.2	5.8	3.0	15.5	6.4	1999-03-18 17:00:00	77	17.0	10.01	6.39
18.03.1999	18:00	6:37	18:38	721	714	60.5	22.4	5.3	17.1	309.8	354.6	8.5	9.4	5.5	1.0	6.3	7.8	1999-03-18 18:00:00	77	18.0	-1.89	7.83
18.03.1999	19:00	6:37	18:38	721	714	0.0	0.0	0.0	0.0	309.9	349.2	7.4	8.3	6.3	2.0	3.0	3.6	1999-03-18 19:00:00	77	19.0	-2.06	3.59
18.03.1999	20:00	6:37	18:38	721	714	0.0	0.0	0.0	0.0	305.6	344.7	6.5	7.4	6.3	2.0	2.0	2.6	1999-03-18 20:00:00	77	20.0	-2.92	2.63
18.03.1999	21:00	6:37	18:38	721	714	0.0	0.0	0.0	0.0	301.7	338.9	5.3	6.5	6.3	1.0	1.0	4.4	1999-03-18 21:00:00	77	21.0	-4.09	4.44
18.03.1999	22:00	6:37	18:38	721	714	0.0	0.0	0.0	0.0	315.0	340.1	5.4	6.0	6.3	2.0	2.5	1.9	1999-03-18 22:00:00	77	22.0	-4.25	1.87
18.03.1999	23:00	6:37	18:38	721	714	0.0	0.0	0.0	0.0	299.1	339.1	5.4	6.1	6.1	3.0	0.7	-1.8	1999-03-18 23:00:00	77	23.0	-4.10	-1.82
19.03.1999	00:00	6:35	18:39	725	717	0.0	0.0	0.0	0.0	283.2	333.5	4.3	5.5	6.0	2.0	-1.6	0.0	1999-03-19 00:00:00	78	0.0	-4.92	-0.02
19.03.1999	01:00	6:35	18:39	725	717	0.0	0.0	0.0	0.0	309.7	335.6	4.5	5.1	6.1	2.0	1.5	0.8	1999-03-19 01:00:00	78	1.0	-5.24	0.85
19.03.1999	02:00	6:35	18:39	725	717	0.0	0.0	0.0	0.0	309.0	335.1	4.4	5.0	6.0	2.0	1.4	0.7	1999-03-19 02:00:00	78	2.0	-5.40	0.72
19.03.1999	04:00	6:35	18:39	725	717	0.0	0.0	0.0	0.0	308.2	333.2	4.0	4.8	6.0	1.0	1.1	3.4	1999-03-19 04:00:00	78	4.0	-5.90	3.43
19.03.1999	06:00	6:35	18:39	725	717	0.0	0.0	0.0	0.0	312.4	335.5	4.5	5.2	6.5	1.0	1.8	4.0	1999-03-19 06:00:00	78	6.0	-5.20	4.04
19.03.1999	07:00	6:35	18:39	725	717	25.4	7.1	0.0	7.1	314.3	337.4	4.8	5.4	6.6	1.0	3.3	4.7	1999-03-19 07:00:00	78	7.0	6.85	4.74
19.03.1999	08:00	6:35	18:39	725	717	205.5	57.5	0.0	57.5	315.9	343.0	6.0	5.3	7.0	1.0	11.3	7.8	1999-03-19 08:00:00	78	8.0	17.60	7.81
19.03.1999	09:00	6:35	18:39	725	717	349.6	97.9	0.0	97.9	317.4	343.9	6.2	5.1	7.6	3.0	16.9	3.6	1999-03-19 09:00:00	78	9.0	25.84	3.60
19.03.1999	10:00	6:35	18:39	725	717	476.3	133.4	0.0	133.4	313.7	343.0	6.1	4.4	7.4	3.0	21.0	4.5	1999-03-19 10:00:00	78	10.0	29.98	4.52
19.03.1999	11:00	6:35	18:39	725	717	532.2	74.5	0.0	74.5	316.5	340.4	5.5	4.7	7.8	3.0	13.4	2.1	1999-03-19 11:00:00	78	11.0	12.63	2.08
19.03.1999	12:00	6:35	18:39	725	717	654.7	183.3	0.0	183.3	317.0	357.7	9.1	5.0	7.6	1.0	28.5	14.3	1999-03-19 12:00:00	78	12.0	33.34	14.27
19.03.1999	13:00	6:35	18:39	725	717	697.4	195.3	0.0	195.3	317.3	362.2	10.0	5.7	7.0	1.0	30.3	15.1	1999-03-19 13:00:00	78	13.0	27.94	15.12
19.03.1999	14:00	6:35	18:39	725	717	651.2	241.0	77.1	163.9	303.3	366.4	11.0	6.0	7.0	1.0	28.1	14.5	1999-03-19 14:00:00	78	14.0	27.01	14.46
19.03.1999	15:00	6:35	18:39	725	717	556.0	205.7	64.0	141.7	307.3	362.2	10.1	7.1	6.9	2.0	25.2	11.0	1999-03-19 15:00:00	78	15.0	23.90	11.01
19.03.1999	16:00	6:35	18:39	725	717	418.3	154.8	45.6	109.2	303.8	354.9	8.7	7.4	6.0	4.0	19.8	2.9	1999-03-19 16:00:00	78	16.0	17.72	2.88
19.03.1999	17:00	6:35	18:39	725	717	248.6	92.0	24.4	67.6	300.5	350.2	7.7	7.2	5.6	3.0	12.9	3.1	1999-03-19 17:00:00	78	17.0	7.71	3.17
19.03.1999	18:00	6:35	18:39	725	717	64.4	23.8	5.6	18.3	299.1	343.1	6.2	6.8	5.6	2.0	4.2	2.8	1999-03-19 18:00:00	78	18.0	-3.96	2.84
19.03.1999	19:00	6:35	18:39	725	717	0.0	0.0	0.0	0.0	297.8	341.1	5.8	6.6	5.6	3.0	0.8	-1.5	1999-03-19 19:00:00	78	19.0	-3.96	-1.53
19.03.1999	20:00	6:35	18:39	725	717	0.0	0.0	0.0	0.0	294.4	337.6	5.1	6.1	5.4	2.0	0.1	0.8	1999-03-19 20:00:00	78	20.0	-4.77	0.84
19.03.1999	21:00	6:35	18:39	725	717	0.0	0.0	0.0	0.0	309.5	337.8	5.0	5.9	5.5	1.0	1.7	4.2	1999-03-19 21:00:00	78	21.0	-5.21	4.16
19.03.1999	22:00	6:35	18:39	725	717	0.0	0.0	0.0	0.0	311.7	337.4	4.9	5.7	6.0	1.0	1.9	4.2	1999-03-19 22:00:00	78	22.0	-5.04	4.24
19.03.1999	23:00	6:35	18:39	725	717	0.0	0.0	0.0	0.0	310.4	336.1	4.6	5.2	6.1	2.0	1.6	1.0	1999-03-19 23:00:00	78	23.0	-5.14	0.95
20.03.1999	00:00	6:33	18:41	728	720	0.0	0.0	0.0	0.0	309.9	334.0	4.1	4.7	6.4	2.0	1.4	0.6	1999-03-20 00:00:00	79	0.0	-5.43	0.62
20.03.1999	01:00	6:33	18:41	728	720	0.0	0.0	0.0	0.0	311.1	334.5	4.3	4.8	6.5	2.0	1.5	0.8	1999-03-20 01:00:00	79	1.0	-5.28	0.75
20.03.1999	02:00	6:33	18:41	728	720	0.0	0.0	0.0	0.0	308.5	332.1	3.8	4.3	6.5	2.0	1.0	0.2	1999-03-20 02:00:00	79	2.0	-5.76	0.22
20.03.1999	03:00	6:33	18:41	728	720	0.0	0.0	0.0	0.0	306.8	329.8	3.3	3.8	6.6	2.0	0.6	-0.3	1999-03-20 03:00:00	79	3.0	-6.18	-0.25
20.03.1999	04:00	6:33	18:41	728	720	0.0	0.0	0.0	0.0	307.0	329.4	3.2	3.7	6.7	2.0	0.6	-0.3	1999-03-20 04:00:00	79	4.0	-6.22	-0.29
20.03.1999	05:00	6:33	18:41	728	720	0.0	0.0	0.0	0.0	306.7	329.0	3.1	3.6	6.7	2.0	0.5	-0.4	1999-03-20 05:00:00	79	5.0	-6.31	-0.40
20.03.1999	06:00	6:33	18:41	728	720	0.0	0.0	0.0	0.0	290.3	326.6	2.7	3.4	6.6	3.0	-1.6	-4.6	1999-03-20 06:00:00	79	6.0	-6.39	-4.62
20.03.1999	07:00	6:33	18:41	728	720	30.4	11.2	2.6	8.6	290.6	326.1	2.6	3.5	6.6	1.0	-0.1	2.4	1999-03-20 07:00:00	79	7.0	5.67	2.36
20.03.1999	08:00	6:33	18:41	728	720	211.6	78.3	20.0	58.3	294.0	337.7	5.1	4.4	6.5	1.0	9.6	6.5	1999-03-20 08:00:00	79	8.0	16.98	6.53
20.03.1999	09:00	6:33	18:41	728	720	386.7	143.1	41.4	101.7	296.6	346.5	7.0	5.2	6.4	2.0	17.3	6.8	1999-03-20 09:00:00	79	9.0	22.49	6.79
20.03.1999	10:00	6:33	18:41	728	720	532.8	197.1	60.7	136.4	296.3	353.2	8.4	5.6	6.0	2.0	22.8	8.9	1999-03-20 10:00:00	79	10.0	25.25	8.96
20.03.1999	11:00	6:33	18:41	728	720	638.5	236.2	75.2	161.1	295.3	357.1	9.2	5.7	5.8	2.0	26.3	10.2	1999-03-20 11:00:00	79	11.0	26.15	10.25
20.03.1999	12:00	6:33	18:41	728	720	696.3	320.3	166.4	153.9	289.2	366.2	11.1	7.3	5.7	3.0	28.2	8.7	1999-03-20 12:00:00	79	12.0	26.58	8.72
20.03.1999	13:00	6:33	18:41	728	720	702.3	323.0	168.0	155.0	291.9	374.4	12.7	7.9	5.8	2.0	29.2	12.6	1999-03-20 13:00:00	79	13.0	27.75	12.65
20.03.1999	14:00	6:33	18:41	728	720	655.9	242.7	77.6	165.1	301.7	362.9	10.3	8.0	5.3	4.0	27.8	5.9	1999-03-20 14:00:00	79	14.0	25.47	5.96
20.03.1999	15:00	6:33	18:41	728	720	560.4	308.2	193.4	114.8	282.4	374.5	12.8	8.6	5.4	2.0	25.0	11.4	1999-03-20 15:00:00	79	15.0	24.50	11.47
20.03.1999	16:00	6:33	18:41	728	720	422.6	194.4	92.1	102.3	287.0	361.2	10.1	8.4	4.7	3.0	19.6	6.2	1999-03-20 16:00:00	79	16.0	18.18	6.19
20.03.1999	17:00	6:33	18:41	728	720	252.8	93.5	24.8	68.8	298.1	352.2	8.1	7.7	4.9	3.0	13.0	3.4	1999-03-20 17:00:00	79	17.0	8.05	3.38
20.03.1999	18:00	6:33	18:41	728	720	68.4	25.3	5.9	19.4	294.9	343.9	6.4	7.1	4.8	2.0	4.0	2.8	1999-03-20 18:00:00	79	18.0	-4.31	2.75
20.03.1999	19:00	6:33	18:41	728	720	0.0	0.0	0.0	0.0	295.7	339.4	5.5	6.9	5.1	1.0	0.4	4.1	1999-03-20 19:00:00	79	19.0	-4.58	4.15
20.03.1999	20:00	6:33	18:41	728	720	0.0	0.0	0.0	0.0	296.2	338.8	5.3	6.1	5.6	3.0	0.4	-2.0	1999-03-20 20:00:00	79	20.0	-4.44	-2.06
20.03.1999	21:00	6:33	18:41	728	720	0.0	0.0	0.0	0.0	294.1	337.0	5.0	5.6	5.6	4.0	0.0	-5.6	1999-03-20 21:00:00	79	21.0	-4.79	-5.61
20.03.1999	22:00	6:33	18:41	728	720	0.0	0.0	0.0	0.0	263.8	330.0	3.8	5.3	5.6	2.0	-4.2	-1.2	1999-03-20 22:00:00	79	22.0	-5.39	-1.18
20.03.1999	23:00	6:33	18:41	728	720	0.0	0.0	0.0	0.0	253.9	327.2	3.3	4.6	5.7	3.0	-5.6	-5.3	1999-03-20 23:00:00	79	23.0	-5.80	-5.27
21.03.1999	00:00	6:31	18:42	732	724	0.0	0.0	0.0	0.0	248.8	324.3	2.7	3.8	5.5	4.0	-6.5	-9.4	1999-03-21 00:00:00	80	0.0	-6.58	-9.37
21.03.1999	01:00	6:31	18:42	732	724	0.0	0.0	0.0	0.0	245.0	318.3	1.4	3.1	5.3	2.0	-7.7	-4.0	1999-03-21 01:00:00	80	1.0	-7.70	-4.03
21.03.1999	02:00	6:31	18:42	732	724	0.0	0.0	0.0	0.0	268.6	321.5	1.9	2.8	5.3	3.0	-4.6	-6.5	1999-03-21 02:00:00	80	2.0	-7.81	-6.49
21.03.1999	03:00	6:31	18:42	732	724	0.0	0.0	0.0	0.0	279.5	322.0	1.8	2.6	5.3	3.0	-3.3	-6.2	1999-03-21 03:00:00	80	3.0	-8.00	-6.20
21.03.1999	04:00	6:31	18:42	732	724	0.0	0.0	0.0	0.0	279.2	323.0	2.1	2.7	5.2	4.0	-3.2	-9.4	1999-03-21 04:00:00	80	4.0	-7.85	-9.36
21.03.1999	05:00	6:31	18:42	732	724	0.0	0.0	0.0	0.0	280.5	320.9	1.6	2.9	5.3	1.0	-3.3	0.5	1999-03-21 05:00:00	80	5.0	-8.21	0.47
21.03.1999	06:00	6:31	18:42	732	724	0.0	0.0	0.0	0.0	280.6	323.8	2.2	3.0	5.2	3.0	-3.0	-5.8	1999-03-21 06:00:00	80	6.0	-7.70	-5.81
21.03.1999	07:00	6:31	18:42	732	724	35.5	13.1	3.0	10.1	281.9	325.6	2.6	3.2	5.3	3.0	-0.8	-4.9	1999-03-21 07:00:00	80	7.0	5.11	-4.86
21.03.1999	08:00	6:31	18:42	732	724	217.7	80.6	20.6	59.9	285.5	333.3	4.3	3.9	5.4	3.0	8.6	-1.0	1999-03-21 08:00:00	80	8.0	15.44	-0.97
21.03.1999	09:00	6:31	18:42	732	724	392.7	145.3	42.1	103.2	301.8	356.3	9.0	7.9	5.3	4.0	18.8	2.8	1999-03-21 09:00:00	80	9.0	23.26	2.73
21.03.1999	10:00	6:31	18:42	732	724	538.4	247.7	122.7	125.0	289.6	360.3	9.9	8.3	5.1	6.0	23.4	-0.4	1999-03-21 10:00:00	80	10.0	25.17	-0.39
21.03.1999	11:00	6:31	18:42	732	724	643.9	528.0	454.6	73.4	268.2	373.3	12.7	8.7	5.5	6.0	26.1	1.1	1999-03-21 11:00:00	80	11.0	26.29	1.06
21.03.1999	12:00	6:31	18:42	732	724	701.4	385.8	251.2	134.6	291.1	376.0	13.1	10.2	5.7	6.0	29.1	3.6	1999-03-21 12:00:00	80	12.0	27.56	3.63
21.03.1999	13:00	6:31	18:42	732	724	707.1	261.6	84.5	177.1	317.7	376.1	12.8	10.9	5.7	6.0	31.6	5.2	1999-03-21 13:00:00	80	13.0	28.02	5.16
21.03.1999	14:00	6:31	18:42	732	724	660.5	244.4	78.1	166.3	316.6	373.3	12.3	10.5	5.8	6.0	30.0	4.3	1999-03-21 14:00:00	80	14.0	27.17	4.26
21.03.1999	15:00	6:31	18:42	732	724	564.8	209.0	64.9	144.0	316.7	372.2	12.0	10.4	5.9	5.0	27.1	5.4	1999-03-21 15:00:00	80	15.0	25.21	5.36
21.03.1999	16:00	6:31	18:42	732	724	426.9	119.5	0.0	119.5	332.4	368.6	11.2	10.3	5.9	5.0	23.1	3.9	1999-03-21 16:00:00	80	16.0	20.33	3.92
21.03.1999	17:00	6:31	18:42	732	724	257.0	72.0	0.0	72.0	329.6	363.4	10.1	9.8	5.8	5.0	16.4	1.2	1999-03-21 17:00:00	80	17.0	10.95	1.17
21.03.1999	18:00	6:31	18:42	732	724	72.3	20.2	0.0	20.2	329.0	359.5	9.3	9.5	5.9	6.0	8.9	-3.7	1999-03-21 18:00:00	80	18.0	-0.71	-3.71
21.03.1999	19:00	6:31	18:42	732	724	0.0	0.0	0.0	0.0	329.8	357.2	8.9	9.2	6.3	5.0	5.8	-2.8	1999-03-21 19:00:00	80	19.0	-0.80	-2.78
21.03.1999	20:00	6:31	18:42	732	724	0.0	0.0	0.0	0.0	328.9	355.9	8.6	8.8	6.5	9.0	5.6	-10.3	1999-03-21 20:00:00	80	20.0	-0.88	-10.27
21.03.1999	21:00	6:31	18:42	732	724	0.0	0.0	0.0	0.0	326.8	349.9	7.4	7.6	7.1	7.0	4.8	-8.6	1999-03-21 21:00:00	80	21.0	-1.79	-8.62
21.03.1999	22:00	6:31	18:42	732	724	0.0	0.0	0.0	0.0	324.8	347.5	6.9	7.1	7.2	7.0	4.3	-9.3	1999-03-21 22:00:00	80	22.0	-2.23	-9.32
21.03.1999	23:00	6:31	18:42	732	724	0.0	0.0	0.0	0.0	324.3	346.5	6.7	6.9	7.3	7.0	4.2	-9.6	1999-03-21 23:00:00	80	23.0	-2.37	-9.55
22.03.1999	00:00	6:28	18:44	735	727	0.0	0.0	0.0	0.0	321.5	344.6	6.3	6.5	7.1	8.0	3.7	-12.0	1999-03-22 00:00:00	81	0.0	-2.81	-11.99
22.03.1999	01:00	6:28	18:44	735	727	0.0	0.0	0.0	0.0	319.2	342.6	5.9	6.1	7.0	8.0	3.2	-12.6	1999-03-22 01:00:00	81	1.0	-3.25	-12.65
22.03.1999	02:00	6:28	18:44	735	727	0.0	0.0	0.0	0.0	302.4	339.6	5.4	5.8	7.0	7.0	1.2	-11.8	1999-03-22 02:00:00	81	2.0	-3.58	-11.82
22.03.1999	03:00	6:28	18:44	735	727	0.0	0.0	0.0	0.0	320.4	343.1	6.0	6.2	7.1	8.0	3.4	-12.4	1999-03-22 03:00:00	81	3.0	-3.10	-12.44
22.03.1999	04:00	6:28	18:44	735	727	0.0	0.0	0.0	0.0	303.5	340.0	5.5	5.9	7.1	6.0	1.3	-9.6	1999-03-22 04:00:00	81	4.0	-3.48	-9.60
22.03.1999	05:00	6:28	18:44	735	727	0.0	0.0	0.0	0.0	305.4	341.9	5.9	6.2	7.3	8.0	1.7	-12.9	1999-03-22 05:00:00	81	5.0	-3.01	-12.93
22.03.1999	06:00	6:28	18:44	735	727	0.0	0.0	0.0	0.0	319.6	340.3	5.4	5.6	7.5	7.0	3.0	-11.3	1999-03-22 06:00:00	81	6.0	-3.59	-11.36
22.03.1999	07:00	6:28	18:44	735	727	40.8	11.4	0.0	11.4	318.9	340.2	5.4	5.5	7.5	8.0	4.7	-12.8	1999-03-22 07:00:00	81	7.0	8.45	-12.79
22.03.1999	08:00	6:28	18:44	735	727	223.8	62.7	0.0	62.7	321.2	344.3	6.2	6.0	7.5	9.0	12.6	-11.3	1999-03-22 08:00:00	81	8.0	17.61	-11.33
22.03.1999	09:00	6:28	18:44	735	727	398.6	111.6	0.0	111.6	321.2	346.5	6.7	6.0	7.5	7.0	19.2	-5.5	1999-03-22 09:00:00	81	9.0	22.45	-5.53
22.03.1999	10:00	6:28	18:44	735	727	544.1	152.3	0.0	152.3	321.2	348.8	7.2	6.0	7.5	6.0	24.5	-1.6	1999-03-22 10:00:00	81	10.0	24.71	-1.54
22.03.1999	11:00	6:28	18:44	735	727	649.2	181.8	0.0	181.8	323.2	350.3	7.5	6.3	7.6	8.0	28.3	-3.9	1999-03-22 11:00:00	81	11.0	25.12	-3.93
22.03.1999	12:00	6:28	18:44	735	727	706.5	197.8	0.0	197.8	324.6	353.5	8.1	6.5	7.7	6.0	30.5	1.1	1999-03-22 12:00:00	81	12.0	25.75	1.11
22.03.1999	13:00	6:28	18:44	735	727	679.8	190.3	0.0	190.3	322.1	352.3	7.9	5.8	7.9	4.0	29.3	5.5	1999-03-22 13:00:00	81	13.0	30.79	5.51
22.03.1999	14:00	6:28	18:44	735	727	665.0	186.2	0.0	186.2	322.4	352.9	8.0	6.3	7.4	5.0	28.9	2.8	1999-03-22 14:00:00	81	14.0	25.14	2.76
22.03.1999	15:00	6:28	18:44	735	727	538.9	150.9	0.0	150.9	324.5	353.5	8.2	6.2	8.1	3.0	25.0	7.5	1999-03-22 15:00:00	81	15.0	27.17	7.49
22.03.1999	16:00	6:28	18:44	735	727	431.1	120.7	0.0	120.7	324.4	350.5	7.5	6.3	7.9	4.0	21.0	3.0	1999-03-22 16:00:00	81	16.0	18.48	2.95
22.03.1999	17:00	6:28	18:44	735	727	234.7	65.7	0.0	65.7	319.7	343.1	6.0	5.5	7.7	4.0	12.8	-0.7	1999-03-22 17:00:00	81	17.0	8.87	-0.69
22.03.1999	18:00	6:28	18:44	735	727	49.0	13.7	0.0	13.7	319.1	338.7	5.1	5.2	7.9	4.0	4.9	-3.7	1999-03-22 18:00:00	81	18.0	-3.93	-3.68
22.03.1999	19:00	6:28	18:44	735	727	0.0	0.0	0.0	0.0	320.9	338.8	5.1	5.4	8.1	3.0	3.0	-1.1	1999-03-22 19:00:00	81	19.0	-3.76	-1.06
22.03.1999	20:00	6:28	18:44	735	727	0.0	0.0	0.0	0.0	318.5	337.5	4.8	5.1	7.8	4.0	2.6	-4.6	1999-03-22 20:00:00	81	20.0	-4.06	-4.59
22.03.1999	21:00	6:28	18:44	735	727	0.0	0.0	0.0	0.0	315.4	335.4	4.4	4.7	7.5	4.0	2.1	-5.2	1999-03-22 21:00:00	81	21.0	-4.58	-5.19
22.03.1999	22:00	6:28	18:44	735	727	0.0	0.0	0.0	0.0	314.7	334.2	4.1	4.6	7.5	2.0	1.9	1.0	1999-03-22 22:00:00	81	22.0	-4.95	1.00
22.03.1999	23:00	6:28	18:44	735	727	0.0	0.0	0.0	0.0	313.4	334.5	4.2	4.7	7.1	2.0	1.8	0.9	1999-03-22 23:00:00	81	23.0	-5.05	0.94
23.03.1999	00:00	6:26	18:45	739	731	0.0	0.0	0.0	0.0	311.9	333.8	4.1	4.6	6.9	2.0	1.6	0.7	1999-03-23 00:00:00	82	0.0	-5.25	0.75
23.03.1999	01:00	6:26	18:45	739	731	0.0	0.0	0.0	0.0	311.8	333.0	3.9	4.4	7.0	2.0	1.4	0.6	1999-03-23 01:00:00	82	1.0	-5.39	0.56
23.03.1999	02:00	6:26	18:45	739	731	0.0	0.0	0.0	0.0	310.5	331.6	3.6	4.1	7.0	2.0	1.2	0.3	1999-03-23 02:00:00	82	2.0	-5.67	0.28
23.03.1999	03:00	6:26	18:45	739	731	0.0	0.0	0.0	0.0	310.5	331.6	3.6	4.1	7.0	2.0	1.2	0.3	1999-03-23 03:00:00	82	3.0	-5.67	0.28
23.03.1999	04:00	6:26	18:45	739	731	0.0	0.0	0.0	0.0	309.8	331.8	3.7	4.0	7.0	4.0	1.1	-6.3	1999-03-23 04:00:00	82	4.0	-5.49	-6.27
23.03.1999	05:00	6:26	18:45	739	731	0.0	0.0	0.0	0.0	307.4	332.0	3.7	4.0	6.5	6.0	0.9	-11.9	1999-03-23 05:00:00	82	5.0	-5.62	-11.87
23.03.1999	06:00	6:26	18:45	739	731	0.0	0.0	0.0	0.0	306.5	331.9	3.7	4.0	6.3	6.0	0.8	-12.0	1999-03-23 06:00:00	82	6.0	-5.83	-11.96
23.03.1999	07:00	6:26	18:45	739	731	46.3	12.9	0.0	12.9	303.4	329.0	3.1	3.3	6.3	6.0	2.1	-12.3	1999-03-23 07:00:00	82	7.0	6.46	-12.28
23.03.1999	08:00	6:26	18:45	739	731	229.9	64.4	0.0	64.4	305.6	332.5	3.9	3.5	6.6	5.0	10.2	-6.7	1999-03-23 08:00:00	82	8.0	15.92	-6.67
23.03.1999	09:00	6:26	18:45	739	731	376.3	105.4	0.0	105.4	305.3	333.2	4.0	3.4	6.6	7.0	15.8	-9.8	1999-03-23 09:00:00	82	9.0	20.38	-9.83
23.03.1999	10:00	6:26	18:45	739	731	549.7	153.9	0.0	153.9	306.9	337.9	5.0	4.0	6.4	7.0	22.5	-6.9	1999-03-23 10:00:00	82	10.0	22.78	-6.94
23.03.1999	11:00	6:26	18:45	739	731	654.5	183.3	0.0	183.3	308.7	340.2	5.5	4.2	6.6	7.0	26.4	-5.3	1999-03-23 11:00:00	82	11.0	23.51	-5.30
23.03.1999	12:00	6:26	18:45	739	731	711.5	199.2	0.0	199.2	312.2	343.0	6.1	4.9	6.7	9.0	28.8	-7.5	1999-03-23 12:00:00	82	12.0	23.73	-7.46
23.03.1999	13:00	6:26	18:45	739	731	716.6	200.6	0.0	200.6	315.0	346.4	6.8	5.3	6.9	7.0	29.5	-2.9	1999-03-23 13:00:00	82	13.0	24.43	-2.92
23.03.1999	14:00	6:26	18:45	739	731	669.5	187.4	0.0	187.4	317.4	346.5	6.8	5.4	7.3	7.0	28.1	-3.2	1999-03-23 14:00:00	82	14.0	24.15	-3.17
23.03.1999	15:00	6:26	18:45	739	731	573.4	160.6	0.0	160.6	319.8	346.9	6.8	5.8	7.4	8.0	25.2	-5.6	1999-03-23 15:00:00	82	15.0	22.34	-5.64
23.03.1999	16:00	6:26	18:45	739	731	435.3	121.9	0.0	121.9	322.1	347.5	6.9	6.2	7.5	8.0	20.7	-6.7	1999-03-23 16:00:00	82	16.0	18.08	-6.68
23.03.1999	17:00	6:26	18:45	739	731	265.4	74.3	0.0	74.3	324.2	347.4	6.9	6.5	7.6	8.0	14.7	-8.3	1999-03-23 17:00:00	82	17.0	9.70	-8.31
23.03.1999	18:00	6:26	18:45	739	731	80.2	29.7	6.8	22.9	309.8	345.8	6.7	6.8	7.7	7.0	6.3	-8.9	1999-03-23 18:00:00	82	18.0	-2.39	-8.90
23.03.1999	19:00	6:26	18:45	739	731	0.0	0.0	0.0	0.0	327.1	346.3	6.6	6.8	8.0	7.0	4.4	-9.4	1999-03-23 19:00:00	82	19.0	-2.16	-9.44
23.03.1999	20:00	6:26	18:45	739	731	0.0	0.0	0.0	0.0	327.9	345.9	6.5	6.7	8.3	6.0	4.5	-7.4	1999-03-23 20:00:00	82	20.0	-2.19	-7.43
23.03.1999	21:00	6:26	18:45	739	731	0.0	0.0	0.0	0.0	328.2	346.2	6.6	6.8	8.3	5.0	4.6	-5.0	1999-03-23 21:00:00	82	21.0	-2.15	-4.96
23.03.1999	22:00	6:26	18:45	739	731	0.0	0.0	0.0	0.0	328.9	346.5	6.6	6.9	8.4	4.0	4.7	-2.2	1999-03-23 22:00:00	82	22.0	-2.09	-2.15
23.03.1999	23:00	6:26	18:45	739	731	0.0	0.0	0.0	0.0	329.9	347.5	6.8	7.1	8.4	4.0	4.9	-1.9	1999-03-23 23:00:00	82	23.0	-1.90	-1.91
24.03.1999	00:00	6:24	18:47	742	736	0.0	0.0	0.0	0.0	329.2	346.8	6.7	7.0	8.3	3.0	4.7	0.8	1999-03-24 00:00:00	83	0.0	-2.14	0.83
24.03.1999	01:00	6:24	18:47	742	736	0.0	0.0	0.0	0.0	327.5	344.9	6.3	6.7	8.2	2.0	4.3	3.5	1999-03-24 01:00:00	83	1.0	-2.63	3.45
24.03.1999	02:00	6:24	18:47	742	736	0.0	0.0	0.0	0.0	326.5	344.3	6.2	6.6	8.1	2.0	4.2	3.3	1999-03-24 02:00:00	83	2.0	-2.77	3.33
24.03.1999	03:00	6:24	18:47	742	736	0.0	0.0	0.0	0.0	309.2	340.6	5.6	6.3	8.1	2.0	2.0	2.3	1999-03-24 03:00:00	83	3.0	-3.05	2.33
24.03.1999	04:00	6:24	18:47	742	736	0.0	0.0	0.0	0.0	270.8	335.5	4.9	6.4	8.1	2.0	-2.7	0.7	1999-03-24 04:00:00	83	4.0	-2.96	0.70
24.03.1999	05:00	6:24	18:47	742	736	0.0	0.0	0.0	0.0	266.2	332.4	4.3	5.8	7.8	2.0	-3.6	-0.1	1999-03-24 05:00:00	83	5.0	-3.66	-0.10
24.03.1999	06:00	6:24	18:47	742	736	0.0	0.0	0.0	0.0	262.0	329.9	3.8	5.0	7.5	3.0	-4.4	-4.1	1999-03-24 06:00:00	83	6.0	-4.44	-4.11
24.03.1999	07:00	6:24	18:47	742	736	51.7	47.1	30.9	16.2	265.3	335.9	5.0	5.8	7.6	2.0	0.7	1.4	1999-03-24 07:00:00	83	7.0	9.72	1.40
24.03.1999	08:00	6:24	18:47	742	736	236.0	214.7	157.4	57.3	276.0	367.9	11.6	8.5	7.7	1.0	16.1	11.5	1999-03-24 08:00:00	83	8.0	21.81	11.46
24.03.1999	09:00	6:24	18:47	742	736	410.3	373.4	307.9	65.5	286.3	389.7	15.8	10.4	8.4	2.0	25.0	13.3	1999-03-24 09:00:00	83	9.0	27.98	13.26
24.03.1999	10:00	6:24	18:47	742	736	555.2	505.3	442.5	62.8	285.3	403.8	18.5	10.6	7.9	2.0	29.1	14.7	1999-03-24 10:00:00	83	10.0	30.35	14.70
24.03.1999	11:00	6:24	18:47	742	736	659.8	600.4	542.5	57.8	295.1	423.9	22.1	12.4	8.6	2.0	32.8	17.1	1999-03-24 11:00:00	83	11.0	32.66	17.12
24.03.1999	12:00	6:24	18:47	742	736	716.4	651.9	597.5	54.4	304.9	440.4	24.9	14.3	9.3	2.0	35.1	19.1	1999-03-24 12:00:00	83	12.0	34.39	19.05
24.03.1999	13:00	6:24	18:47	742	736	721.2	721.2	688.2	33.0	309.3	454.8	27.4	15.5	9.1	2.0	36.4	20.1	1999-03-24 13:00:00	83	13.0	35.12	20.08
24.03.1999	14:00	6:24	18:47	742	736	673.9	673.9	635.6	38.2	316.8	459.0	28.0	17.1	9.4	2.0	37.2	21.2	1999-03-24 14:00:00	83	14.0	35.65	21.25
24.03.1999	15:00	6:24	18:47	742	736	577.7	577.7	530.0	47.6	318.4	448.6	26.2	17.1	9.9	2.0	35.8	20.9	1999-03-24 15:00:00	83	15.0	33.47	20.90
24.03.1999	16:00	6:24	18:47	742	736	439.4	439.4	382.2	57.2	321.6	437.6	24.3	17.8	10.0	2.0	32.9	20.4	1999-03-24 16:00:00	83	16.0	29.22	20.39
24.03.1999	17:00	6:24	18:47	742	736	269.5	245.2	184.9	60.3	316.4	410.9	19.5	16.7	9.7	2.0	24.7	17.1	1999-03-24 17:00:00	83	17.0	19.63	17.07
24.03.1999	18:00	6:24	18:47	742	736	84.1	76.6	49.5	27.1	311.0	387.2	15.1	15.4	9.8	2.0	12.9	12.4	1999-03-24 18:00:00	83	18.0	6.19	12.37
24.03.1999	19:00	6:24	18:47	742	736	0.0	0.0	0.0	0.0	301.6	368.9	11.5	13.1	10.1	2.0	4.1	8.0	1999-03-24 19:00:00	83	19.0	4.15	7.95
24.03.1999	20:00	6:24	18:47	742	736	0.0	0.0	0.0	0.0	293.5	362.4	10.3	11.9	8.9	2.0	2.6	6.4	1999-03-24 20:00:00	83	20.0	2.62	6.40
24.03.1999	21:00	6:24	18:47	742	736	0.0	0.0	0.0	0.0	288.3	358.4	9.5	10.8	8.7	3.0	1.7	2.7	1999-03-24 21:00:00	83	21.0	1.66	2.76
24.03.1999	22:00	6:24	18:47	742	736	0.0	0.0	0.0	0.0	284.4	355.0	8.9	10.5	7.9	2.0	0.9	4.7	1999-03-24 22:00:00	83	22.0	0.89	4.67
24.03.1999	23:00	6:24	18:47	742	736	0.0	0.0	0.0	0.0	275.0	346.7	7.2	8.3	7.7	4.0	-1.0	-3.1	1999-03-24 23:00:00	83	23.0	-1.03	-3.03
25.03.1999	00:00	6:22	18:48	746	739	0.0	0.0	0.0	0.0	276.5	350.0	7.9	9.0	7.3	4.0	-0.5	-2.3	1999-03-25 00:00:00	84	0.0	-0.54	-2.35
25.03.1999	01:00	6:22	18:48	746	739	0.0	0.0	0.0	0.0	277.4	349.1	7.7	9.0	7.6	3.0	-0.5	0.4	1999-03-25 01:00:00	84	1.0	-0.51	0.38
25.03.1999	02:00	6:22	18:48	746	739	0.0	0.0	0.0	0.0	277.2	351.0	8.1	9.2	7.3	4.0	-0.3	-2.1	1999-03-25 02:00:00	84	2.0	-0.35	-2.11
25.03.1999	03:00	6:22	18:48	746	739	0.0	0.0	0.0	0.0	272.6	346.0	7.1	8.2	7.1	4.0	-1.4	-3.4	1999-03-25 03:00:00	84	3.0	-1.41	-3.40
25.03.1999	04:00	6:22	18:48	746	739	0.0	0.0	0.0	0.0	273.6	345.6	7.0	8.7	6.9	2.0	-1.3	2.5	1999-03-25 04:00:00	84	4.0	-1.33	2.48
25.03.1999	05:00	6:22	18:48	746	739	0.0	0.0	0.0	0.0	265.7	336.3	5.1	6.4	6.7	3.0	-3.2	-2.8	1999-03-25 05:00:00	84	5.0	-3.46	-2.78
25.03.1999	06:00	6:22	18:48	746	739	0.0	0.0	0.0	0.0	272.6	331.0	3.9	5.8	7.0	1.0	-3.0	2.7	1999-03-25 06:00:00	84	6.0	-4.35	2.72
25.03.1999	07:00	6:22	18:48	746	739	57.3	26.4	9.6	16.7	296.9	344.8	6.6	7.0	7.5	4.0	4.1	-2.5	1999-03-25 07:00:00	84	7.0	10.90	-2.49
25.03.1999	08:00	6:22	18:48	746	739	242.0	89.5	23.1	66.4	322.9	365.5	10.6	9.5	8.0	1.0	16.1	12.0	1999-03-25 08:00:00	84	8.0	22.97	12.04
25.03.1999	09:00	6:22	18:48	746	739	416.1	154.0	44.6	109.3	328.5	375.1	12.5	10.4	8.3	2.0	23.6	12.8	1999-03-25 09:00:00	84	9.0	28.16	12.75
25.03.1999	10:00	6:22	18:48	746	739	560.7	207.5	63.8	143.7	336.9	396.6	16.6	12.5	8.0	1.0	30.6	18.6	1999-03-25 10:00:00	84	10.0	33.19	18.61
25.03.1999	11:00	6:22	18:48	746	739	664.9	246.0	78.1	168.0	350.8	407.1	18.5	14.6	9.0	2.0	35.4	19.2	1999-03-25 11:00:00	84	11.0	34.53	19.25
25.03.1999	12:00	6:22	18:48	746	739	721.3	266.9	85.9	181.0	356.8	411.8	19.3	15.9	8.8	3.0	37.7	18.4	1999-03-25 12:00:00	84	12.0	34.67	18.42
25.03.1999	13:00	6:22	18:48	746	739	725.8	333.9	173.0	160.9	339.4	416.6	20.3	15.1	9.3	2.0	36.7	20.0	1999-03-25 13:00:00	84	13.0	34.99	19.99
25.03.1999	14:00	6:22	18:48	746	739	678.2	250.9	79.9	171.0	364.5	419.4	20.6	16.6	10.2	2.0	37.7	21.3	1999-03-25 14:00:00	84	14.0	35.60	21.28
25.03.1999	15:00	6:22	18:48	746	739	581.9	215.3	66.7	148.6	362.9	412.3	19.3	16.7	9.5	3.0	34.4	18.0	1999-03-25 15:00:00	84	15.0	32.70	18.02
25.03.1999	16:00	6:22	18:48	746	739	443.5	204.0	96.4	107.6	345.9	416.2	20.2	16.6	9.1	1.0	29.9	20.4	1999-03-25 16:00:00	84	16.0	28.86	20.44
25.03.1999	17:00	6:22	18:48	746	739	273.5	101.2	26.8	74.4	358.6	398.5	16.8	15.9	9.4	3.0	23.3	13.9	1999-03-25 17:00:00	84	17.0	19.13	13.90
25.03.1999	18:00	6:22	18:48	746	739	88.1	24.7	0.0	24.7	370.4	389.1	14.8	14.8	9.1	1.0	16.2	14.9	1999-03-25 18:00:00	84	18.0	5.18	14.94
25.03.1999	19:00	6:22	18:48	746	739	0.0	0.0	0.0	0.0	368.0	382.9	13.7	14.0	9.6	2.0	12.1	11.2	1999-03-25 19:00:00	84	19.0	4.87	11.19
25.03.1999	20:00	6:22	18:48	746	739	0.0	0.0	0.0	0.0	349.2	380.8	13.4	13.9	9.5	4.0	10.1	5.9	1999-03-25 20:00:00	84	20.0	5.03	5.86
25.03.1999	21:00	6:22	18:48	746	739	0.0	0.0	0.0	0.0	340.3	371.8	11.7	12.3	9.2	3.0	8.4	6.3	1999-03-25 21:00:00	84	21.0	3.28	6.29
25.03.1999	22:00	6:22	18:48	746	739	0.0	0.0	0.0	0.0	355.6	371.6	11.5	11.9	9.1	2.0	9.8	9.0	1999-03-25 22:00:00	84	22.0	2.69	8.97
25.03.1999	23:00	6:22	18:48	746	739	0.0	0.0	0.0	0.0	346.5	370.2	11.4	11.9	7.0	2.0	8.8	8.2	1999-03-25 23:00:00	84	23.0	1.79	8.16
26.03.1999	00:00	6:20	18:50	749	743	0.0	0.0	0.0	0.0	353.5	373.0	11.8	12.2	8.1	3.0	9.8	6.4	1999-03-26 00:00:00	85	0.0	2.78	6.45
26.03.1999	01:00	6:20	18:50	749	743	0.0	0.0	0.0	0.0	358.5	372.8	11.7	12.0	9.8	3.0	10.2	6.8	1999-03-26 01:00:00	85	1.0	3.17	6.82
26.03.1999	02:00	6:20	18:50	749	743	0.0	0.0	0.0	0.0	321.2	360.8	9.7	10.4	10.6	3.0	5.3	4.1	1999-03-26 02:00:00	85	2.0	1.84	4.11
26.03.1999	03:00	6:20	18:50	749	743	0.0	0.0	0.0	0.0	317.8	357.7	9.1	9.8	10.3	3.0	4.7	3.4	1999-03-26 03:00:00	85	3.0	1.19	3.39
26.03.1999	04:00	6:20	18:50	749	743	0.0	0.0	0.0	0.0	331.8	360.8	9.6	10.0	9.9	4.0	6.4	1.4	1999-03-26 04:00:00	85	4.0	1.38	1.43
26.03.1999	05:00	6:20	18:50	749	743	0.0	0.0	0.0	0.0	329.5	359.1	9.3	9.8	9.4	3.0	6.0	3.7	1999-03-26 05:00:00	85	5.0	0.94	3.65
26.03.1999	06:00	6:20	18:50	749	743	0.0	0.0	0.0	0.0	345.2	359.3	9.1	9.4	9.7	3.0	7.6	4.0	1999-03-26 06:00:00	85	6.0	0.78	3.98
26.03.1999	07:00	6:20	18:50	749	743	62.9	17.6	0.0	17.6	350.6	366.1	10.5	10.5	9.6	3.0	11.3	6.1	1999-03-26 07:00:00	85	7.0	14.95	6.06
26.03.1999	08:00	6:20	18:50	749	743	248.0	91.7	23.7	68.0	339.3	375.6	12.5	11.7	9.8	3.0	18.7	9.5	1999-03-26 08:00:00	85	8.0	24.51	9.54
26.03.1999	09:00	6:20	18:50	749	743	421.9	156.1	45.2	110.8	341.2	383.6	14.1	12.3	9.4	3.0	25.6	12.2	1999-03-26 09:00:00	85	9.0	29.51	12.21
26.03.1999	10:00	6:20	18:50	749	743	566.2	158.5	0.0	158.5	360.0	385.7	14.3	12.8	9.0	5.0	31.3	9.7	1999-03-26 10:00:00	85	10.0	31.03	9.67
26.03.1999	11:00	6:20	18:50	749	743	670.1	187.6	0.0	187.6	359.8	393.0	15.7	12.5	9.4	2.0	35.1	18.1	1999-03-26 11:00:00	85	11.0	33.18	18.11
26.03.1999	12:00	6:20	18:50	749	743	726.1	203.3	0.0	203.3	366.8	392.4	15.5	13.5	10.1	5.0	37.2	12.4	1999-03-26 12:00:00	85	12.0	32.25	12.44
26.03.1999	13:00	6:20	18:50	749	743	730.3	204.5	0.0	204.5	363.4	395.8	16.2	12.6	10.5	2.0	37.4	19.2	1999-03-26 13:00:00	85	13.0	33.49	19.16
26.03.1999	14:00	6:20	18:50	749	743	682.5	252.5	80.3	172.2	355.2	408.5	18.7	14.6	10.5	2.0	36.3	19.8	1999-03-26 14:00:00	85	14.0	34.30	19.83
26.03.1999	15:00	6:20	18:50	749	743	586.0	269.6	134.2	135.4	339.5	410.4	19.2	15.2	9.1	2.0	32.9	18.8	1999-03-26 15:00:00	85	15.0	32.21	18.78
26.03.1999	16:00	6:20	18:50	749	743	447.6	165.6	48.6	117.0	355.2	403.3	17.7	15.4	9.1	2.0	29.1	17.7	1999-03-26 16:00:00	85	16.0	27.59	17.65
26.03.1999	17:00	6:20	18:50	749	743	277.5	102.7	27.2	75.5	350.6	391.6	15.5	14.4	9.2	2.0	22.2	14.8	1999-03-26 17:00:00	85	17.0	18.23	14.79
26.03.1999	18:00	6:20	18:50	749	743	92.0	25.7	0.0	25.7	366.4	383.4	13.8	13.7	9.6	3.0	15.5	9.8	1999-03-26 18:00:00	85	18.0	4.88	9.81
26.03.1999	19:00	6:20	18:50	749	743	0.0	0.0	0.0	0.0	338.0	370.6	11.5	12.1	8.7	3.0	8.0	5.9	1999-03-26 19:00:00	85	19.0	2.91	5.90
26.03.1999	20:00	6:20	18:50	749	743	0.0	0.0	0.0	0.0	334.5	365.6	10.5	11.1	9.1	3.0	7.2	5.0	1999-03-26 20:00:00	85	20.0	2.09	4.97
26.03.1999	21:00	6:20	18:50	749	743	0.0	0.0	0.0	0.0	354.0	370.4	11.3	11.6	9.0	3.0	9.6	6.1	1999-03-26 21:00:00	85	21.0	2.54	6.14
26.03.1999	22:00	6:20	18:50	749	743	0.0	0.0	0.0	0.0	352.2	366.5	10.5	10.8	9.7	3.0	9.0	5.5	1999-03-26 22:00:00	85	22.0	1.99	5.50
26.03.1999	23:00	6:20	18:50	749	743	0.0	0.0	0.0	0.0	348.3	362.2	9.7	9.9	9.9	4.0	8.2	2.0	1999-03-26 23:00:00	85	23.0	1.28	1.96
27.03.1999	00:00	6:18	18:51	753	748	0.0	0.0	0.0	0.0	344.5	359.5	9.2	9.4	9.4	4.0	7.5	1.2	1999-03-27 00:00:00	86	0.0	0.66	1.18
27.03.1999	01:00	6:18	18:51	753	748	0.0	0.0	0.0	0.0	344.2	358.0	8.9	9.2	9.7	2.0	7.4	6.5	1999-03-27 01:00:00	86	1.0	0.29	6.54
27.03.1999	02:00	6:18	18:51	753	748	0.0	0.0	0.0	0.0	341.6	354.2	8.1	8.4	10.1	2.0	6.7	5.9	1999-03-27 02:00:00	86	2.0	-0.37	5.86
27.03.1999	03:00	6:18	18:51	753	748	0.0	0.0	0.0	0.0	334.0	348.7	7.0	7.3	9.3	3.0	5.4	1.5	1999-03-27 03:00:00	86	3.0	-1.50	1.53
27.03.1999	04:00	6:18	18:51	753	748	0.0	0.0	0.0	0.0	331.0	347.1	6.7	7.1	8.7	2.0	4.9	4.1	1999-03-27 04:00:00	86	4.0	-2.05	4.05
27.03.1999	05:00	6:18	18:51	753	748	0.0	0.0	0.0	0.0	331.3	347.9	6.9	7.2	8.6	3.0	5.0	1.2	1999-03-27 05:00:00	86	5.0	-1.83	1.15
27.03.1999	06:00	6:18	18:51	753	748	0.0	0.0	0.0	0.0	329.0	347.6	6.9	7.2	8.0	3.0	4.8	0.9	1999-03-27 06:00:00	86	6.0	-1.71	0.94
27.03.1999	07:00	6:18	18:51	753	748	68.6	19.2	0.0	19.2	330.4	349.9	7.3	7.4	8.1	4.0	8.0	-0.7	1999-03-27 07:00:00	86	7.0	12.17	-0.65
27.03.1999	08:00	6:18	18:51	753	748	253.9	71.1	0.0	71.1	328.5	351.1	7.6	7.0	8.1	4.0	15.0	1.5	1999-03-27 08:00:00	86	8.0	20.39	1.46
27.03.1999	09:00	6:18	18:51	753	748	427.6	119.7	0.0	119.7	322.9	351.2	7.7	6.7	7.2	5.0	20.8	0.2	1999-03-27 09:00:00	86	9.0	24.19	0.22
27.03.1999	10:00	6:18	18:51	753	748	571.6	160.0	0.0	160.0	321.7	351.9	7.8	6.4	7.2	5.0	25.7	1.7	1999-03-27 10:00:00	86	10.0	25.87	1.66
27.03.1999	11:00	6:18	18:51	753	748	675.1	189.0	0.0	189.0	320.3	352.9	8.1	6.0	7.3	4.0	29.1	5.4	1999-03-27 11:00:00	86	11.0	26.43	5.41
27.03.1999	12:00	6:18	18:51	753	748	730.9	204.6	0.0	204.6	318.8	350.3	7.5	5.6	7.4	5.0	30.5	2.7	1999-03-27 12:00:00	86	12.0	25.75	2.70
27.03.1999	13:00	6:18	18:51	753	748	705.8	197.6	0.0	197.6	318.0	351.8	7.9	5.2	7.6	3.0	29.8	8.4	1999-03-27 13:00:00	86	13.0	31.05	8.37
27.03.1999	14:00	6:18	18:51	753	748	589.8	82.6	0.0	82.6	319.2	344.1	6.2	5.1	8.0	2.0	15.1	6.3	1999-03-27 14:00:00	86	14.0	11.87	6.34
27.03.1999	15:00	6:18	18:51	753	748	525.6	147.2	0.0	147.2	318.1	349.5	7.4	5.0	7.8	2.0	23.7	9.4	1999-03-27 15:00:00	86	15.0	29.70	9.42
27.03.1999	16:00	6:18	18:51	753	748	361.8	50.7	0.0	50.7	320.5	342.3	5.8	5.3	8.1	2.0	10.7	4.9	1999-03-27 16:00:00	86	16.0	7.61	4.86
27.03.1999	17:00	6:18	18:51	753	748	165.1	23.1	0.0	23.1	318.8	338.3	5.0	5.0	8.0	4.0	6.2	-3.4	1999-03-27 17:00:00	86	17.0	1.53	-3.38
27.03.1999	18:00	6:18	18:51	753	748	12.0	1.7	0.0	1.7	315.1	334.2	4.1	4.4	7.8	4.0	2.2	-5.4	1999-03-27 18:00:00	86	18.0	-4.73	-5.35
27.03.1999	19:00	6:18	18:51	753	748	0.0	0.0	0.0	0.0	306.6	328.1	2.9	3.2	7.1	4.0	0.4	-7.2	1999-03-27 19:00:00	86	19.0	-6.21	-7.20
27.03.1999	20:00	6:18	18:51	753	748	0.0	0.0	0.0	0.0	303.6	325.3	2.3	2.8	6.8	2.0	-0.3	-1.2	1999-03-27 20:00:00	86	20.0	-7.02	-1.23
27.03.1999	21:00	6:18	18:51	753	748	0.0	0.0	0.0	0.0	307.6	328.3	2.9	3.4	7.1	2.0	0.5	-0.4	1999-03-27 21:00:00	86	21.0	-6.29	-0.44
27.03.1999	22:00	6:18	18:51	753	748	0.0	0.0	0.0	0.0	308.6	328.5	3.0	3.6	7.1	1.0	0.6	2.8	1999-03-27 22:00:00	86	22.0	-6.38	2.80
27.03.1999	23:00	6:18	18:51	753	748	0.0	0.0	0.0	0.0	308.7	328.8	3.0	3.5	7.2	2.0	0.7	-0.3	1999-03-27 23:00:00	86	23.0	-6.15	-0.27
28.03.1999	00:00	6:16	18:52	756	753	0.0	0.0	0.0	0.0	307.3	327.8	2.8	3.3	7.1	2.0	0.4	-0.5	1999-03-28 00:00:00	87	0.0	-6.39	-0.55
28.03.1999	01:00	6:16	18:52	756	753	0.0	0.0	0.0	0.0	306.9	327.8	2.8	3.3	7.0	2.0	0.4	-0.6	1999-03-28 01:00:00	87	1.0	-6.44	-0.57
28.03.1999	02:00	6:16	18:52	756	753	0.0	0.0	0.0	0.0	306.3	327.3	2.7	3.2	7.0	2.0	0.2	-0.7	1999-03-28 02:00:00	87	2.0	-6.53	-0.71
28.03.1999	03:00	6:16	18:52	756	753	0.0	0.0	0.0	0.0	306.0	327.3	2.7	3.1	7.0	3.0	0.2	-4.1	1999-03-28 03:00:00	87	3.0	-6.46	-4.14
28.03.1999	04:00	6:16	18:52	756	753	0.0	0.0	0.0	0.0	305.3	326.8	2.6	3.0	7.0	3.0	0.1	-4.3	1999-03-28 04:00:00	87	4.0	-6.56	-4.25
28.03.1999	05:00	6:16	18:52	756	753	0.0	0.0	0.0	0.0	306.0	326.8	2.6	3.1	7.0	2.0	0.2	-0.8	1999-03-28 05:00:00	87	5.0	-6.63	-0.78
28.03.1999	06:00	6:16	18:52	756	753	0.0	0.0	0.0	0.0	306.0	326.4	2.5	3.0	7.1	2.0	0.1	-0.9	1999-03-28 06:00:00	87	6.0	-6.67	-0.87
28.03.1999	07:00	6:16	18:52	756	753	0.8	0.1	0.0	0.1	307.3	327.4	2.7	3.2	7.2	2.0	0.4	-0.6	1999-03-28 07:00:00	87	7.0	-4.36	-0.59
28.03.1999	08:00	6:16	18:52	756	753	41.7	5.8	0.0	5.8	308.7	328.9	3.0	3.4	7.3	2.0	1.6	0.0	1999-03-28 08:00:00	87	8.0	2.97	0.01
28.03.1999	09:00	6:16	18:52	756	753	299.8	42.0	0.0	42.0	309.3	332.7	3.9	3.6	7.3	2.0	7.4	2.3	1999-03-28 09:00:00	87	9.0	11.70	2.29
28.03.1999	10:00	6:16	18:52	756	753	531.1	148.7	0.0	148.7	312.3	345.4	6.6	4.2	7.3	2.0	23.0	8.5	1999-03-28 10:00:00	87	10.0	31.53	8.52
28.03.1999	11:00	6:16	18:52	756	753	652.0	182.6	0.0	182.6	314.6	355.9	8.8	4.7	7.3	1.0	28.1	13.9	1999-03-28 11:00:00	87	11.0	32.72	13.89
28.03.1999	12:00	6:16	18:52	756	753	735.5	206.0	0.0	206.0	316.9	355.6	8.7	5.2	7.3	2.0	30.9	12.1	1999-03-28 12:00:00	87	12.0	27.45	12.05
28.03.1999	13:00	6:16	18:52	756	753	739.2	273.5	87.9	185.6	303.6	361.1	9.9	5.5	7.6	2.0	30.3	12.1	1999-03-28 13:00:00	87	13.0	27.73	12.10
28.03.1999	14:00	6:16	18:52	756	753	691.0	255.7	81.2	174.5	306.5	370.2	11.8	6.3	7.4	1.0	29.9	15.4	1999-03-28 14:00:00	87	14.0	28.92	15.37
28.03.1999	15:00	6:16	18:52	756	753	594.1	219.8	67.9	151.9	305.2	358.9	9.5	6.1	7.3	2.0	26.0	10.8	1999-03-28 15:00:00	87	15.0	25.23	10.81
28.03.1999	16:00	6:16	18:52	756	753	455.5	127.5	0.0	127.5	320.3	350.4	7.5	6.0	7.3	3.0	21.5	5.8	1999-03-28 16:00:00	87	16.0	19.85	5.85
28.03.1999	17:00	6:16	18:52	756	753	285.5	79.9	0.0	79.9	319.9	345.5	6.5	5.7	7.5	3.0	14.9	3.3	1999-03-28 17:00:00	87	17.0	10.96	3.30
28.03.1999	18:00	6:16	18:52	756	753	99.7	27.9	0.0	27.9	318.9	340.7	5.5	5.5	7.5	3.0	7.1	0.4	1999-03-28 18:00:00	87	18.0	-3.28	0.33
28.03.1999	19:00	6:16	18:52	756	753	0.0	0.0	0.0	0.0	317.8	336.3	4.6	5.0	7.8	2.0	2.4	1.5	1999-03-28 19:00:00	87	19.0	-4.43	1.53
28.03.1999	20:00	6:16	18:52	756	753	0.0	0.0	0.0	0.0	317.8	335.9	4.5	4.9	7.9	2.0	2.4	1.5	1999-03-28 20:00:00	87	20.0	-4.48	1.48
28.03.1999	21:00	6:16	18:52	756	753	0.0	0.0	0.0	0.0	317.4	336.0	4.5	5.1	7.6	1.0	2.4	4.4	1999-03-28 21:00:00	87	21.0	-4.70	4.47
28.03.1999	22:00	6:16	18:52	756	753	0.0	0.0	0.0	0.0	317.6	336.8	4.7	5.3	7.4	1.0	2.5	4.6	1999-03-28 22:00:00	87	22.0	-4.61	4.57
28.03.1999	23:00	6:16	18:52	756	753	0.0	0.0	0.0	0.0	317.3	337.1	4.7	5.2	7.4	2.0	2.5	1.6	1999-03-28 23:00:00	87	23.0	-4.42	1.60
29.03.1999	00:00	6:14	18:54	760	757	0.0	0.0	0.0	0.0	318.1	336.1	4.5	5.1	7.7	1.0	2.4	4.5	1999-03-29 00:00:00	88	0.0	-4.66	4.49
29.03.1999	01:00	6:14	18:54	760	757	0.0	0.0	0.0	0.0	316.6	335.8	4.5	5.1	7.4	1.0	2.3	4.4	1999-03-29 01:00:00	88	1.0	-4.80	4.38
29.03.1999	02:00	6:14	18:54	760	757	0.0	0.0	0.0	0.0	316.1	335.3	4.4	4.8	7.6	2.0	2.1	1.2	1999-03-29 02:00:00	88	2.0	-4.71	1.23
29.03.1999	03:00	6:14	18:54	760	757	0.0	0.0	0.0	0.0	315.3	334.4	4.2	4.8	7.4	1.0	2.0	4.1	1999-03-29 03:00:00	88	3.0	-5.09	4.10
29.03.1999	04:00	6:14	18:54	760	757	0.0	0.0	0.0	0.0	317.0	335.5	4.4	5.0	7.6	1.0	2.3	4.4	1999-03-29 04:00:00	88	4.0	-4.80	4.37
29.03.1999	06:00	6:14	18:54	760	757	0.0	0.0	0.0	0.0	317.3	336.3	4.6	5.2	7.4	1.0	2.4	4.5	1999-03-29 06:00:00	88	6.0	-3.71	4.48
29.03.1999	07:00	6:14	18:54	760	757	64.4	18.0	0.0	18.0	319.0	339.3	5.2	5.4	7.6	1.0	5.6	5.8	1999-03-29 07:00:00	88	7.0	11.44	5.85
29.03.1999	08:00	6:14	18:54	760	757	265.7	74.4	0.0	74.4	319.9	346.0	6.6	5.7	7.5	2.0	14.2	6.3	1999-03-29 08:00:00	88	8.0	20.33	6.27
29.03.1999	10:00	6:14	18:54	760	757	582.2	163.0	0.0	163.0	324.1	359.6	9.4	6.8	7.3	2.0	26.9	11.6	1999-03-29 10:00:00	88	10.0	28.10	11.56
29.03.1999	11:00	6:14	18:54	760	757	685.1	191.8	0.0	191.8	323.8	362.7	10.1	6.9	7.2	2.0	30.4	12.9	1999-03-29 11:00:00	88	11.0	28.72	12.85
[truncated: 22,199 more rows]
