# Supplementary material for: Thermal indices for human biometeorology based on Python
Source: Sci Rep. 2023 Nov 27;13:20825. doi: 10.1038/s41598-023-47388-y (PMC10682407; doi:10.1038/s41598-023-47388-y)
Supplement: Supplementary file 2 — Supplementary Information 2. [file 41598_2023_47388_MOESM2_ESM.csv]

DT	date_x	time_x	sunr.	sunset	SDmax	SDact	Gmax	Gact	Sact	Dact	A	E	Ts	Ta_x	VP	v_x	Tmrt	UTCI	DayofYear_x	HourofDay_x	Tmrt_new	UTCI_new	date_y	time_y	Ta_y	RH	v_y	CC	v_1m	DayofYear_y	HourofDay_y	Imax_new	Gmax_new	Itat_new	Gtat_new	A_new	Eu_new	Es_new	Tob_new
1999-01-01 08:00:00	01.01.1999	08:00	8:19	16:46	507.0	505.0	0.0	0.0	0.0	0.0	266.1	303.5	-2.2	-1.0	5.5	1.0	-6.9	-3.3	1.0	8.0	-6.93	-3.26	01.01.1999	08:00	-1.0	96.0	1.0	7.0	0.654556885	1	8.0	0.00	0.00	0.00	-0.00	266.09	303.54	308.79	-2.22
1999-01-01 12:00:00	01.01.1999	12:00	8:19	16:46	507.0	505.0	14.6	2.7	0.0	2.7	271.1	307.7	-1.3	-0.2	5.8	1.0	-5.4	-2.1	1.0	12.0	-5.38	-2.11	01.01.1999	12:00	-0.2	96.0	1.0	7.0	0.654556885	1	12.0	0.03	15.76	0.00	2.91	271.14	307.65	312.53	-1.32
1999-01-02 05:00:00	02.01.1999	05:00	8:19	16:47	508.0	507.0	0.0	0.0	0.0	0.0	222.4	292.5	-4.3	-2.7	4.8	2.0	-13.6	-10.4	2.0	5.0	-13.58	-10.43	02.01.1999	05:00	-2.7	96.0	2.0	1.0	1.309113771	2	5.0	-0.00	0.00	0.00	0.00	222.35	292.45	299.29	-4.32
1999-01-02 06:00:00	02.01.1999	06:00	8:19	16:47	508.0	507.0	0.0	0.0	0.0	0.0	247.8	298.8	-3.1	-2.2	5.0	3.0	-9.7	-12.4	2.0	6.0	-9.66	-12.39	02.01.1999	06:00	-2.2	96.0	3.0	6.0	1.963670656	2	6.0	-0.00	0.00	0.00	0.00	247.78	298.80	302.70	-3.11
1999-01-02 07:00:00	02.01.1999	07:00	8:19	16:47	508.0	507.0	0.0	0.0	0.0	0.0	284.2	323.8	2.2	3.1	5.7	2.0	-2.6	-2.1	2.0	7.0	-2.56	-2.13	02.01.1999	07:00	3.1	75.0	2.0	7.0	1.309113771	2	7.0	-0.00	0.00	0.00	0.00	284.16	323.77	327.91	2.19
1999-01-02 08:00:00	02.01.1999	08:00	8:19	16:47	508.0	507.0	0.0	0.0	0.0	0.0	262.0	303.6	-2.2	-1.2	4.9	2.0	-7.4	-7.2	2.0	8.0	-7.40	-7.17	02.01.1999	08:00	-1.2	88.0	2.0	7.0	1.309113771	2	8.0	0.41	0.11	0.05	0.04	262.00	303.58	307.72	-2.16
1999-01-02 09:00:00	02.01.1999	09:00	8:19	16:47	508.0	507.0	30.3	13.9	3.8	10.1	259.4	311.0	-0.4	0.3	5.4	3.0	-5.0	-8.6	2.0	9.0	-1.09	-8.63	02.01.1999	09:00	0.3	86.0	3.0	6.0	1.963670656	2	9.0	48.54	92.99	12.13	42.78	259.39	312.33	314.14	-0.11
1999-01-02 10:00:00	02.01.1999	10:00	8:19	16:47	508.0	507.0	188.5	86.7	40.0	46.7	267.2	322.5	2.1	1.7	5.8	2.0	4.6	-0.5	2.0	10.0	7.07	-0.48	02.01.1999	10:00	1.7	84.0	2.0	6.0	1.309113771	2	10.0	216.81	245.97	54.20	113.14	267.23	323.57	320.75	2.33
1999-01-02 11:00:00	02.01.1999	11:00	8:19	16:47	508.0	507.0	284.6	130.9	64.1	66.8	277.0	334.8	4.7	3.4	6.4	2.0	10.7	3.1	2.0	11.0	11.89	3.14	02.01.1999	11:00	3.4	82.0	2.0	6.0	1.309113771	2	11.0	291.51	318.31	72.88	146.42	277.03	334.59	328.92	4.64
1999-01-02 12:00:00	02.01.1999	12:00	8:19	16:47	508.0	507.0	335.7	124.2	38.7	85.5	316.7	362.9	10.2	8.1	8.0	1.0	18.4	12.2	2.0	12.0	18.50	12.18	02.01.1999	12:00	8.1	74.0	1.0	7.0	0.654556885	2	12.0	317.67	343.05	39.71	126.93	316.74	361.19	352.87	9.82
1999-01-02 13:00:00	02.01.1999	13:00	8:19	16:47	508.0	507.0	337.9	125.0	39.0	86.0	319.0	367.6	11.1	10.0	6.6	3.0	19.1	7.7	2.0	13.0	18.26	7.70	02.01.1999	13:00	10.0	54.0	3.0	7.0	1.963670656	2	13.0	291.51	318.31	36.44	117.78	319.03	365.91	362.19	10.76
1999-01-02 14:00:00	02.01.1999	14:00	8:19	16:47	508.0	507.0	291.0	107.7	32.9	74.8	327.7	376.3	12.8	12.2	6.4	5.0	19.0	4.4	2.0	14.0	17.24	4.43	02.01.1999	14:00	12.2	45.0	5.0	7.0	3.272784426	2	14.0	216.81	245.97	27.10	91.01	327.71	374.74	373.51	12.45
1999-01-02 15:00:00	02.01.1999	15:00	8:19	16:47	508.0	507.0	198.6	55.6	0.0	55.6	341.9	372.4	11.8	11.6	6.4	4.0	16.2	5.2	2.0	15.0	13.56	5.25	02.01.1999	15:00	11.6	47.0	4.0	8.0	2.618227541	2	15.0	109.43	132.01	0.00	36.96	341.95	371.00	371.23	11.55
1999-01-02 16:00:00	02.01.1999	16:00	8:19	16:47	508.0	507.0	69.9	19.6	0.0	19.6	336.8	360.8	9.5	9.8	7.0	1.0	9.7	9.6	2.0	16.0	6.80	9.62	02.01.1999	16:00	9.8	58.0	1.0	8.0	0.654556885	2	16.0	4.96	2.59	0.00	0.73	336.75	358.71	362.10	9.10
1999-01-02 17:00:00	02.01.1999	17:00	8:19	16:47	508.0	507.0	0.0	0.0	0.0	0.0	339.4	361.9	9.7	10.0	7.4	5.0	7.3	-1.3	2.0	17.0	7.28	-1.24	02.01.1999	17:00	10.0	60.0	5.0	8.0	3.272784426	2	17.0	-0.00	0.00	0.00	0.00	339.41	361.85	363.21	9.72
1999-01-02 18:00:00	02.01.1999	18:00	8:19	16:47	508.0	507.0	0.0	0.0	0.0	0.0	338.1	358.0	9.0	9.2	7.9	5.0	6.8	-2.0	2.0	18.0	6.76	-2.03	02.01.1999	18:00	9.2	68.0	5.0	8.0	3.272784426	2	18.0	-0.00	0.00	0.00	0.00	338.05	358.05	359.24	8.95
1999-01-02 19:00:00	02.01.1999	19:00	8:19	16:47	508.0	507.0	0.0	0.0	0.0	0.0	335.1	351.4	7.6	7.8	8.9	5.0	5.8	-3.5	2.0	19.0	5.78	-3.46	02.01.1999	19:00	7.8	84.0	5.0	8.0	3.272784426	2	19.0	-0.00	0.00	0.00	0.00	335.05	351.39	352.35	7.60
1999-01-02 20:00:00	02.01.1999	20:00	8:19	16:47	508.0	507.0	0.0	0.0	0.0	0.0	335.1	351.4	7.6	7.8	8.9	5.0	5.8	-3.5	2.0	20.0	5.78	-3.46	02.01.1999	20:00	7.8	84.0	5.0	8.0	3.272784426	2	20.0	-0.00	0.00	0.00	0.00	335.05	351.39	352.35	7.60
1999-01-02 21:00:00	02.01.1999	21:00	8:19	16:47	508.0	507.0	0.0	0.0	0.0	0.0	334.6	351.6	7.7	7.9	8.6	4.0	5.8	-0.9	2.0	21.0	5.76	-0.86	02.01.1999	21:00	7.9	81.0	4.0	8.0	2.618227541	2	21.0	-0.00	0.00	0.00	0.00	334.64	351.62	352.81	7.65
1999-01-02 22:00:00	02.01.1999	22:00	8:19	16:47	508.0	507.0	0.0	0.0	0.0	0.0	333.6	351.1	7.6	7.7	8.6	8.0	5.6	-9.6	2.0	22.0	5.61	-9.62	02.01.1999	22:00	7.7	82.0	8.0	8.0	5.236455082	2	22.0	-0.00	0.00	0.00	0.00	333.64	351.10	351.81	7.55
1999-01-02 23:00:00	02.01.1999	23:00	8:19	16:47	508.0	507.0	0.0	0.0	0.0	0.0	329.0	346.4	6.6	6.8	8.5	6.0	4.7	-7.2	2.0	23.0	4.65	-7.22	02.01.1999	23:00	6.8	86.0	6.0	8.0	3.927341312	2	23.0	-0.00	0.00	0.00	0.00	328.96	346.41	347.30	6.61
1999-01-03 00:00:00	03.01.1999	00:00	8:18	16:48	509.0	509.0	0.0	0.0	0.0	0.0	327.5	346.3	6.6	6.8	8.1	6.0	4.5	-7.4	3.0	0.0	4.48	-7.37	03.01.1999	00:00	6.8	82.0	6.0	8.0	3.927341312	3	0.0	-0.00	0.00	0.00	0.00	327.47	346.27	347.22	6.60
1999-01-03 01:00:00	03.01.1999	01:00	8:18	16:48	509.0	509.0	0.0	0.0	0.0	0.0	315.3	349.8	7.5	7.7	8.1	11.0	3.6	-15.0	3.0	1.0	3.59	-15.02	03.01.1999	01:00	7.7	77.0	11.0	7.0	7.200125738	3	1.0	-0.00	0.00	0.00	0.00	315.32	349.83	350.89	7.48
1999-01-03 02:00:00	03.01.1999	02:00	8:18	16:48	509.0	509.0	0.0	0.0	0.0	0.0	331.2	350.9	7.5	7.7	8.0	8.0	5.3	-9.8	3.0	2.0	5.34	-9.84	03.01.1999	02:00	7.7	76.0	8.0	8.0	5.236455082	3	2.0	-0.00	0.00	0.00	0.00	331.24	350.89	351.68	7.53
1999-01-03 03:00:00	03.01.1999	03:00	8:18	16:48	509.0	509.0	0.0	0.0	0.0	0.0	323.2	341.7	5.7	5.9	8.1	5.0	3.6	-6.2	3.0	3.0	3.57	-6.21	03.01.1999	03:00	5.9	87.0	5.0	8.0	3.272784426	3	3.0	-0.00	0.00	0.00	0.00	323.19	341.70	342.77	5.67
1999-01-03 04:00:00	03.01.1999	04:00	8:18	16:48	509.0	509.0	0.0	0.0	0.0	0.0	316.4	336.6	4.6	4.9	7.5	5.0	2.3	-7.7	3.0	4.0	2.32	-7.76	03.01.1999	04:00	4.9	87.0	5.0	8.0	3.272784426	3	4.0	-0.00	0.00	0.00	0.00	316.36	336.62	337.78	4.65
1999-01-03 05:00:00	03.01.1999	05:00	8:18	16:48	509.0	509.0	0.0	0.0	0.0	0.0	313.7	334.2	4.1	4.4	7.4	5.0	1.8	-8.4	3.0	5.0	1.78	-8.44	03.01.1999	05:00	4.4	89.0	5.0	8.0	3.272784426	3	5.0	-0.00	0.00	0.00	0.00	313.70	334.17	335.33	4.15
1999-01-03 06:00:00	03.01.1999	06:00	8:18	16:48	509.0	509.0	0.0	0.0	0.0	0.0	295.9	331.1	3.7	4.1	7.2	5.0	-0.5	-9.5	3.0	6.0	-0.46	-9.54	03.01.1999	06:00	4.1	88.0	5.0	7.0	3.272784426	3	6.0	-0.00	0.00	0.00	0.00	295.95	331.08	333.07	3.67
1999-01-03 07:00:00	03.01.1999	07:00	8:18	16:48	509.0	509.0	0.0	0.0	0.0	0.0	289.0	335.5	4.7	5.2	7.4	6.0	-0.7	-10.9	3.0	7.0	-0.73	-10.91	03.01.1999	07:00	5.2	84.0	6.0	6.0	3.927341312	3	7.0	-0.00	0.00	0.00	0.00	289.03	335.50	337.80	4.70
1999-01-03 08:00:00	03.01.1999	08:00	8:18	16:48	509.0	509.0	0.0	0.0	0.0	0.0	270.2	337.2	5.3	6.0	7.5	6.0	-2.6	-10.7	3.0	8.0	-2.61	-10.65	03.01.1999	08:00	6.0	80.0	6.0	3.0	3.927341312	3	8.0	5.52	3.22	3.45	2.35	270.22	337.32	340.59	5.30
1999-01-03 09:00:00	03.01.1999	09:00	8:18	16:48	509.0	509.0	58.1	21.5	5.9	15.6	305.4	342.4	6.0	6.2	7.3	7.0	4.4	-10.3	3.0	9.0	7.75	-10.28	03.01.1999	09:00	6.2	77.0	7.0	7.0	4.581898197	3	9.0	111.10	133.75	13.89	49.49	305.43	343.16	343.29	6.17
1999-01-03 10:00:00	03.01.1999	10:00	8:18	16:48	509.0	509.0	189.5	70.1	20.1	50.0	310.5	349.5	7.5	7.3	7.4	9.0	11.2	-10.2	3.0	10.0	13.44	-10.17	03.01.1999	10:00	7.3	72.0	9.0	7.0	5.891011967	3	10.0	218.90	247.84	27.36	91.70	310.55	349.82	348.75	7.53
1999-01-03 11:00:00	03.01.1999	11:00	8:18	16:48	509.0	509.0	285.9	105.8	32.2	73.6	311.2	352.3	8.0	7.6	7.2	8.0	15.1	-7.0	3.0	11.0	16.38	-6.99	03.01.1999	11:00	7.6	69.0	8.0	7.0	5.236455082	3	11.0	293.78	320.24	36.72	118.49	311.15	352.22	350.20	8.02
1999-01-03 12:00:00	03.01.1999	12:00	8:18	16:48	509.0	509.0	337.4	124.9	39.0	85.9	314.7	359.3	9.5	8.5	7.1	4.0	18.0	3.5	3.0	12.0	18.15	3.48	03.01.1999	12:00	8.5	64.0	4.0	7.0	2.618227541	3	12.0	320.00	345.00	40.00	127.65	314.69	358.53	354.69	9.29
1999-01-03 13:00:00	03.01.1999	13:00	8:18	16:48	509.0	509.0	340.0	125.8	39.3	86.5	319.7	362.9	10.1	9.4	7.3	6.0	18.8	-0.1	3.0	13.0	18.02	-0.15	03.01.1999	13:00	9.4	62.0	6.0	7.0	3.927341312	3	13.0	293.78	320.24	36.72	118.49	319.72	361.83	359.30	9.92
1999-01-03 14:00:00	03.01.1999	14:00	8:18	16:48	509.0	509.0	293.4	108.6	33.2	75.4	321.3	361.7	9.9	9.4	7.7	8.0	17.2	-4.1	3.0	14.0	15.44	-4.06	03.01.1999	14:00	9.4	65.0	8.0	7.0	5.236455082	3	14.0	218.90	247.84	27.36	91.70	321.29	360.59	359.38	9.65
1999-01-03 15:00:00	03.01.1999	15:00	8:18	16:48	509.0	509.0	201.3	56.4	0.0	56.4	337.1	358.5	9.1	8.8	8.2	7.0	14.6	-3.8	3.0	15.0	11.91	-3.82	03.01.1999	15:00	8.8	72.0	7.0	8.0	4.581898197	3	15.0	111.10	133.75	0.00	37.45	337.13	357.57	357.26	8.86
1999-01-03 16:00:00	03.01.1999	16:00	8:18	16:48	509.0	509.0	72.5	20.3	0.0	20.3	344.9	363.9	10.1	10.1	8.5	10.0	10.9	-7.9	3.0	16.0	8.10	-7.88	03.01.1999	16:00	10.1	69.0	10.0	8.0	6.545568853	3	16.0	5.52	3.22	0.00	0.90	344.86	363.36	363.97	9.98
1999-01-03 17:00:00	03.01.1999	17:00	8:18	16:48	509.0	509.0	0.0	0.0	0.0	0.0	344.8	362.5	9.8	9.9	8.8	12.0	7.9	-12.1	3.0	17.0	7.88	-12.07	03.01.1999	17:00	9.9	72.0	12.0	8.0	7.854682623	3	17.0	-0.00	0.00	0.00	0.00	344.81	362.48	362.99	9.80
1999-01-03 18:00:00	03.01.1999	18:00	8:18	16:48	509.0	509.0	0.0	0.0	0.0	0.0	327.0	361.1	9.7	9.9	8.5	12.0	5.9	-12.7	3.0	18.0	5.95	-12.73	03.01.1999	18:00	9.9	70.0	12.0	7.0	7.854682623	3	18.0	-0.00	0.00	0.00	0.00	326.98	361.11	362.10	9.70
1999-01-03 19:00:00	03.01.1999	19:00	8:18	16:48	509.0	509.0	0.0	0.0	0.0	0.0	343.6	363.5	10.0	10.2	8.1	7.0	7.9	-4.5	3.0	19.0	7.86	-4.48	03.01.1999	19:00	10.2	65.0	7.0	8.0	4.581898197	3	19.0	-0.00	0.00	0.00	0.00	343.61	363.48	364.40	10.01
1999-01-03 20:00:00	03.01.1999	20:00	8:18	16:48	509.0	509.0	0.0	0.0	0.0	0.0	325.7	362.1	9.9	10.2	7.8	9.0	5.9	-8.1	3.0	20.0	5.92	-8.09	03.01.1999	20:00	10.2	63.0	9.0	7.0	5.891011967	3	20.0	-0.00	0.00	0.00	0.00	325.68	362.14	363.50	9.92
1999-01-03 21:00:00	03.01.1999	21:00	8:18	16:48	509.0	509.0	0.0	0.0	0.0	0.0	322.5	358.6	9.2	9.5	7.8	9.0	5.2	-9.2	3.0	21.0	5.23	-9.20	03.01.1999	21:00	9.5	66.0	9.0	7.0	5.891011967	3	21.0	-0.00	0.00	0.00	0.00	322.46	358.58	359.92	9.22
1999-01-03 22:00:00	03.01.1999	22:00	8:18	16:48	509.0	509.0	0.0	0.0	0.0	0.0	320.4	357.0	8.9	9.2	7.7	9.0	4.9	-9.7	3.0	22.0	4.86	-9.69	03.01.1999	22:00	9.2	66.0	9.0	7.0	5.891011967	3	22.0	-0.00	0.00	0.00	0.00	320.44	357.01	358.36	8.92
1999-01-03 23:00:00	03.01.1999	23:00	8:18	16:48	509.0	509.0	0.0	0.0	0.0	0.0	316.0	354.0	8.3	8.7	7.2	7.0	4.1	-7.6	3.0	23.0	4.10	-7.59	03.01.1999	23:00	8.7	64.0	7.0	7.0	4.581898197	3	23.0	-0.00	0.00	0.00	0.00	316.04	354.00	355.72	8.34
1999-01-04 00:00:00	04.01.1999	00:00	8:18	16:49	511.0	510.0	0.0	0.0	0.0	0.0	313.5	352.2	8.0	8.4	6.9	6.0	3.6	-6.3	4.0	0.0	3.64	-6.29	04.01.1999	00:00	8.4	63.0	6.0	7.0	3.927341312	4	0.0	-0.00	0.00	0.00	0.00	313.48	352.16	354.15	7.99
1999-01-04 01:00:00	04.01.1999	01:00	8:18	16:49	511.0	510.0	0.0	0.0	0.0	0.0	333.8	355.4	8.4	8.6	7.6	10.0	6.1	-11.6	4.0	1.0	6.06	-11.57	04.01.1999	01:00	8.6	68.0	10.0	8.0	6.545568853	4	1.0	-0.00	0.00	0.00	0.00	333.82	355.41	356.13	8.45
1999-01-04 02:00:00	04.01.1999	02:00	8:18	16:49	511.0	510.0	0.0	0.0	0.0	0.0	333.3	355.2	8.4	8.6	7.5	8.0	6.0	-8.7	4.0	2.0	5.99	-8.66	04.01.1999	02:00	8.6	67.0	8.0	8.0	5.236455082	4	2.0	-0.00	0.00	0.00	0.00	333.31	355.21	356.10	8.42
1999-01-04 03:00:00	04.01.1999	03:00	8:18	16:49	511.0	510.0	0.0	0.0	0.0	0.0	330.8	351.6	7.7	7.9	7.7	6.0	5.4	-6.0	4.0	3.0	5.37	-6.02	04.01.1999	03:00	7.9	72.0	6.0	8.0	3.927341312	4	3.0	-0.00	0.00	0.00	0.00	330.84	351.56	352.62	7.68
1999-01-04 04:00:00	04.01.1999	04:00	8:18	16:49	511.0	510.0	0.0	0.0	0.0	0.0	330.6	350.7	7.5	7.8	7.7	4.0	5.3	-1.3	4.0	4.0	5.26	-1.34	04.01.1999	04:00	7.8	73.0	4.0	8.0	2.618227541	4	4.0	-0.00	0.00	0.00	0.00	330.60	350.73	352.13	7.51
1999-01-04 05:00:00	04.01.1999	05:00	8:18	16:49	511.0	510.0	0.0	0.0	0.0	0.0	339.0	358.4	9.0	9.2	8.1	7.0	6.9	-5.9	4.0	5.0	6.89	-5.92	04.01.1999	05:00	9.2	70.0	7.0	8.0	4.581898197	4	5.0	-0.00	0.00	0.00	0.00	339.01	358.40	359.29	9.02
1999-01-04 06:00:00	04.01.1999	06:00	8:18	16:49	511.0	510.0	0.0	0.0	0.0	0.0	339.9	360.3	9.4	9.6	7.9	7.0	7.2	-5.4	4.0	6.0	7.17	-5.42	04.01.1999	06:00	9.6	66.0	7.0	8.0	4.581898197	4	6.0	-0.00	0.00	0.00	0.00	339.87	360.34	361.28	9.41
1999-01-04 07:00:00	04.01.1999	07:00	8:18	16:49	511.0	510.0	0.0	0.0	0.0	0.0	343.9	362.0	9.7	9.9	8.5	6.0	7.7	-3.0	4.0	7.0	7.74	-3.00	04.01.1999	07:00	9.9	70.0	6.0	8.0	3.927341312	4	7.0	-0.00	0.00	0.00	0.00	343.92	362.00	362.94	9.71
1999-01-04 08:00:00	04.01.1999	08:00	8:18	16:49	511.0	510.0	0.0	0.0	0.0	0.0	325.6	358.4	9.1	9.5	8.7	6.0	5.5	-4.1	4.0	8.0	5.67	-4.09	04.01.1999	08:00	9.5	73.0	6.0	7.0	3.927341312	4	8.0	6.15	3.96	0.77	1.47	325.59	358.42	360.08	9.16
1999-01-04 09:00:00	04.01.1999	09:00	8:18	16:49	511.0	510.0	58.7	21.7	6.0	15.7	336.2	367.4	10.9	11.0	9.8	9.0	10.0	-5.3	4.0	9.0	13.21	-5.36	04.01.1999	09:00	11.0	75.0	9.0	7.0	5.891011967	4	9.0	112.88	135.62	14.11	50.18	336.19	368.11	367.96	11.03
1999-01-04 10:00:00	04.01.1999	10:00	8:18	16:49	511.0	510.0	190.5	70.5	20.3	50.2	341.3	374.0	12.2	11.9	10.2	7.0	16.4	0.6	4.0	10.0	18.57	0.64	04.01.1999	10:00	11.9	73.0	7.0	7.0	4.581898197	4	10.0	221.11	249.83	27.64	92.44	341.34	374.47	372.69	12.26
1999-01-04 11:00:00	04.01.1999	11:00	8:18	16:49	511.0	510.0	287.4	106.3	32.5	73.9	344.5	378.7	13.1	12.5	10.3	7.0	20.5	2.7	4.0	11.0	21.74	2.64	04.01.1999	11:00	12.5	71.0	7.0	7.0	4.581898197	4	11.0	296.17	322.31	37.02	119.25	344.53	378.65	375.85	13.05
1999-01-04 12:00:00	04.01.1999	12:00	8:18	16:49	511.0	510.0	339.3	125.5	39.3	86.3	344.6	378.7	13.1	12.4	10.5	8.0	22.3	1.8	4.0	12.0	22.54	1.77	04.01.1999	12:00	12.4	73.0	8.0	7.0	5.236455082	4	12.0	322.45	347.08	40.31	128.42	344.59	378.20	375.35	12.97
1999-01-04 13:00:00	04.01.1999	13:00	8:18	16:49	511.0	510.0	342.2	126.6	39.7	87.0	348.4	382.5	13.8	13.1	10.7	8.0	23.1	2.9	4.0	13.0	22.33	2.87	04.01.1999	13:00	13.1	71.0	8.0	7.0	5.236455082	4	13.0	296.17	322.31	37.02	119.25	348.43	381.63	379.07	13.61
1999-01-04 14:00:00	04.01.1999	14:00	8:18	16:49	511.0	510.0	296.0	82.9	0.0	82.9	366.8	382.6	13.6	13.1	10.8	8.0	22.7	2.8	4.0	14.0	21.05	2.77	04.01.1999	14:00	13.1	72.0	8.0	8.0	5.236455082	4	14.0	221.11	249.83	0.00	69.95	366.85	381.73	379.99	13.44
1999-01-04 15:00:00	04.01.1999	15:00	8:18	16:49	511.0	510.0	204.1	75.5	21.9	53.6	348.8	380.1	13.3	13.0	11.1	8.0	18.1	1.2	4.0	15.0	15.38	1.25	04.01.1999	15:00	13.0	74.0	8.0	7.0	5.236455082	4	15.0	112.88	135.62	14.11	50.18	348.79	378.84	378.58	13.05
1999-01-04 16:00:00	04.01.1999	16:00	8:18	16:49	511.0	510.0	75.3	27.9	7.8	20.1	347.8	377.2	12.7	12.8	11.1	7.0	12.7	0.6	4.0	16.0	9.66	0.63	04.01.1999	16:00	12.8	75.0	7.0	7.0	4.581898197	4	16.0	6.15	3.96	0.77	1.47	347.82	376.23	377.53	12.54
1999-01-04 17:00:00	04.01.1999	17:00	8:18	16:49	511.0	510.0	0.0	0.0	0.0	0.0	348.1	376.5	12.6	12.9	11.0	6.0	9.6	1.3	4.0	17.0	9.59	1.27	04.01.1999	17:00	12.9	74.0	6.0	7.0	3.927341312	4	17.0	-0.00	0.00	0.00	0.00	348.15	376.52	378.05	12.60
1999-01-04 18:00:00	04.01.1999	18:00	8:18	16:49	511.0	510.0	0.0	0.0	0.0	0.0	348.5	376.7	12.6	12.9	11.2	7.0	9.6	-0.2	4.0	18.0	9.64	-0.22	04.01.1999	18:00	12.9	75.0	7.0	7.0	4.581898197	4	18.0	-0.00	0.00	0.00	0.00	348.46	376.72	378.06	12.63
1999-01-04 19:00:00	04.01.1999	19:00	8:18	16:49	511.0	510.0	0.0	0.0	0.0	0.0	366.2	377.8	12.7	12.8	11.2	6.0	11.5	1.8	4.0	19.0	11.45	1.83	04.01.1999	19:00	12.8	76.0	6.0	8.0	3.927341312	4	19.0	-0.00	0.00	0.00	0.00	366.17	377.82	378.44	12.68
1999-01-04 20:00:00	04.01.1999	20:00	8:18	16:49	511.0	510.0	0.0	0.0	0.0	0.0	366.2	378.4	12.8	12.9	11.0	7.0	11.5	0.3	4.0	20.0	11.51	0.34	04.01.1999	20:00	12.9	74.0	7.0	8.0	4.581898197	4	20.0	-0.00	0.00	0.00	0.00	366.19	378.37	378.95	12.78
1999-01-04 21:00:00	04.01.1999	21:00	8:18	16:49	511.0	510.0	0.0	0.0	0.0	0.0	365.8	378.3	12.8	12.9	10.9	7.0	11.5	0.3	4.0	21.0	11.47	0.32	04.01.1999	21:00	12.9	73.0	7.0	8.0	4.581898197	4	21.0	-0.00	0.00	0.00	0.00	365.84	378.34	378.93	12.78
1999-01-04 22:00:00	04.01.1999	22:00	8:18	16:49	511.0	510.0	0.0	0.0	0.0	0.0	348.5	376.7	12.6	12.9	11.2	7.0	9.6	-0.2	4.0	22.0	9.64	-0.22	04.01.1999	22:00	12.9	75.0	7.0	7.0	4.581898197	4	22.0	-0.00	0.00	0.00	0.00	348.46	376.72	378.06	12.63
1999-01-04 23:00:00	04.01.1999	23:00	8:18	16:49	511.0	510.0	0.0	0.0	0.0	0.0	348.8	377.1	12.7	13.0	11.1	6.0	9.7	1.4	4.0	23.0	9.70	1.43	04.01.1999	23:00	13.0	74.0	6.0	7.0	3.927341312	4	23.0	-0.00	0.00	0.00	0.00	348.79	377.06	378.58	12.70
1999-01-05 00:00:00	05.01.1999	00:00	8:18	16:50	512.0	511.0	0.0	0.0	0.0	0.0	349.4	377.5	12.8	13.2	10.9	4.0	9.8	5.5	5.0	0.0	9.81	5.49	05.01.1999	00:00	13.2	72.0	4.0	7.0	2.618227541	5	0.0	-0.00	0.00	0.00	0.00	349.42	377.55	379.63	12.79
1999-01-05 01:00:00	05.01.1999	01:00	8:18	16:50	512.0	511.0	0.0	0.0	0.0	0.0	349.4	376.6	12.6	13.0	11.4	4.0	9.7	5.4	5.0	1.0	9.72	5.40	05.01.1999	01:00	13.0	76.0	4.0	7.0	2.618227541	5	1.0	-0.00	0.00	0.00	0.00	349.41	376.61	378.62	12.60
1999-01-05 02:00:00	05.01.1999	02:00	8:18	16:50	512.0	511.0	0.0	0.0	0.0	0.0	349.1	376.6	12.6	12.9	11.5	6.0	9.7	1.4	5.0	2.0	9.68	1.41	05.01.1999	02:00	12.9	77.0	6.0	7.0	3.927341312	5	2.0	-0.00	0.00	0.00	0.00	349.07	376.61	378.09	12.61
1999-01-05 03:00:00	05.01.1999	03:00	8:18	16:50	512.0	511.0	0.0	0.0	0.0	0.0	349.1	376.1	12.5	12.9	11.5	4.0	9.6	5.3	5.0	3.0	9.64	5.30	05.01.1999	03:00	12.9	77.0	4.0	7.0	2.618227541	5	3.0	-0.00	0.00	0.00	0.00	349.07	376.10	378.09	12.50
1999-01-05 04:00:00	05.01.1999	04:00	8:18	16:50	512.0	511.0	0.0	0.0	0.0	0.0	348.4	375.2	12.3	12.8	11.4	3.0	9.5	7.5	5.0	4.0	9.48	7.52	05.01.1999	04:00	12.8	77.0	3.0	7.0	1.963670656	5	4.0	-0.00	0.00	0.00	0.00	348.43	375.15	377.56	12.32
1999-01-05 05:00:00	05.01.1999	05:00	8:18	16:50	512.0	511.0	0.0	0.0	0.0	0.0	328.9	368.1	11.1	11.8	11.2	3.0	6.8	5.8	5.0	5.0	6.85	5.81	05.01.1999	05:00	11.8	81.0	3.0	6.0	1.963670656	5	5.0	-0.00	0.00	0.00	0.00	328.89	368.08	371.57	11.10
1999-01-05 06:00:00	05.01.1999	06:00	8:18	16:50	512.0	511.0	0.0	0.0	0.0	0.0	299.0	358.8	9.5	10.9	10.7	2.0	2.8	6.2	5.0	6.0	2.83	6.19	05.01.1999	06:00	10.9	82.0	2.0	3.0	1.309113771	5	6.0	-0.00	0.00	0.00	0.00	298.97	358.83	365.61	9.52
1999-01-05 07:00:00	05.01.1999	07:00	8:18	16:50	512.0	511.0	0.0	0.0	0.0	0.0	313.9	360.0	9.6	11.1	10.8	1.0	4.5	9.2	5.0	7.0	4.49	9.21	05.01.1999	07:00	11.1	82.0	1.0	5.0	0.654556885	5	7.0	-0.00	0.00	0.00	0.00	313.88	359.98	367.34	9.60
1999-01-05 08:00:00	05.01.1999	08:00	8:18	16:50	512.0	511.0	0.0	0.0	0.0	0.0	336.6	365.0	10.4	10.9	10.2	3.0	7.3	5.1	5.0	8.0	7.49	5.10	05.01.1999	08:00	10.9	78.0	3.0	7.0	1.963670656	5	8.0	6.86	4.84	0.86	1.79	336.58	365.08	367.49	10.41
1999-01-05 09:00:00	05.01.1999	09:00	8:18	16:50	512.0	511.0	59.5	22.0	6.1	15.9	338.0	369.3	11.3	11.5	9.6	3.0	10.4	6.5	5.0	9.0	13.71	6.48	05.01.1999	09:00	11.5	71.0	3.0	7.0	1.963670656	5	9.0	114.77	137.61	14.35	50.92	337.98	370.83	370.53	11.56
1999-01-05 10:00:00	05.01.1999	10:00	8:18	16:50	512.0	511.0	191.8	71.0	20.5	50.5	340.3	375.2	12.4	11.8	10.0	2.0	16.4	11.4	5.0	10.0	18.71	11.43	05.01.1999	10:00	11.8	72.0	2.0	7.0	1.309113771	5	10.0	223.44	251.96	27.93	93.22	340.32	376.19	372.14	12.61
1999-01-05 11:00:00	05.01.1999	11:00	8:18	16:50	512.0	511.0	289.0	106.9	32.7	74.2	347.7	385.7	14.4	13.4	9.8	3.0	21.5	11.7	5.0	11.0	22.67	11.66	05.01.1999	11:00	13.4	64.0	3.0	7.0	1.963670656	5	11.0	298.69	324.50	37.34	120.06	347.68	385.57	380.55	14.38
1999-01-05 12:00:00	05.01.1999	12:00	8:18	16:50	512.0	511.0	341.3	187.7	118.7	69.0	327.0	394.3	16.3	14.0	10.9	2.0	22.9	15.1	5.0	12.0	22.96	15.16	05.01.1999	12:00	14.0	68.0	2.0	5.0	1.309113771	5	12.0	325.02	349.30	121.88	192.11	326.95	392.36	382.57	15.90
1999-01-05 13:00:00	05.01.1999	13:00	8:18	16:50	512.0	511.0	344.6	158.5	80.0	78.5	344.3	402.5	17.7	15.0	11.4	1.0	24.8	18.5	5.0	13.0	23.84	18.45	05.01.1999	13:00	15.0	67.0	1.0	6.0	0.654556885	5	13.0	298.69	324.50	74.67	149.27	344.34	398.68	388.57	16.94
1999-01-05 14:00:00	05.01.1999	14:00	8:18	16:50	512.0	511.0	298.6	164.3	101.8	62.4	335.3	404.0	18.0	15.6	11.3	1.0	23.0	18.1	5.0	14.0	20.96	18.10	05.01.1999	14:00	15.6	64.0	1.0	5.0	0.654556885	5	14.0	223.44	251.96	83.79	138.58	335.26	398.12	391.21	16.92
1999-01-05 15:00:00																						nan	05.01.1999	15:00	15.0	65.0	0.0	7.0	0.0	5
1999-01-05 16:00:00	05.01.1999	16:00	8:18	16:50	512.0	511.0	78.2	28.9	8.1	20.9	355.5	385.4	14.3	14.4	11.0	3.0	14.3	10.2	5.0	16.0	11.14	10.21	05.01.1999	16:00	14.4	67.0	3.0	7.0	1.963670656	5	16.0	6.86	4.84	0.86	1.79	355.46	383.58	386.04	13.92
1999-01-05 17:00:00	05.01.1999	17:00	8:18	16:50	512.0	511.0	0.0	0.0	0.0	0.0	349.1	377.1	12.7	13.2	10.8	3.0	9.7	7.8	5.0	17.0	9.73	7.75	05.01.1999	17:00	13.2	71.0	3.0	7.0	1.963670656	5	17.0	-0.00	0.00	0.00	0.00	349.08	377.08	379.61	12.70
1999-01-05 18:00:00	05.01.1999	18:00	8:18	16:50	512.0	511.0	0.0	0.0	0.0	0.0	316.8	364.7	10.5	12.1	10.2	1.0	5.3	9.9	5.0	18.0	5.29	9.91	05.01.1999	18:00	12.1	72.0	1.0	5.0	0.654556885	5	18.0	-0.00	0.00	0.00	0.00	316.83	364.74	372.46	10.54
1999-01-05 19:00:00	05.01.1999	19:00	8:18	16:50	512.0	511.0	0.0	0.0	0.0	0.0	315.2	368.6	11.3	12.0	9.7	5.0	5.5	0.6	5.0	19.0	5.51	0.61	05.01.1999	19:00	12.0	69.0	5.0	5.0	3.272784426	5	19.0	-0.00	0.00	0.00	0.00	315.16	368.59	371.88	11.34
1999-01-05 20:00:00	05.01.1999	20:00	8:18	16:50	512.0	511.0	0.0	0.0	0.0	0.0	301.4	369.0	11.6	12.4	9.1	5.0	4.1	0.4	5.0	20.0	4.14	0.40	05.01.1999	20:00	12.4	63.0	5.0	3.0	3.272784426	5	20.0	-0.00	0.00	0.00	0.00	301.37	369.02	373.19	11.56
1999-01-05 21:00:00	05.01.1999	21:00	8:18	16:50	512.0	511.0	0.0	0.0	0.0	0.0	295.8	365.2	10.8	11.7	8.2	5.0	3.2	-0.8	5.0	21.0	3.16	-0.76	05.01.1999	21:00	11.7	60.0	5.0	3.0	3.272784426	5	21.0	-0.00	0.00	0.00	0.00	295.84	365.17	369.42	10.84
1999-01-05 22:00:00	05.01.1999	22:00	8:18	16:50	512.0	511.0	0.0	0.0	0.0	0.0	289.6	360.8	10.0	11.3	7.9	3.0	2.1	3.1	5.0	22.0	2.05	3.10	05.01.1999	22:00	11.3	59.0	3.0	2.0	1.963670656	5	22.0	-0.00	0.00	0.00	0.00	289.63	360.84	367.12	10.02
1999-01-05 23:00:00	05.01.1999	23:00	8:18	16:50	512.0	511.0	0.0	0.0	0.0	0.0	294.3	364.5	10.7	11.6	7.9	5.0	2.9	-1.0	5.0	23.0	2.93	-1.02	05.01.1999	23:00	11.6	58.0	5.0	3.0	3.272784426	5	23.0	-0.00	0.00	0.00	0.00	294.26	364.54	368.84	10.73
1999-01-06 00:00:00	06.01.1999	00:00	8:18	16:51	513.0	510.0	0.0	0.0	0.0	0.0	285.8	360.9	10.1	11.0	7.6	5.0	1.7	-2.1	6.0	0.0	1.65	-2.06	06.01.1999	00:00	11.0	58.0	5.0	1.0	3.272784426	6	0.0	-0.00	0.00	0.00	0.00	285.79	360.88	365.44	10.07
1999-01-06 01:00:00	06.01.1999	01:00	8:18	16:51	513.0	510.0	0.0	0.0	0.0	0.0	288.5	358.4	9.5	10.4	7.7	5.0	1.7	-2.6	6.0	1.0	1.67	-2.61	06.01.1999	01:00	10.4	61.0	5.0	3.0	3.272784426	6	1.0	-0.00	0.00	0.00	0.00	288.48	358.39	362.62	9.54
1999-01-06 02:00:00	06.01.1999	02:00	8:18	16:51	513.0	510.0	0.0	0.0	0.0	0.0	290.5	360.9	10.0	10.9	7.7	5.0	2.2	-2.0	6.0	2.0	2.15	-1.97	06.01.1999	02:00	10.9	59.0	5.0	3.0	3.272784426	6	2.0	-0.00	0.00	0.00	0.00	290.52	360.91	365.19	10.03
1999-01-06 03:00:00	06.01.1999	03:00	8:18	16:51	513.0	510.0	0.0	0.0	0.0	0.0	283.2	357.8	9.5	10.4	7.6	5.0	1.1	-2.9	6.0	3.0	1.05	-2.83	06.01.1999	03:00	10.4	60.0	5.0	1.0	3.272784426	6	3.0	-0.00	0.00	0.00	0.00	283.21	357.85	362.36	9.48
1999-01-06 04:00:00	06.01.1999	04:00	8:18	16:51	513.0	510.0	0.0	0.0	0.0	0.0	284.1	356.7	9.2	10.3	7.5	4.0	1.0	-0.7	6.0	4.0	1.03	-0.68	06.01.1999	04:00	10.3	60.0	4.0	2.0	2.618227541	6	4.0	-0.00	0.00	0.00	0.00	284.14	356.73	361.91	9.24
1999-01-06 05:00:00	06.01.1999	05:00	8:18	16:51	513.0	510.0	0.0	0.0	0.0	0.0	282.1	355.0	8.9	9.8	7.5	5.0	0.6	-3.6	6.0	5.0	0.63	-3.59	06.01.1999	05:00	9.8	62.0	5.0	2.0	3.272784426	6	5.0	-0.00	0.00	0.00	0.00	282.12	354.99	359.37	8.90
1999-01-06 06:00:00	06.01.1999	06:00	8:18	16:51	513.0	510.0	0.0	0.0	0.0	0.0	277.8	350.9	8.1	9.0	7.7	5.0	-0.3	-4.6	6.0	6.0	-0.28	-4.61	06.01.1999	06:00	9.0	67.0	5.0	0.0	3.272784426	6	6.0	-0.00	0.00	0.00	0.00	277.80	350.91	355.26	8.10
1999-01-06 07:00:00	06.01.1999	07:00	8:18	16:51	513.0	510.0	0.0	0.0	0.0	0.0	279.7	352.9	8.5	9.4	7.8	5.0	0.1	-4.1	6.0	7.0	0.15	-4.07	06.01.1999	07:00	9.4	66.0	5.0	0.0	3.272784426	6	7.0	-0.00	0.00	0.00	0.00	279.71	352.92	357.30	8.49
1999-01-06 08:00:00	06.01.1999	08:00	8:18	16:51	513.0	510.0	0.0	0.0	0.0	0.0	284.7	356.6	9.2	10.5	7.9	3.0	1.1	2.1	6.0	8.0	1.22	2.15	06.01.1999	08:00	10.5	62.0	3.0	1.0	1.963670656	6	8.0	7.65	5.84	6.69	5.31	284.74	356.93	362.93	9.27
1999-01-06 09:00:00	06.01.1999	09:00	8:18	16:51	513.0	510.0	60.4	38.7	24.7	13.9	279.1	341.8	6.2	6.9	7.6	2.0	2.2	2.7	6.0	9.0	6.60	2.69	06.01.1999	09:00	6.9	76.0	2.0	4.0	1.309113771	6	9.0	116.76	139.72	58.38	89.42	279.15	344.93	345.28	6.83
1999-01-06 10:00:00	06.01.1999	10:00	8:18	16:51	513.0	510.0	193.1	106.2	61.9	44.3	292.3	354.9	8.8	7.9	8.0	1.0	10.9	9.3	6.0	10.0	13.46	9.29	06.01.1999	10:00	7.9	75.0	1.0	5.0	0.654556885	6	10.0	225.88	254.21	84.71	139.81	292.34	356.91	350.70	9.19
1999-01-06 11:00:00	06.01.1999	11:00	8:18	16:51	513.0	510.0	290.8	186.1	131.8	54.3	293.0	372.2	12.3	9.6	8.4	1.0	16.7	12.4	6.0	11.0	17.82	12.40	06.01.1999	11:00	9.6	70.0	1.0	4.0	0.654556885	6	11.0	301.33	326.82	150.66	209.16	292.98	371.85	358.93	12.22
1999-01-06 12:00:00	06.01.1999	12:00	8:18	16:51	513.0	510.0	343.5	312.5	279.1	33.4	291.9	397.0	17.1	11.5	8.8	1.0	21.5	15.1	6.0	12.0	21.32	15.14	06.01.1999	12:00	11.5	65.0	1.0	1.0	0.654556885	6	12.0	327.72	351.64	286.75	319.99	291.91	392.56	368.23	16.28
1999-01-06 13:00:00	06.01.1999	13:00	8:18	16:51	513.0	510.0	347.1	315.9	282.5	33.3	314.4	421.8	21.5	15.9	10.3	1.0	25.6	18.9	6.0	13.0	24.37	18.91	06.01.1999	13:00	15.9	57.0	1.0	1.0	0.654556885	6	13.0	301.33	326.82	263.66	297.40	314.37	414.07	391.73	20.10
1999-01-06 14:00:00	06.01.1999	14:00	8:18	16:51	513.0	510.0	301.4	274.3	240.3	34.0	316.0	421.4	21.4	17.0	9.1	1.0	24.4	18.8	6.0	14.0	22.04	18.82	06.01.1999	14:00	17.0	47.0	1.0	1.0	0.654556885	6	14.0	225.88	254.21	197.65	231.33	316.02	411.32	397.57	19.58
1999-01-06 15:00:00	06.01.1999	15:00	8:18	16:51	513.0	510.0	209.9	191.0	158.9	32.2	309.9	403.6	18.2	15.9	8.7	1.0	19.2	16.5	6.0	15.0	15.17	16.45	06.01.1999	15:00	15.9	48.0	1.0	1.0	0.654556885	6	15.0	116.76	139.72	102.16	127.14	309.90	392.74	391.50	16.14
1999-01-06 16:00:00	06.01.1999	16:00	8:18	16:51	513.0	510.0	81.1	73.8	58.5	15.3	300.5	378.5	13.5	13.8	8.5	3.0	9.8	7.7	6.0	16.0	4.65	7.72	06.01.1999	16:00	13.8	54.0	3.0	1.0	1.963670656	6	16.0	7.65	5.84	6.69	5.31	300.51	373.91	380.23	12.55
1999-01-06 17:00:00	06.01.1999	17:00	8:18	16:51	513.0	510.0	0.0	0.0	0.0	0.0	289.1	366.9	11.3	12.4	7.1	4.0	2.6	1.6	6.0	17.0	2.64	1.59	06.01.1999	17:00	12.4	49.0	4.0	1.0	2.618227541	6	17.0	-0.00	0.00	0.00	0.00	289.14	366.91	372.58	11.26
1999-01-06 18:00:00	06.01.1999	18:00	8:18	16:51	513.0	510.0	0.0	0.0	0.0	0.0	286.0	366.0	11.1	12.1	6.6	5.0	2.2	-1.1	6.0	18.0	2.21	-1.07	06.01.1999	18:00	12.1	47.0	5.0	1.0	3.272784426	6	18.0	-0.00	0.00	0.00	0.00	285.99	366.00	370.92	11.11
1999-01-06 19:00:00	06.01.1999	19:00	8:18	16:51	513.0	510.0	0.0	0.0	0.0	0.0	280.7	359.4	9.8	10.8	6.6	5.0	0.9	-2.7	6.0	19.0	0.95	-2.75	06.01.1999	19:00	10.8	51.0	5.0	1.0	3.272784426	6	19.0	-0.00	0.00	0.00	0.00	280.67	359.42	364.20	9.83
1999-01-06 20:00:00	06.01.1999	20:00	8:18	16:51	513.0	510.0	0.0	0.0	0.0	0.0	275.3	352.3	8.4	9.8	6.3	3.0	-0.4	0.7	6.0	20.0	-0.40	0.73	06.01.1999	20:00	9.8	52.0	3.0	1.0	1.963670656	6	20.0	-0.00	0.00	0.00	0.00	275.25	352.33	359.02	8.42
1999-01-06 21:00:00	06.01.1999	21:00	8:18	16:51	513.0	510.0	0.0	0.0	0.0	0.0	275.5	354.0	8.8	9.9	6.3	4.0	-0.2	-1.7	6.0	21.0	-0.19	-1.71	06.01.1999	21:00	9.9	52.0	4.0	0.0	2.618227541	6	21.0	-0.00	0.00	0.00	0.00	275.54	353.95	359.52	8.75
1999-01-06 22:00:00	06.01.1999	22:00	8:18	16:51	513.0	510.0	0.0	0.0	0.0	0.0	286.4	363.4	10.6	11.7	7.1	4.0	2.0	0.8	6.0	22.0	1.98	0.78	06.01.1999	22:00	11.7	52.0	4.0	0.0	2.618227541	6	22.0	-0.00	0.00	0.00	0.00	286.39	363.37	368.95	10.57
1999-01-06 23:00:00	06.01.1999	23:00	8:18	16:51	513.0	510.0	0.0	0.0	0.0	0.0	289.8	373.6	12.6	13.5	6.3	6.0	3.4	-1.1	6.0	23.0	3.42	-1.12	06.01.1999	23:00	13.5	41.0	6.0	0.0	3.927341312	6	23.0	-0.00	0.00	0.00	0.00	289.82	373.64	378.17	12.60
1999-01-07 00:00:00	07.01.1999	00:00	8:18	16:52	515.0	512.0	0.0	0.0	0.0	0.0	288.4	373.5	12.6	13.4	6.1	7.0	3.3	-2.8	7.0	0.0	3.26	-2.77	07.01.1999	00:00	13.4	40.0	7.0	0.0	4.581898197	7	0.0	-0.00	0.00	0.00	0.00	288.38	373.53	377.59	12.60
1999-01-07 01:00:00	07.01.1999	01:00	8:18	16:52	515.0	512.0	0.0	0.0	0.0	0.0	286.5	372.3	12.4	13.1	6.0	8.0	2.9	-4.5	7.0	1.0	2.93	-4.54	07.01.1999	01:00	13.1	40.0	8.0	0.0	5.236455082	7	1.0	-0.00	0.00	0.00	0.00	286.52	372.33	375.98	12.38
1999-01-07 02:00:00	07.01.1999	02:00	8:18	16:52	515.0	512.0	0.0	0.0	0.0	0.0	285.7	371.3	12.2	13.1	5.9	6.0	2.7	-1.8	7.0	2.0	2.74	-1.86	07.01.1999	02:00	13.1	39.0	6.0	0.0	3.927341312	7	2.0	-0.00	0.00	0.00	0.00	285.66	371.32	375.93	12.18
1999-01-07 03:00:00	07.01.1999	03:00	8:18	16:52	515.0	512.0	0.0	0.0	0.0	0.0	285.7	374.7	12.9	13.7	5.5	7.0	3.1	-2.6	7.0	3.0	3.10	-2.62	07.01.1999	03:00	13.7	35.0	7.0	0.0	4.581898197	7	3.0	-0.00	0.00	0.00	0.00	285.68	374.72	378.98	12.86
1999-01-07 04:00:00	07.01.1999	04:00	8:18	16:52	515.0	512.0	0.0	0.0	0.0	0.0	284.4	373.1	12.6	13.5	5.4	6.0	2.8	-1.5	7.0	4.0	2.80	-1.51	07.01.1999	04:00	13.5	35.0	6.0	0.0	3.927341312	7	4.0	-0.00	0.00	0.00	0.00	284.44	373.10	377.90	12.55
1999-01-07 05:00:00	07.01.1999	05:00	8:18	16:52	515.0	512.0	0.0	0.0	0.0	0.0	283.9	371.1	12.2	13.1	5.6	6.0	2.5	-2.0	7.0	5.0	2.53	-1.99	07.01.1999	05:00	13.1	37.0	6.0	0.0	3.927341312	7	5.0	-0.00	0.00	0.00	0.00	283.87	371.14	375.84	12.17
1999-01-07 06:00:00	07.01.1999	06:00	8:18	16:52	515.0	512.0	0.0	0.0	0.0	0.0	283.8	368.1	11.6	12.6	5.8	5.0	2.2	-0.8	7.0	6.0	2.20	-0.76	07.01.1999	06:00	12.6	40.0	5.0	1.0	3.272784426	7	6.0	-0.00	0.00	0.00	0.00	283.75	368.10	373.32	11.56
1999-01-07 07:00:00	07.01.1999	07:00	8:18	16:52	515.0	512.0	0.0	0.0	0.0	0.0	293.9	368.3	11.5	12.2	6.1	7.0	3.3	-4.2	7.0	7.0	3.29	-4.15	07.01.1999	07:00	12.2	43.0	7.0	4.0	4.581898197	7	7.0	-0.00	0.00	0.00	0.00	293.89	368.31	371.82	11.50
1999-01-07 08:00:00	07.01.1999	08:00	8:18	16:52	515.0	512.0	0.0	0.0	0.0	0.0	329.1	375.3	12.5	12.9	6.1	9.0	7.6	-4.6	7.0	8.0	7.87	-4.55	07.01.1999	08:00	12.9	41.0	9.0	7.0	5.891011967	7	8.0	8.52	6.98	1.07	2.58	329.14	375.39	377.10	12.56
1999-01-07 09:00:00	07.01.1999	09:00	8:18	16:52	515.0	512.0	61.5	22.7	6.3	16.4	329.3	375.4	12.6	12.8	6.2	8.0	10.2	-2.6	7.0	9.0	13.57	-2.66	07.01.1999	09:00	12.8	42.0	8.0	7.0	5.236455082	7	9.0	118.85	141.94	14.86	52.52	329.35	376.18	376.60	12.72
1999-01-07 10:00:00	07.01.1999	10:00	8:18	16:52	515.0	512.0	194.6	72.0	20.8	51.2	328.5	374.2	12.3	12.2	6.5	8.0	15.4	-1.7	7.0	10.0	17.67	-1.68	07.01.1999	10:00	12.2	46.0	8.0	7.0	5.236455082	7	10.0	228.44	256.58	28.56	94.93	328.53	374.58	373.55	12.41
1999-01-07 11:00:00	07.01.1999	11:00	8:18	16:52	515.0	512.0	292.6	108.3	33.2	75.1	331.5	376.6	12.8	12.4	6.9	9.0	19.4	-1.3	7.0	11.0	20.66	-1.35	07.01.1999	11:00	12.4	48.0	9.0	7.0	5.891011967	7	11.0	304.08	329.26	38.01	121.83	331.49	376.54	374.70	12.77
1999-01-07 12:00:00	07.01.1999	12:00	8:18	16:52	515.0	512.0	345.7	190.1	120.6	69.6	306.2	377.0	13.1	12.2	7.0	7.0	19.7	1.2	7.0	12.0	19.92	1.23	07.01.1999	12:00	12.2	49.0	7.0	5.0	4.581898197	7	12.0	330.53	354.11	123.95	194.76	306.23	376.19	372.44	12.95
1999-01-07 13:00:00	07.01.1999	13:00	8:18	16:52	515.0	512.0	349.7	129.4	40.7	88.7	331.9	379.6	13.4	12.8	6.6	8.0	21.7	1.0	7.0	13.0	20.89	1.04	07.01.1999	13:00	12.8	45.0	8.0	7.0	5.236455082	7	13.0	304.08	329.26	38.01	121.83	331.95	378.69	376.73	13.19
1999-01-07 14:00:00	07.01.1999	14:00	8:18	16:52	515.0	512.0	304.3	112.6	34.7	77.9	336.3	381.4	13.7	13.3	7.0	10.0	20.6	-1.0	7.0	14.0	18.88	-1.01	07.01.1999	14:00	13.3	46.0	10.0	7.0	6.545568853	7	14.0	228.44	256.58	28.56	94.93	336.29	380.42	379.48	13.49
1999-01-07 15:00:00	07.01.1999	15:00	8:18	16:52	515.0	512.0	213.0	78.8	23.1	55.7	335.0	378.9	13.2	13.0	7.0	8.0	17.1	-0.1	7.0	15.0	14.23	-0.07	07.01.1999	15:00	13.0	47.0	8.0	7.0	5.236455082	7	15.0	118.85	141.94	14.86	52.52	334.95	377.64	377.89	12.95
1999-01-07 16:00:00	07.01.1999	16:00	8:18	16:52	515.0	512.0	84.2	31.2	8.7	22.5	338.5	379.3	13.3	13.4	7.4	7.0	12.4	0.3	7.0	16.0	9.08	0.33	07.01.1999	16:00	13.4	48.0	7.0	7.0	4.581898197	7	16.0	8.52	6.98	1.07	2.58	338.52	378.28	380.09	13.04
1999-01-07 17:00:00	07.01.1999	17:00	8:18	16:52	515.0	512.0	0.0	0.0	0.0	0.0	340.8	376.2	12.6	12.9	8.5	8.0	8.8	-2.4	7.0	17.0	8.84	-2.40	07.01.1999	17:00	12.9	57.0	8.0	7.0	5.236455082	7	17.0	-0.00	0.00	0.00	0.00	340.84	376.18	377.68	12.60
1999-01-07 18:00:00	07.01.1999	18:00	8:18	16:52	515.0	512.0	0.0	0.0	0.0	0.0	357.0	374.5	12.1	12.3	8.9	6.0	10.2	0.4	7.0	18.0	10.25	0.37	07.01.1999	18:00	12.3	62.0	6.0	8.0	3.927341312	7	18.0	-0.00	0.00	0.00	0.00	356.96	374.53	375.47	12.11
1999-01-07 19:00:00	07.01.1999	19:00	8:18	16:52	515.0	512.0	0.0	0.0	0.0	0.0	356.5	373.4	11.9	12.1	9.0	5.0	10.1	2.1	7.0	19.0	10.10	2.05	07.01.1999	19:00	12.1	64.0	5.0	8.0	3.272784426	7	19.0	-0.00	0.00	0.00	0.00	356.55	373.41	374.45	11.89
1999-01-07 20:00:00	07.01.1999	20:00	8:18	16:52	515.0	512.0	0.0	0.0	0.0	0.0	358.6	374.5	12.1	12.2	9.5	9.0	10.4	-3.8	7.0	20.0	10.41	-3.77	07.01.1999	20:00	12.2	67.0	9.0	8.0	5.891011967	7	20.0	-0.00	0.00	0.00	0.00	358.65	374.45	375.06	12.08
1999-01-07 21:00:00	07.01.1999	21:00	8:18	16:52	515.0	512.0	0.0	0.0	0.0	0.0	356.9	371.9	11.6	11.7	9.8	10.0	10.0	-5.8	7.0	21.0	9.99	-5.76	07.01.1999	21:00	11.7	71.0	10.0	8.0	6.545568853	7	21.0	-0.00	0.00	0.00	0.00	356.87	371.95	372.47	11.59
1999-01-07 22:00:00	07.01.1999	22:00	8:18	16:52	515.0	512.0	0.0	0.0	0.0	0.0	356.6	371.3	11.5	11.6	9.8	8.0	9.9	-3.3	7.0	22.0	9.90	-3.31	07.01.1999	22:00	11.6	72.0	8.0	8.0	5.236455082	7	22.0	-0.00	0.00	0.00	0.00	356.58	371.34	371.96	11.48
1999-01-07 23:00:00	07.01.1999	23:00	8:18	16:52	515.0	512.0	0.0	0.0	0.0	0.0	356.3	370.8	11.4	11.5	9.9	8.0	9.8	-3.4	7.0	23.0	9.82	-3.44	07.01.1999	23:00	11.5	73.0	8.0	8.0	5.236455082	7	23.0	-0.00	0.00	0.00	0.00	356.28	370.84	371.45	11.38
1999-01-08 00:00:00	08.01.1999	00:00	8:17	16:53	516.0	516.0	0.0	0.0	0.0	0.0	354.6	370.8	11.4	11.5	9.4	9.0	9.7	-4.9	8.0	0.0	9.66	-4.90	08.01.1999	00:00	11.5	69.0	9.0	8.0	5.891011967	8	0.0	-0.00	0.00	0.00	0.00	354.65	370.75	371.36	11.38
1999-01-08 01:00:00	08.01.1999	01:00	8:17	16:53	516.0	516.0	0.0	0.0	0.0	0.0	349.7	368.7	11.0	11.2	8.4	7.0	9.0	-3.0	8.0	1.0	8.97	-2.94	08.01.1999	01:00	11.2	63.0	7.0	8.0	4.581898197	8	1.0	-0.00	0.00	0.00	0.00	349.67	368.74	369.63	11.02
1999-01-08 02:00:00	08.01.1999	02:00	8:17	16:53	516.0	516.0	0.0	0.0	0.0	0.0	345.9	365.4	10.4	10.6	8.2	6.0	8.3	-2.2	8.0	2.0	8.28	-2.16	08.01.1999	02:00	10.6	64.0	6.0	8.0	3.927341312	8	2.0	-0.00	0.00	0.00	0.00	345.93	365.45	366.48	10.39
1999-01-08 03:00:00	08.01.1999	03:00	8:17	16:53	516.0	516.0	0.0	0.0	0.0	0.0	337.4	359.4	9.2	9.4	7.5	10.0	6.8	-10.3	8.0	3.0	6.83	-10.31	08.01.1999	03:00	9.4	64.0	10.0	8.0	6.545568853	8	3.0	-0.00	0.00	0.00	0.00	337.40	359.44	360.18	9.25
1999-01-08 04:00:00	08.01.1999	04:00	8:17	16:53	516.0	516.0	0.0	0.0	0.0	0.0	334.3	354.3	8.2	8.4	7.9	7.0	6.0	-7.1	8.0	4.0	6.00	-7.15	08.01.1999	04:00	8.4	72.0	7.0	8.0	4.581898197	8	4.0	-0.00	0.00	0.00	0.00	334.34	354.29	355.19	8.21
1999-01-08 05:00:00	08.01.1999	05:00	8:17	16:53	516.0	516.0	0.0	0.0	0.0	0.0	331.9	353.9	8.2	8.4	7.4	6.0	5.7	-5.5	8.0	5.0	5.72	-5.48	08.01.1999	05:00	8.4	67.0	6.0	8.0	3.927341312	8	5.0	-0.00	0.00	0.00	0.00	331.89	353.94	355.07	8.16
1999-01-08 06:00:00	08.01.1999	06:00	8:17	16:53	516.0	516.0	0.0	0.0	0.0	0.0	313.9	350.1	7.5	7.8	7.6	10.0	3.5	-13.4	8.0	6.0	3.47	-13.43	08.01.1999	06:00	7.8	72.0	10.0	7.0	6.545568853	8	6.0	-0.00	0.00	0.00	0.00	313.88	350.09	351.29	7.55
1999-01-08 07:00:00	08.01.1999	07:00	8:17	16:53	516.0	516.0	0.0	0.0	0.0	0.0	330.6	351.4	7.7	7.8	7.7	10.0	5.3	-12.8	8.0	7.0	5.33	-12.86	08.01.1999	07:00	7.8	73.0	10.0	8.0	6.545568853	8	7.0	-0.00	0.00	0.00	0.00	330.60	351.44	352.13	7.65
1999-01-08 08:00:00	08.01.1999	08:00	8:17	16:53	516.0	516.0	0.0	0.0	0.0	0.0	332.9	353.5	8.1	8.2	7.8	11.0	5.8	-13.7	8.0	8.0	6.13	-13.70	08.01.1999	08:00	8.2	72.0	11.0	8.0	7.200125738	8	8.0	9.49	8.27	0.00	2.32	332.94	353.58	354.16	8.08
1999-01-08 09:00:00	08.01.1999	09:00	8:17	16:53	516.0	516.0	62.6	17.5	0.0	17.5	333.6	354.5	8.3	8.3	7.9	10.0	8.5	-11.2	8.0	9.0	11.73	-11.16	08.01.1999	09:00	8.3	72.0	10.0	8.0	6.545568853	8	9.0	121.05	144.29	0.00	40.40	333.64	354.96	354.68	8.36
1999-01-08 10:00:00	08.01.1999	10:00	8:17	16:53	516.0	516.0	196.2	72.6	21.0	51.5	318.1	354.8	8.5	8.3	8.1	10.0	12.6	-9.8	8.0	10.0	15.04	-9.81	08.01.1999	10:00	8.3	74.0	10.0	7.0	6.545568853	8	10.0	231.12	259.07	28.89	95.86	318.06	355.10	353.90	8.55
1999-01-08 11:00:00	08.01.1999	11:00	8:17	16:53	516.0	516.0	294.7	109.0	33.5	75.5	321.2	358.9	9.3	8.9	8.2	10.0	17.0	-7.6	8.0	11.0	18.29	-7.58	08.01.1999	11:00	8.9	72.0	10.0	7.0	6.545568853	8	11.0	306.96	331.83	38.37	122.78	321.19	358.89	356.95	9.30
1999-01-08 12:00:00	08.01.1999	12:00	8:17	16:53	516.0	516.0	348.1	128.8	40.5	88.3	324.5	362.2	9.9	9.4	8.5	10.0	19.4	-6.1	8.0	12.0	19.70	-6.07	08.01.1999	12:00	9.4	72.0	10.0	7.0	6.545568853	8	12.0	333.47	356.70	41.68	131.98	324.51	361.77	359.54	9.86
1999-01-08 13:00:00	08.01.1999	13:00	8:17	16:53	516.0	516.0	352.4	98.7	0.0	98.7	339.7	360.1	9.4	8.7	9.0	7.0	20.4	-1.8	8.0	13.0	19.63	-1.78	08.01.1999	13:00	8.7	80.0	7.0	8.0	4.581898197	8	13.0	306.96	331.83	0.00	92.91	339.74	359.38	356.91	9.21
1999-01-08 14:00:00	08.01.1999	14:00	8:17	16:53	516.0	516.0	241.9	67.7	0.0	67.7	325.3	346.1	6.6	6.1	8.4	5.0	13.8	-2.4	8.0	14.0	11.99	-2.44	08.01.1999	14:00	6.1	89.0	5.0	8.0	3.272784426	8	14.0	104.25	196.20	0.00	54.94	325.26	345.10	343.81	6.37
1999-01-08 15:00:00	08.01.1999	15:00	8:17	16:53	516.0	516.0	164.2	46.0	0.0	46.0	324.2	345.3	6.4	6.0	8.2	2.0	10.7	5.3	8.0	15.0	7.87	5.35	08.01.1999	15:00	6.0	88.0	2.0	8.0	1.309113771	8	15.0	48.32	98.22	0.00	27.50	324.23	343.31	343.29	6.00
1999-01-08 16:00:00	08.01.1999	16:00	8:17	16:53	516.0	516.0	54.3	15.2	0.0	15.2	323.1	342.2	5.8	6.0	7.9	1.0	5.9	6.4	8.0	16.0	3.51	6.37	08.01.1999	16:00	6.0	85.0	1.0	8.0	0.654556885	8	16.0	1.49	1.36	0.00	0.38	323.13	340.62	343.24	5.44
1999-01-08 17:00:00	08.01.1999	17:00	8:17	16:53	516.0	516.0	0.0	0.0	0.0	0.0	323.8	342.2	5.8	6.1	8.0	3.0	3.7	-0.3	8.0	17.0	3.68	-0.29	08.01.1999	17:00	6.1	85.0	3.0	8.0	1.963670656	8	17.0	-0.00	0.00	0.00	0.00	323.82	342.20	343.74	5.77
1999-01-08 18:00:00	08.01.1999	18:00	8:17	16:53	516.0	516.0	0.0	0.0	0.0	0.0	310.2	341.1	5.7	6.4	8.3	2.0	2.1	2.5	8.0	18.0	2.14	2.48	08.01.1999	18:00	6.4	86.0	2.0	7.0	1.309113771	8	18.0	-0.00	0.00	0.00	0.00	310.16	341.12	344.47	5.69
1999-01-08 19:00:00	08.01.1999	19:00	8:17	16:53	516.0	516.0	0.0	0.0	0.0	0.0	307.6	338.2	5.1	5.8	8.3	2.0	1.6	1.9	8.0	19.0	1.56	1.89	08.01.1999	19:00	5.8	90.0	2.0	7.0	1.309113771	8	19.0	-0.00	0.00	0.00	0.00	307.63	338.23	341.53	5.09
1999-01-08 20:00:00	08.01.1999	20:00	8:17	16:53	516.0	516.0	0.0	0.0	0.0	0.0	284.2	332.6	4.1	5.7	8.2	1.0	-1.6	3.5	8.0	20.0	-1.59	3.44	08.01.1999	20:00	5.7	90.0	1.0	5.0	0.654556885	8	20.0	-0.00	0.00	0.00	0.00	284.15	332.59	339.89	4.13
1999-01-08 21:00:00	08.01.1999	21:00	8:17	16:53	516.0	516.0	0.0	0.0	0.0	0.0	323.5	341.3	5.6	6.0	8.0	2.0	3.6	2.7	8.0	21.0	3.56	2.69	08.01.1999	21:00	6.0	86.0	2.0	8.0	1.309113771	8	21.0	-0.00	0.00	0.00	0.00	323.50	341.33	343.26	5.59
1999-01-08 22:00:00	08.01.1999	22:00	8:17	16:53	516.0	516.0	0.0	0.0	0.0	0.0	323.3	342.2	5.8	6.2	7.8	2.0	3.6	2.8	8.0	22.0	3.63	2.77	08.01.1999	22:00	6.2	82.0	2.0	8.0	1.309113771	8	22.0	-0.00	0.00	0.00	0.00	323.35	342.15	344.19	5.77
1999-01-08 23:00:00	08.01.1999	23:00	8:17	16:53	516.0	516.0	0.0	0.0	0.0	0.0	302.7	336.6	4.8	5.3	7.6	4.0	0.9	-5.1	8.0	23.0	0.86	-5.04	08.01.1999	23:00	5.3	85.0	4.0	7.0	2.618227541	8	23.0	-0.00	0.00	0.00	0.00	302.66	336.64	338.95	4.80
1999-01-09 00:00:00	09.01.1999	00:00	8:17	16:54	518.0	516.0	0.0	0.0	0.0	0.0	303.5	338.4	5.2	5.6	7.5	5.0	1.1	-7.5	9.0	0.0	1.14	-7.48	09.01.1999	00:00	5.6	82.0	5.0	7.0	3.272784426	9	0.0	-0.00	0.00	0.00	0.00	303.49	338.38	340.39	5.17
1999-01-09 01:00:00	09.01.1999	01:00	8:17	16:54	518.0	516.0	0.0	0.0	0.0	0.0	317.4	339.1	5.2	5.4	7.3	6.0	2.7	-9.6	9.0	1.0	2.69	-9.62	09.01.1999	01:00	5.4	81.0	6.0	8.0	3.927341312	9	1.0	-0.00	0.00	0.00	0.00	317.43	339.07	340.15	5.17
1999-01-09 02:00:00	09.01.1999	02:00	8:17	16:54	518.0	516.0	0.0	0.0	0.0	0.0	299.9	337.2	4.9	5.3	6.9	7.0	0.6	-12.6	9.0	2.0	0.63	-12.60	09.01.1999	02:00	5.3	78.0	7.0	7.0	4.581898197	9	2.0	-0.00	0.00	0.00	0.00	299.92	337.18	338.81	4.95
1999-01-09 03:00:00	09.01.1999	03:00	8:17	16:54	518.0	516.0	0.0	0.0	0.0	0.0	287.0	335.4	4.7	5.3	6.9	5.0	-1.0	-8.6	9.0	3.0	-0.97	-8.61	09.01.1999	03:00	5.3	77.0	5.0	6.0	3.272784426	9	3.0	-0.00	0.00	0.00	0.00	286.97	335.39	338.16	4.70
1999-01-09 04:00:00	09.01.1999	04:00	8:17	16:54	518.0	516.0	0.0	0.0	0.0	0.0	317.3	340.4	5.5	5.7	7.0	6.0	2.8	-9.3	9.0	4.0	2.82	-9.34	09.01.1999	04:00	5.7	76.0	6.0	8.0	3.927341312	9	4.0	-0.00	0.00	0.00	0.00	317.33	340.39	341.55	5.45
1999-01-09 05:00:00	09.01.1999	05:00	8:17	16:54	518.0	516.0	0.0	0.0	0.0	0.0	300.8	339.9	5.5	5.9	6.6	7.0	1.0	-11.9	9.0	5.0	1.01	-11.86	09.01.1999	05:00	5.9	71.0	7.0	7.0	4.581898197	9	5.0	-0.00	0.00	0.00	0.00	300.76	339.92	341.65	5.53
1999-01-09 06:00:00	09.01.1999	06:00	8:17	16:54	518.0	516.0	0.0	0.0	0.0	0.0	299.2	338.6	5.3	5.6	6.5	8.0	0.7	-14.1	9.0	6.0	0.71	-14.14	09.01.1999	06:00	5.6	72.0	8.0	7.0	5.236455082	9	6.0	-0.00	0.00	0.00	0.00	299.24	338.63	340.17	5.27
1999-01-09 07:00:00	09.01.1999	07:00	8:17	16:54	518.0	516.0	0.0	0.0	0.0	0.0	298.8	337.5	5.0	5.4	6.6	7.0	0.5	-12.6	9.0	7.0	0.55	-12.58	09.01.1999	07:00	5.4	74.0	7.0	7.0	4.581898197	9	7.0	-0.00	0.00	0.00	0.00	298.84	337.52	339.22	5.03
1999-01-09 08:00:00	09.01.1999	08:00	8:17	16:54	518.0	516.0	0.0	0.0	0.0	0.0	286.3	337.5	5.2	5.6	6.5	8.0	-0.8	-14.6	9.0	8.0	-0.39	-14.59	09.01.1999	08:00	5.6	71.0	8.0	6.0	5.236455082	9	8.0	10.55	9.71	2.64	4.47	286.28	337.63	339.53	5.19
1999-01-09 09:00:00	09.01.1999	09:00	8:17	16:54	518.0	516.0	63.9	23.6	6.6	17.1	297.3	338.9	5.4	5.6	6.2	6.0	3.5	-9.5	9.0	9.0	7.15	-9.43	09.01.1999	09:00	5.6	68.0	6.0	7.0	3.927341312	9	9.0	123.36	146.75	15.42	54.30	297.29	339.85	340.08	5.55
1999-01-09 10:00:00	09.01.1999	10:00	8:17	16:54	518.0	516.0	197.9	73.2	21.3	52.0	300.3	342.4	6.1	5.9	6.5	8.0	9.8	-10.9	9.0	10.0	12.33	-10.92	09.01.1999	10:00	5.9	70.0	8.0	7.0	5.236455082	9	10.0	233.90	261.69	29.24	96.82	300.28	342.82	341.63	6.15
1999-01-09 11:00:00	09.01.1999	11:00	8:17	16:54	518.0	516.0	296.8	109.8	33.8	76.0	301.4	344.5	6.5	6.0	6.6	7.0	13.9	-7.6	9.0	11.0	15.29	-7.58	09.01.1999	11:00	6.0	71.0	7.0	7.0	4.581898197	9	11.0	309.95	334.53	38.74	123.78	301.43	344.46	342.15	6.49
1999-01-09 12:00:00	09.01.1999	12:00	8:17	16:54	518.0	516.0	350.6	161.3	81.8	79.5	291.4	345.6	6.8	6.0	7.2	7.0	15.4	-6.9	9.0	12.0	15.64	-6.91	09.01.1999	12:00	6.0	77.0	7.0	6.0	4.581898197	9	12.0	336.52	359.42	84.13	165.34	291.40	344.94	341.65	6.70
1999-01-09 13:00:00	09.01.1999	13:00	8:17	16:54	518.0	516.0	355.3	131.5	41.5	89.9	301.8	346.3	6.9	6.2	6.5	7.0	16.2	-6.6	9.0	13.0	15.41	-6.62	09.01.1999	13:00	6.2	69.0	7.0	7.0	4.581898197	9	13.0	309.95	334.53	38.74	123.78	301.79	345.39	343.11	6.68
1999-01-09 14:00:00	09.01.1999	14:00	8:17	16:54	518.0	516.0	310.5	114.9	35.6	79.3	300.4	342.4	6.1	5.5	6.9	7.0	14.1	-8.0	9.0	14.0	12.18	-7.98	09.01.1999	14:00	5.5	76.0	7.0	7.0	4.581898197	9	14.0	233.90	261.69	29.24	96.82	300.38	341.18	339.76	5.80
1999-01-09 15:00:00	09.01.1999	15:00	8:17	16:54	518.0	516.0	219.6	81.2	23.9	57.3	296.0	335.6	4.7	4.4	6.9	8.0	9.6	-12.7	9.0	15.0	6.48	-12.66	09.01.1999	15:00	4.4	83.0	8.0	7.0	5.236455082	9	15.0	123.36	146.75	15.42	54.30	296.03	334.43	334.45	4.40
1999-01-09 16:00:00	09.01.1999	16:00	8:17	16:54	518.0	516.0	90.7	33.6	9.4	24.2	297.7	336.3	4.8	4.9	6.8	6.0	4.4	-9.7	9.0	16.0	0.58	-9.71	09.01.1999	16:00	4.9	79.0	6.0	7.0	3.927341312	9	16.0	10.55	9.71	1.32	3.59	297.70	335.12	336.84	4.53
1999-01-09 17:00:00	09.01.1999	17:00	8:17	16:54	518.0	516.0	0.0	0.0	0.0	0.0	297.5	334.5	4.4	4.8	6.9	6.0	0.1	-11.2	9.0	17.0	0.08	-11.19	09.01.1999	17:00	4.8	80.0	6.0	7.0	3.927341312	9	17.0	-0.00	0.00	0.00	0.00	297.46	334.53	336.37	4.40
1999-01-09 18:00:00	09.01.1999	18:00	8:17	16:54	518.0	516.0	0.0	0.0	0.0	0.0	307.9	333.0	4.0	4.2	6.4	7.0	1.0	-13.8	9.0	18.0	1.03	-13.83	09.01.1999	18:00	4.2	78.0	7.0	8.0	4.581898197	9	18.0	-0.00	0.00	0.00	0.00	307.85	333.03	334.12	3.96
1999-01-09 19:00:00	09.01.1999	19:00	8:17	16:54	518.0	516.0	0.0	0.0	0.0	0.0	305.7	328.8	3.1	3.4	6.7	4.0	0.4	-7.1	9.0	19.0	0.35	-7.12	09.01.1999	19:00	3.4	86.0	4.0	8.0	2.618227541	9	19.0	-0.00	0.00	0.00	0.00	305.73	328.82	330.35	3.06
1999-01-09 20:00:00	09.01.1999	20:00	8:17	16:54	518.0	516.0	0.0	0.0	0.0	0.0	297.1	320.7	1.4	1.9	6.3	2.0	-1.5	-2.4	9.0	20.0	-1.47	-2.43	09.01.1999	20:00	1.9	90.0	2.0	8.0	1.309113771	9	20.0	-0.00	0.00	0.00	0.00	297.08	320.70	323.14	1.35
1999-01-09 21:00:00	09.01.1999	21:00	8:17	16:54	518.0	516.0	0.0	0.0	0.0	0.0	298.5	321.3	1.5	2.0	6.5	2.0	-1.2	-2.2	9.0	21.0	-1.25	-2.20	09.01.1999	21:00	2.0	92.0	2.0	8.0	1.309113771	9	21.0	-0.00	0.00	0.00	0.00	298.51	321.30	323.66	1.47
1999-01-09 22:00:00	09.01.1999	22:00	8:17	16:54	518.0	516.0	0.0	0.0	0.0	0.0	299.1	321.4	1.5	2.2	6.4	1.0	-1.2	1.1	9.0	22.0	-1.18	1.11	09.01.1999	22:00	2.2	90.0	1.0	8.0	0.654556885	9	22.0	-0.00	0.00	0.00	0.00	299.12	321.35	324.59	1.48
1999-01-09 23:00:00	09.01.1999	23:00	8:17	16:54	518.0	516.0	0.0	0.0	0.0	0.0	297.8	323.0	1.8	2.3	6.1	3.0	-1.1	-5.5	9.0	23.0	-1.14	-5.47	09.01.1999	23:00	2.3	85.0	3.0	8.0	1.963670656	9	23.0	-0.00	0.00	0.00	0.00	297.83	322.95	324.97	1.85
1999-01-10 00:00:00	10.01.1999	00:00	8:16	16:56	519.0	517.0	0.0	0.0	0.0	0.0	299.6	324.0	2.1	2.5	6.3	3.0	-0.8	-5.2	10.0	0.0	-0.83	-5.15	10.01.1999	00:00	2.5	86.0	3.0	8.0	1.963670656	10	0.0	-0.00	0.00	0.00	0.00	299.59	324.00	325.96	2.06
1999-01-10 01:00:00	10.01.1999	01:00	8:16	16:56	519.0	517.0	0.0	0.0	0.0	0.0	298.0	322.6	1.8	2.2	6.2	3.0	-1.2	-5.5	10.0	1.0	-1.17	-5.55	10.01.1999	01:00	2.2	87.0	3.0	8.0	1.963670656	10	1.0	-0.00	0.00	0.00	0.00	297.95	322.55	324.53	1.76
1999-01-10 02:00:00	10.01.1999	02:00	8:16	16:56	519.0	517.0	0.0	0.0	0.0	0.0	297.7	322.1	1.7	2.1	6.3	3.0	-1.3	-5.6	10.0	2.0	-1.25	-5.64	10.01.1999	02:00	2.1	88.0	3.0	8.0	1.963670656	10	2.0	-0.00	0.00	0.00	0.00	297.67	322.10	324.07	1.66
1999-01-10 03:00:00	10.01.1999	03:00	8:16	16:56	519.0	517.0	0.0	0.0	0.0	0.0	282.0	319.8	1.3	2.0	6.1	3.0	-3.2	-6.4	10.0	3.0	-3.25	-6.44	10.01.1999	03:00	2.0	87.0	3.0	7.0	1.963670656	10	3.0	-0.00	0.00	0.00	0.00	281.99	319.80	322.83	1.32
1999-01-10 04:00:00	10.01.1999	04:00	8:16	16:56	519.0	517.0	0.0	0.0	0.0	0.0	281.3	318.5	1.0	1.9	6.1	2.0	-3.5	-3.2	10.0	4.0	-3.46	-3.20	10.01.1999	04:00	1.9	87.0	2.0	7.0	1.309113771	10	4.0	-0.00	0.00	0.00	0.00	281.34	318.52	322.35	1.04
1999-01-10 05:00:00	10.01.1999	05:00	8:16	16:56	519.0	517.0	0.0	0.0	0.0	0.0	258.0	313.7	0.2	1.5	5.9	2.0	-6.7	-4.7	10.0	5.0	-6.68	-4.67	10.01.1999	05:00	1.5	87.0	2.0	5.0	1.309113771	10	5.0	-0.00	0.00	0.00	0.00	258.04	313.70	319.40	0.21
1999-01-10 06:00:00	10.01.1999	06:00	8:16	16:56	519.0	517.0	0.0	0.0	0.0	0.0	275.4	314.1	0.1	0.8	5.8	3.0	-4.6	-8.0	10.0	6.0	-4.64	-7.98	10.01.1999	06:00	0.8	90.0	3.0	7.0	1.963670656	10	6.0	-0.00	0.00	0.00	0.00	275.40	314.09	317.15	0.11
1999-01-10 07:00:00	10.01.1999	07:00	8:16	16:56	519.0	517.0	0.0	0.0	0.0	0.0	274.1	313.1	-0.1	0.6	5.7	3.0	-4.9	-8.3	10.0	7.0	-4.89	-8.27	10.01.1999	07:00	0.6	90.0	3.0	7.0	1.963670656	10	7.0	-0.00	0.00	0.00	0.00	274.12	313.13	316.20	-0.10
1999-01-10 08:00:00	10.01.1999	08:00	8:16	16:56	519.0	517.0	0.0	0.0	0.0	0.0	274.1	310.9	-0.6	0.6	5.7	1.0	-5.1	-1.5	10.0	8.0	-5.10	-1.51	10.01.1999	08:00	0.6	90.0	1.0	7.0	0.654556885	10	8.0	0.52	0.69	0.07	0.26	274.12	310.97	316.20	-0.59
1999-01-10 09:00:00	10.01.1999	09:00	8:16	16:56	519.0	517.0	23.1	8.5	1.0	7.5	275.4	313.9	0.1	0.8	5.8	2.0	-3.4	-4.0	10.0	9.0	0.10	-4.04	10.01.1999	09:00	0.8	90.0	2.0	7.0	1.309113771	10	9.0	32.50	85.27	4.06	31.55	275.40	315.33	317.15	0.39
1999-01-10 10:00:00	10.01.1999	10:00	8:16	16:56	519.0	517.0	152.8	56.6	10.5	46.1	280.7	322.2	1.9	1.8	6.1	4.0	4.5	-7.3	10.0	10.0	7.31	-7.31	10.01.1999	10:00	1.8	87.0	4.0	7.0	2.618227541	10	10.0	129.08	214.15	16.13	79.24	280.70	322.91	321.87	2.03
1999-01-10 11:00:00	10.01.1999	11:00	8:16	16:56	519.0	517.0	299.0	137.6	68.2	69.4	269.7	326.8	3.0	2.1	6.0	4.0	9.7	-5.3	10.0	11.0	11.11	-5.25	10.01.1999	11:00	2.1	84.0	4.0	6.0	2.618227541	10	11.0	313.05	337.34	78.26	155.18	269.71	326.73	322.67	3.00
1999-01-10 12:00:00	10.01.1999	12:00	8:16	16:56	519.0	517.0	353.2	130.7	41.3	89.4	285.1	331.8	4.0	3.1	5.9	5.0	13.3	-6.2	10.0	12.0	13.55	-6.20	10.01.1999	12:00	3.1	77.0	5.0	7.0	3.272784426	10	12.0	339.68	362.27	42.46	134.04	285.05	331.16	327.95	3.80
1999-01-10 13:00:00	10.01.1999	13:00	8:16	16:56	519.0	517.0	358.3	100.3	0.0	100.3	302.2	335.7	4.6	3.8	5.8	4.0	15.1	-1.9	10.0	13.0	14.21	-1.91	10.01.1999	13:00	3.8	72.0	4.0	8.0	2.618227541	10	13.0	313.05	337.34	0.00	94.46	302.24	334.70	332.00	4.39
1999-01-10 14:00:00	10.01.1999	14:00	8:16	16:56	519.0	517.0	313.7	87.8	0.0	87.8	302.8	335.9	4.6	4.1	5.7	5.0	13.5	-5.3	10.0	14.0	11.49	-5.23	10.01.1999	14:00	4.1	69.0	5.0	8.0	3.272784426	10	14.0	236.80	264.42	0.00	74.04	302.77	334.75	333.41	4.39
1999-01-10 15:00:00	10.01.1999	15:00	8:16	16:56	519.0	517.0	223.0	62.4	0.0	62.4	302.9	335.3	4.5	4.2	5.6	4.0	9.9	-3.4	10.0	15.0	6.85	-3.45	10.01.1999	15:00	4.2	68.0	4.0	8.0	2.618227541	10	15.0	125.77	149.33	0.00	41.81	302.93	333.77	333.87	4.18
1999-01-10 16:00:00	10.01.1999	16:00	8:16	16:56	519.0	517.0	94.1	26.4	0.0	26.4	301.5	332.3	3.9	4.0	5.5	5.0	4.3	-8.5	10.0	16.0	0.66	-8.51	10.01.1999	16:00	4.0	68.0	5.0	8.0	3.272784426	10	16.0	11.71	11.29	0.00	3.16	301.54	331.33	332.89	3.66
1999-01-10 17:00:00	10.01.1999	17:00	8:16	16:56	519.0	517.0	0.0	0.0	0.0	0.0	299.5	328.4	3.0	3.4	5.6	5.0	-0.4	-10.6	10.0	17.0	-0.37	-10.60	10.01.1999	17:00	3.4	72.0	5.0	8.0	3.272784426	10	17.0	-0.00	0.00	0.00	0.00	299.48	328.41	330.04	3.04
1999-01-10 18:00:00	10.01.1999	18:00	8:16	16:56	519.0	517.0	0.0	0.0	0.0	0.0	298.2	326.6	2.6	3.0	5.7	5.0	-0.7	-11.1	10.0	18.0	-0.71	-11.06	10.01.1999	18:00	3.0	75.0	5.0	8.0	3.272784426	10	18.0	-0.00	0.00	0.00	0.00	298.20	326.57	328.16	2.65
1999-01-10 19:00:00	10.01.1999	19:00	8:16	16:56	519.0	517.0	0.0	0.0	0.0	0.0	298.0	324.6	2.2	2.7	5.9	3.0	-0.9	-5.2	10.0	19.0	-0.94	-5.13	10.01.1999	19:00	2.7	79.0	3.0	8.0	1.963670656	10	19.0	-0.00	0.00	0.00	0.00	297.99	324.63	326.79	2.22
1999-01-10 20:00:00	10.01.1999	20:00	8:16	16:56	519.0	517.0	0.0	0.0	0.0	0.0	297.5	323.2	1.9	2.5	5.9	2.0	-1.2	-2.0	10.0	20.0	-1.15	-1.99	10.01.1999	20:00	2.5	81.0	2.0	8.0	1.309113771	10	20.0	-0.00	0.00	0.00	0.00	297.51	323.19	325.86	1.91
1999-01-10 21:00:00	10.01.1999	21:00	8:16	16:56	519.0	517.0	0.0	0.0	0.0	0.0	296.1	322.2	1.7	2.3	5.8	2.0	-1.4	-2.2	10.0	21.0	-1.41	-2.24	10.01.1999	21:00	2.3	81.0	2.0	8.0	1.309113771	10	21.0	-0.00	0.00	0.00	0.00	296.14	322.19	324.89	1.70
1999-01-10 22:00:00	10.01.1999	22:00	8:16	16:56	519.0	517.0	0.0	0.0	0.0	0.0	295.6	321.3	1.5	2.1	5.9	2.0	-1.6	-2.4	10.0	22.0	-1.56	-2.42	10.01.1999	22:00	2.1	83.0	2.0	8.0	1.309113771	10	22.0	-0.00	0.00	0.00	0.00	295.64	321.31	323.97	1.51
1999-01-10 23:00:00	10.01.1999	23:00	8:16	16:56	519.0	517.0	0.0	0.0	0.0	0.0	294.4	319.9	1.2	1.8	5.9	2.0	-1.8	-2.7	10.0	23.0	-1.85	-2.71	10.01.1999	23:00	1.8	85.0	2.0	8.0	1.309113771	10	23.0	-0.00	0.00	0.00	0.00	294.43	319.93	322.56	1.21
1999-01-11 00:00:00	11.01.1999	00:00	8:16	16:57	521.0	519.0	0.0	0.0	0.0	0.0	294.4	319.0	1.0	1.8	5.9	1.0	-2.0	0.5	11.0	0.0	-1.95	0.44	11.01.1999	00:00	1.8	85.0	1.0	8.0	0.654556885	11	0.0	-0.00	0.00	0.00	0.00	294.43	319.00	322.56	1.00
1999-01-11 01:00:00	11.01.1999	01:00	8:16	16:57	521.0	519.0	0.0	0.0	0.0	0.0	293.5	318.1	0.8	1.6	5.9	1.0	-2.2	0.3	11.0	1.0	-2.16	0.24	11.01.1999	01:00	1.6	86.0	1.0	8.0	0.654556885	11	1.0	-0.00	0.00	0.00	0.00	293.49	318.06	321.62	0.80
1999-01-11 02:00:00	11.01.1999	02:00	8:16	16:57	521.0	519.0	0.0	0.0	0.0	0.0	294.3	318.2	0.8	1.6	6.0	1.0	-2.1	0.3	11.0	2.0	-2.06	0.31	11.01.1999	02:00	1.6	88.0	1.0	8.0	0.654556885	11	2.0	-0.00	0.00	0.00	0.00	294.28	318.20	321.66	0.82
1999-01-11 03:00:00	11.01.1999	03:00	8:16	16:57	521.0	519.0	0.0	0.0	0.0	0.0	293.6	317.7	0.7	1.5	6.0	1.0	-2.2	0.2	11.0	3.0	-2.19	0.21	11.01.1999	03:00	1.5	88.0	1.0	8.0	0.654556885	11	3.0	-0.00	0.00	0.00	0.00	293.61	317.70	321.18	0.72
1999-01-11 04:00:00	11.01.1999	04:00	8:16	16:57	521.0	519.0	0.0	0.0	0.0	0.0	292.9	318.6	0.9	1.4	5.9	3.0	-2.2	-6.6	11.0	4.0	-2.16	-6.63	11.01.1999	04:00	1.4	88.0	3.0	8.0	1.963670656	11	4.0	-0.00	0.00	0.00	0.00	292.93	318.65	320.70	0.94
1999-01-11 05:00:00	11.01.1999	05:00	8:16	16:57	521.0	519.0	0.0	0.0	0.0	0.0	291.6	317.1	0.6	1.2	5.9	2.0	-2.5	-3.4	11.0	5.0	-2.47	-3.40	11.01.1999	05:00	1.2	88.0	2.0	8.0	1.309113771	11	5.0	-0.00	0.00	0.00	0.00	291.58	317.12	319.74	0.61
1999-01-11 06:00:00	11.01.1999	06:00	8:16	16:57	521.0	519.0	0.0	0.0	0.0	0.0	291.6	317.1	0.6	1.2	5.9	2.0	-2.5	-3.4	11.0	6.0	-2.47	-3.40	11.01.1999	06:00	1.2	88.0	2.0	8.0	1.309113771	11	6.0	-0.00	0.00	0.00	0.00	291.58	317.12	319.74	0.61
1999-01-11 07:00:00	11.01.1999	07:00	8:16	16:57	521.0	519.0	0.0	0.0	0.0	0.0	289.8	316.1	0.4	1.0	5.7	2.0	-2.8	-3.7	11.0	7.0	-2.79	-3.70	11.01.1999	07:00	1.0	87.0	2.0	8.0	1.309113771	11	7.0	-0.00	0.00	0.00	0.00	289.84	316.08	318.76	0.39
1999-01-11 08:00:00	11.01.1999	08:00	8:16	16:57	521.0	519.0	0.0	0.0	0.0	0.0	288.8	316.1	0.4	0.9	5.6	3.0	-2.9	-7.4	11.0	8.0	-2.77	-7.37	11.01.1999	08:00	0.9	86.0	3.0	8.0	1.963670656	11	8.0	2.25	2.87	0.00	0.80	288.76	316.14	318.26	0.42
1999-01-11 09:00:00	11.01.1999	09:00	8:16	16:57	521.0	519.0	33.7	9.4	0.0	9.4	288.2	315.4	0.2	0.7	5.7	2.0	-1.5	-3.5	11.0	9.0	1.71	-3.45	11.01.1999	09:00	0.7	88.0	2.0	8.0	1.309113771	11	9.0	52.20	104.98	0.00	29.40	288.22	316.56	317.35	0.52
1999-01-11 10:00:00	11.01.1999	10:00	8:16	16:57	521.0	519.0	150.5	42.1	0.0	42.1	287.5	317.3	0.7	0.6	5.6	3.0	3.6	-5.3	11.0	10.0	6.27	-5.34	11.01.1999	10:00	0.6	88.0	3.0	8.0	1.963670656	11	10.0	123.29	212.23	0.00	59.42	287.54	317.93	316.88	0.84
1999-01-11 11:00:00	11.01.1999	11:00	8:16	16:57	521.0	519.0	244.9	68.6	0.0	68.6	286.9	319.2	1.1	0.5	5.6	2.0	7.6	-0.3	11.0	11.0	9.15	-0.28	11.01.1999	11:00	0.5	88.0	2.0	8.0	1.309113771	11	11.0	179.42	282.41	0.00	79.07	286.87	319.21	316.40	1.13
1999-01-11 12:00:00	11.01.1999	12:00	8:16	16:57	521.0	519.0	302.7	84.7	0.0	84.7	286.5	319.7	1.2	0.5	5.5	3.0	10.0	-3.2	11.0	12.0	10.25	-3.15	11.01.1999	12:00	0.5	87.0	3.0	8.0	1.963670656	11	12.0	210.24	311.64	0.00	87.26	286.48	319.07	316.38	1.11
1999-01-11 13:00:00	11.01.1999	13:00	8:16	16:57	521.0	519.0	210.4	29.5	0.0	29.5	287.7	315.6	0.3	0.4	5.8	2.0	1.6	-2.5	11.0	13.0	1.12	-2.52	11.01.1999	13:00	0.4	92.0	2.0	8.0	1.309113771	11	13.0	55.78	192.32	0.00	26.92	287.74	315.13	316.00	0.20
1999-01-11 14:00:00	11.01.1999	14:00	8:16	16:57	521.0	519.0	117.9	16.5	0.0	16.5	286.1	313.2	-0.2	0.1	5.7	2.0	-0.9	-3.7	11.0	14.0	-1.67	-3.67	11.01.1999	14:00	0.1	93.0	2.0	8.0	1.309113771	11	14.0	8.70	84.67	0.00	11.85	286.10	312.74	314.60	-0.32
1999-01-11 15:00:00	11.01.1999	15:00	8:16	16:57	521.0	519.0	20.9	2.9	0.0	2.9	287.1	312.7	-0.3	0.2	5.8	2.0	-3.0	-4.3	11.0	15.0	-3.36	-4.33	11.01.1999	15:00	0.2	94.0	2.0	8.0	1.309113771	11	15.0	0.04	5.49	0.00	0.77	287.14	312.57	315.09	-0.38
1999-01-11 23:00:00	11.01.1999	23:00	8:16	16:57	521.0	519.0	0.0	0.0	0.0	0.0	283.8	310.1	-0.9	-0.3	5.6	2.0	-4.1	-5.2	11.0	23.0	-4.14	-5.15	11.01.1999	23:00	-0.3	94.0	2.0	8.0	1.309113771	11	23.0	-0.00	0.00	0.00	0.00	283.80	310.08	312.73	-0.91
1999-01-12 01:00:00	12.01.1999	01:00	8:15	16:58	523.0	522.0	0.0	0.0	0.0	0.0	281.8	309.2	-1.1	-0.6	5.5	3.0	-4.5	-9.2	12.0	1.0	-4.47	-9.18	12.01.1999	01:00	-0.6	94.0	3.0	8.0	1.963670656	12	1.0	-0.00	0.00	0.00	0.00	281.81	309.19	311.32	-1.09
1999-01-12 04:00:00	12.01.1999	04:00	8:15	16:58	523.0	522.0	0.0	0.0	0.0	0.0	276.5	304.8	-2.1	-1.4	5.2	2.0	-5.6	-6.6	12.0	4.0	-5.58	-6.61	12.01.1999	04:00	-1.4	94.0	2.0	8.0	1.309113771	12	4.0	-0.00	0.00	0.00	0.00	276.52	304.77	307.58	-2.05
1999-01-12 05:00:00	12.01.1999	05:00	8:15	16:58	523.0	522.0	0.0	0.0	0.0	0.0	274.1	304.3	-2.1	-1.6	4.9	3.0	-5.9	-10.6	12.0	5.0	-5.91	-10.65	12.01.1999	05:00	-1.6	91.0	3.0	8.0	1.963670656	12	5.0	-0.00	0.00	0.00	0.00	274.09	304.27	306.60	-2.14
1999-01-12 06:00:00	12.01.1999	06:00	8:15	16:58	523.0	522.0	0.0	0.0	0.0	0.0	256.6	299.7	-3.0	-2.0	4.6	2.0	-8.5	-8.2	12.0	6.0	-8.49	-8.23	12.01.1999	06:00	-2.0	87.0	2.0	7.0	1.309113771	12	6.0	-0.00	0.00	0.00	0.00	256.64	299.75	304.00	-3.00
1999-01-12 07:00:00	12.01.1999	07:00	8:15	16:58	523.0	522.0	0.0	0.0	0.0	0.0	224.3	291.2	-4.6	-3.1	4.1	2.0	-13.5	-10.9	12.0	7.0	-13.49	-10.89	12.01.1999	07:00	-3.1	84.0	2.0	4.0	1.309113771	12	7.0	-0.00	0.00	0.00	0.00	224.29	291.19	297.69	-4.65
1999-01-12 08:00:00	12.01.1999	08:00	8:15	16:58	523.0	522.0	0.0	0.0	0.0	0.0	218.8	290.5	-4.8	-3.1	3.9	2.0	-14.3	-11.2	12.0	8.0	-13.34	-11.21	12.01.1999	08:00	-3.1	80.0	2.0	3.0	1.309113771	12	8.0	14.35	14.91	8.97	10.88	218.81	291.12	297.41	-4.59
1999-01-12 09:00:00	12.01.1999	09:00	8:15	16:58	523.0	522.0	68.5	62.3	50.0	12.3	213.9	293.6	-3.9	-3.4	3.8	3.0	-9.6	-13.7	12.0	9.0	-3.51	-13.70	12.01.1999	09:00	-3.4	81.0	3.0	1.0	1.963670656	12	9.0	130.90	154.82	114.54	140.89	213.94	297.28	295.90	-3.07
1999-01-12 10:00:00	12.01.1999	10:00	8:15	16:58	523.0	522.0	203.9	185.6	154.1	31.4	214.3	302.9	-1.8	-3.4	3.9	2.0	-0.2	-6.6	12.0	10.0	2.95	-6.59	12.01.1999	10:00	-3.4	82.0	2.0	1.0	1.309113771	12	10.0	242.92	270.24	212.55	245.92	214.27	305.45	295.92	-1.17
1999-01-12 11:00:00	12.01.1999	11:00	8:15	16:58	523.0	522.0	303.9	276.6	243.2	33.4	218.1	310.9	0.0	-2.2	3.9	4.0	5.2	-11.4	12.0	11.0	6.52	-11.43	12.01.1999	11:00	-2.2	75.0	4.0	1.0	2.618227541	12	11.0	319.59	343.33	279.64	312.43	218.12	310.75	301.22	-0.00
1999-01-12 12:00:00	12.01.1999	12:00	8:15	16:58	523.0	522.0	358.9	229.7	168.1	61.6	226.4	310.6	-0.1	-1.6	3.7	5.0	6.8	-13.8	12.0	12.0	6.98	-13.79	12.01.1999	12:00	-1.6	68.0	5.0	4.0	3.272784426	12	12.0	346.35	368.31	173.18	235.72	226.41	309.45	304.21	-0.39
1999-01-12 13:00:00	12.01.1999	13:00	8:15	16:58	523.0	522.0	364.6	167.7	85.6	82.1	245.5	315.4	0.7	-0.2	3.7	5.0	8.7	-11.8	12.0	13.0	7.71	-11.78	12.01.1999	13:00	-0.2	61.0	5.0	6.0	3.272784426	12	13.0	319.59	343.33	79.90	157.93	245.46	313.97	311.25	0.42
1999-01-12 14:00:00	12.01.1999	14:00	8:15	16:58	523.0	522.0	320.5	118.6	36.9	81.7	259.3	317.4	1.0	0.4	3.8	4.0	8.2	-8.1	12.0	14.0	5.99	-8.07	12.01.1999	14:00	0.4	60.0	4.0	7.0	2.618227541	12	14.0	242.92	270.24	30.36	99.99	259.32	315.63	314.58	0.64
1999-01-12 15:00:00	12.01.1999	15:00	8:15	16:58	523.0	522.0	230.1	85.2	25.3	59.9	253.8	311.3	-0.3	-0.5	3.5	3.0	3.3	-7.0	12.0	15.0	-0.22	-7.07	12.01.1999	15:00	-0.5	60.0	3.0	7.0	1.963670656	12	15.0	130.90	154.82	16.36	57.28	253.80	309.16	310.36	-0.77
1999-01-12 16:00:00	12.01.1999	16:00	8:15	16:58	523.0	522.0	101.2	28.3	0.0	28.3	268.3	308.4	-1.1	-0.8	3.8	3.0	-1.5	-8.9	12.0	16.0	-5.58	-8.86	12.01.1999	16:00	-0.8	66.0	3.0	8.0	1.963670656	12	16.0	14.35	14.91	0.00	4.17	268.27	306.99	309.77	-1.44
1999-01-12 17:00:00	12.01.1999	17:00	8:15	16:58	523.0	522.0	0.0	0.0	0.0	0.0	265.7	305.4	-1.8	-1.2	3.7	4.0	-6.8	-14.5	12.0	17.0	-6.76	-14.52	12.01.1999	17:00	-1.2	66.0	4.0	8.0	2.618227541	12	17.0	-0.00	0.00	0.00	0.00	265.70	305.40	307.91	-1.78
1999-01-12 18:00:00	12.01.1999	18:00	8:15	16:58	523.0	522.0	0.0	0.0	0.0	0.0	251.6	301.6	-2.5	-1.6	3.7	3.0	-8.9	-12.0	12.0	18.0	-8.86	-12.02	12.01.1999	18:00	-1.6	69.0	3.0	7.0	1.963670656	12	18.0	-0.00	0.00	0.00	0.00	251.61	301.62	305.47	-2.50
1999-01-12 19:00:00	12.01.1999	19:00	8:15	16:58	523.0	522.0	0.0	0.0	0.0	0.0	251.0	300.0	-2.9	-2.0	3.9	3.0	-9.1	-12.4	12.0	19.0	-9.14	-12.34	12.01.1999	19:00	-2.0	73.0	3.0	7.0	1.963670656	12	19.0	-0.00	0.00	0.00	0.00	250.98	299.97	303.72	-2.88
1999-01-12 20:00:00	12.01.1999	20:00	8:15	16:58	523.0	522.0	0.0	0.0	0.0	0.0	261.4	299.6	-3.1	-2.4	3.7	3.0	-7.9	-12.4	12.0	20.0	-7.93	-12.35	12.01.1999	20:00	-2.4	73.0	3.0	8.0	1.963670656	12	20.0	-0.00	0.00	0.00	0.00	261.44	299.61	302.53	-3.08
1999-01-12 21:00:00	12.01.1999	21:00	8:15	16:58	523.0	522.0	0.0	0.0	0.0	0.0	262.7	300.6	-2.9	-2.2	3.8	3.0	-7.7	-12.1	12.0	21.0	-7.67	-12.09	12.01.1999	21:00	-2.2	73.0	3.0	8.0	1.963670656	12	21.0	-0.00	0.00	0.00	0.00	262.71	300.55	303.45	-2.88
1999-01-12 22:00:00	12.01.1999	22:00	8:15	16:58	523.0	522.0	0.0	0.0	0.0	0.0	261.4	299.6	-3.1	-2.4	3.7	3.0	-7.9	-12.4	12.0	22.0	-7.93	-12.35	12.01.1999	22:00	-2.4	73.0	3.0	8.0	1.963670656	12	22.0	-0.00	0.00	0.00	0.00	261.44	299.61	302.53	-3.08
1999-01-12 23:00:00	12.01.1999	23:00	8:15	16:58	523.0	522.0	0.0	0.0	0.0	0.0	266.0	300.2	-3.0	-1.9	4.0	1.0	-7.3	-4.4	12.0	23.0	-7.34	-4.41	12.01.1999	23:00	-1.9	76.0	1.0	8.0	0.654556885	12	23.0	-0.00	0.00	0.00	0.00	265.99	300.15	304.90	-3.01
1999-01-13 00:00:00	13.01.1999	00:00	8:15	16:59	525.0	523.0	0.0	0.0	0.0	0.0	269.7	309.3	-0.9	-0.5	3.8	6.0	-5.8	-19.4	13.0	0.0	-5.84	-19.44	13.01.1999	00:00	-0.5	65.0	6.0	8.0	3.927341312	13	0.0	-0.00	0.00	0.00	0.00	269.68	309.30	311.15	-0.92
1999-01-13 03:00:00	13.01.1999	03:00	8:15	16:59	525.0	523.0	0.0	0.0	0.0	0.0	272.6	303.2	-2.4	-2.0	5.0	5.0	-6.2	-17.9	13.0	3.0	-6.21	-17.93	13.01.1999	03:00	-2.0	94.0	5.0	8.0	3.272784426	13	3.0	-0.00	0.00	0.00	0.00	272.58	303.18	304.80	-2.38
1999-01-13 04:00:00	13.01.1999	04:00	8:15	16:59	525.0	523.0	0.0	0.0	0.0	0.0	285.5	314.4	0.1	0.3	5.5	8.0	-3.5	-21.9	13.0	4.0	-3.46	-21.93	13.01.1999	04:00	0.3	88.0	8.0	8.0	5.236455082	13	4.0	-0.00	0.00	0.00	0.00	285.53	314.38	315.45	0.06
1999-01-13 05:00:00	13.01.1999	05:00	8:15	16:59	525.0	523.0	0.0	0.0	0.0	0.0	284.4	315.2	0.3	0.5	5.2	9.0	-3.5	-23.7	13.0	5.0	-3.49	-23.66	13.01.1999	05:00	0.5	82.0	9.0	8.0	5.891011967	13	5.0	-0.00	0.00	0.00	0.00	284.41	315.24	316.28	0.26
1999-01-13 06:00:00	13.01.1999	06:00	8:15	16:59	525.0	523.0	0.0	0.0	0.0	0.0	285.5	315.5	0.3	0.6	5.3	7.0	-3.3	-19.5	13.0	6.0	-3.33	-19.47	13.01.1999	06:00	0.6	83.0	7.0	8.0	4.581898197	13	6.0	-0.00	0.00	0.00	0.00	285.50	315.52	316.77	0.32
1999-01-13 07:00:00	13.01.1999	07:00	8:15	16:59	525.0	523.0	0.0	0.0	0.0	0.0	285.7	315.1	0.2	0.5	5.4	7.0	-3.4	-19.6	13.0	7.0	-3.36	-19.59	13.01.1999	07:00	0.5	85.0	7.0	8.0	4.581898197	13	7.0	-0.00	0.00	0.00	0.00	285.67	315.11	316.34	0.22
1999-01-13 08:00:00	13.01.1999	08:00	8:15	16:59	525.0	523.0	0.0	0.0	0.0	0.0	286.3	315.4	0.3	0.6	5.4	6.0	-3.2	-17.1	13.0	8.0	-3.04	-17.04	13.01.1999	08:00	0.6	85.0	6.0	8.0	3.927341312	13	8.0	3.12	4.57	0.00	1.28	286.34	315.48	316.82	0.30
1999-01-13 09:00:00	13.01.1999	09:00	8:15	16:59	525.0	523.0	70.3	19.7	0.0	19.7	287.9	317.6	0.8	0.9	5.5	6.0	0.3	-15.6	13.0	9.0	4.09	-15.61	13.01.1999	09:00	0.9	84.0	6.0	8.0	3.927341312	13	9.0	133.62	157.74	0.00	44.17	287.94	318.26	318.22	0.91
1999-01-13 10:00:00	13.01.1999	10:00	8:15	16:59	525.0	523.0	206.1	57.7	0.0	57.7	290.5	321.4	1.6	1.4	5.5	6.0	6.7	-13.0	13.0	10.0	9.40	-13.01	13.01.1999	10:00	1.4	82.0	6.0	8.0	3.927341312	13	10.0	246.14	273.32	0.00	76.53	290.47	321.84	320.57	1.68
1999-01-13 11:00:00	13.01.1999	11:00	8:15	16:59	525.0	523.0	306.6	85.8	0.0	85.8	291.8	323.9	2.1	1.6	5.6	5.0	11.0	-8.5	13.0	11.0	12.57	-8.54	13.01.1999	11:00	1.6	82.0	5.0	8.0	3.272784426	13	11.0	323.03	346.50	0.00	97.02	291.82	323.90	321.53	2.13
1999-01-13 12:00:00	13.01.1999	12:00	8:15	16:59	525.0	523.0	361.9	133.9	42.4	91.5	279.4	326.3	2.8	1.9	5.7	5.0	12.5	-7.7	13.0	12.0	12.82	-7.70	13.01.1999	12:00	1.9	82.0	5.0	7.0	3.272784426	13	12.0	349.85	371.51	43.73	137.46	279.38	325.57	322.25	2.64
1999-01-13 13:00:00	13.01.1999	13:00	8:15	16:59	525.0	523.0	367.9	136.1	43.2	92.9	284.4	333.3	4.3	3.0	5.8	3.0	13.9	0.4	13.0	13.0	12.94	0.36	13.01.1999	13:00	3.0	77.0	3.0	7.0	1.963670656	13	13.0	323.03	346.50	40.38	128.20	284.40	331.61	327.47	3.91
1999-01-13 14:00:00	13.01.1999	14:00	8:15	16:59	525.0	523.0	324.1	119.9	37.4	82.5	281.4	327.5	3.0	2.4	5.7	6.0	11.4	-10.3	13.0	14.0	9.35	-10.33	13.01.1999	14:00	2.4	79.0	6.0	7.0	3.927341312	13	14.0	246.14	273.32	30.77	101.13	281.37	326.10	324.60	2.73
1999-01-13 15:00:00	13.01.1999	15:00	8:15	16:59	525.0	523.0	233.9	86.5	25.7	60.8	282.9	326.4	2.8	2.5	5.9	7.0	8.0	-13.6	13.0	15.0	4.65	-13.64	13.01.1999	15:00	2.5	81.0	7.0	7.0	4.581898197	13	15.0	133.62	157.74	16.70	58.36	282.85	325.07	325.13	2.49
1999-01-13 16:00:00	13.01.1999	16:00	8:15	16:59	525.0	523.0	104.9	38.8	10.8	28.0	282.9	324.7	2.4	2.5	5.9	7.0	2.3	-15.5	13.0	16.0	-1.94	-15.46	13.01.1999	16:00	2.5	81.0	7.0	7.0	4.581898197	13	16.0	15.83	16.94	1.98	6.27	282.85	323.58	325.13	2.16
1999-01-13 17:00:00	13.01.1999	17:00	8:15	16:59	525.0	523.0	0.0	0.0	0.0	0.0	282.0	322.2	1.9	2.3	5.9	6.0	-3.0	-15.0	13.0	17.0	-2.98	-15.06	13.01.1999	17:00	2.3	82.0	6.0	7.0	3.927341312	13	17.0	-0.00	0.00	0.00	0.00	281.97	322.24	324.18	1.87
1999-01-13 18:00:00	13.01.1999	18:00	8:15	16:59	525.0	523.0	0.0	0.0	0.0	0.0	297.5	324.8	2.3	2.5	5.9	8.0	-1.0	-18.5	13.0	18.0	-0.97	-18.49	13.01.1999	18:00	2.5	81.0	8.0	8.0	5.236455082	13	18.0	-0.00	0.00	0.00	0.00	297.51	324.82	325.86	2.27
1999-01-13 19:00:00	13.01.1999	19:00	8:15	16:59	525.0	523.0	0.0	0.0	0.0	0.0	297.9	324.6	2.2	2.5	6.0	6.0	-1.0	-14.2	13.0	19.0	-0.95	-14.19	13.01.1999	19:00	2.5	82.0	6.0	8.0	3.927341312	13	19.0	-0.00	0.00	0.00	0.00	297.94	324.60	325.88	2.21
1999-01-13 20:00:00	13.01.1999	20:00	8:15	16:59	525.0	523.0	0.0	0.0	0.0	0.0	298.2	325.2	2.3	2.6	6.0	7.0	-0.9	-16.3	13.0	20.0	-0.86	-16.32	13.01.1999	20:00	2.6	81.0	7.0	8.0	4.581898197	13	20.0	-0.00	0.00	0.00	0.00	298.19	325.20	326.35	2.35
1999-01-13 21:00:00	13.01.1999	21:00	8:15	16:59	525.0	523.0	0.0	0.0	0.0	0.0	298.7	325.8	2.5	2.8	5.9	5.0	-0.7	-11.2	13.0	21.0	-0.74	-11.20	13.01.1999	21:00	2.8	79.0	5.0	8.0	3.272784426	13	21.0	-0.00	0.00	0.00	0.00	298.68	325.76	327.27	2.47
1999-01-13 22:00:00	13.01.1999	22:00	8:15	16:59	525.0	523.0	0.0	0.0	0.0	0.0	299.1	327.0	2.7	3.0	5.8	7.0	-0.6	-15.8	13.0	22.0	-0.56	-15.83	13.01.1999	22:00	3.0	77.0	7.0	8.0	4.581898197	13	22.0	-0.00	0.00	0.00	0.00	299.14	327.01	328.20	2.74
1999-01-13 23:00:00	13.01.1999	23:00	8:15	16:59	525.0	523.0	0.0	0.0	0.0	0.0	299.6	327.1	2.7	3.0	5.9	7.0	-0.5	-15.8	13.0	23.0	-0.50	-15.77	13.01.1999	23:00	3.0	78.0	7.0	8.0	4.581898197	13	23.0	-0.00	0.00	0.00	0.00	299.59	327.05	328.23	2.74
1999-01-14 00:00:00	14.01.1999	00:00	8:14	17:01	527.0	526.0	0.0	0.0	0.0	0.0	300.7	328.6	3.1	3.3	5.9	8.0	-0.2	-17.3	14.0	0.0	-0.21	-17.30	14.01.1999	00:00	3.3	76.0	8.0	8.0	5.236455082	14	0.0	-0.00	0.00	0.00	0.00	300.73	328.58	329.65	3.06
1999-01-14 01:00:00	14.01.1999	01:00	8:14	17:01	527.0	526.0	0.0	0.0	0.0	0.0	302.2	331.0	3.6	3.8	5.8	9.0	0.2	-18.4	14.0	1.0	0.21	-18.36	14.01.1999	01:00	3.8	72.0	9.0	8.0	5.891011967	14	1.0	-0.00	0.00	0.00	0.00	302.24	331.00	332.00	3.58
1999-01-14 02:00:00	14.01.1999	02:00	8:14	17:01	527.0	526.0	0.0	0.0	0.0	0.0	303.8	332.2	3.8	4.1	5.8	7.0	0.5	-14.2	14.0	2.0	0.51	-14.25	14.01.1999	02:00	4.1	71.0	7.0	8.0	4.581898197	14	2.0	-0.00	0.00	0.00	0.00	303.81	332.23	333.46	3.83
1999-01-14 03:00:00	14.01.1999	03:00	8:14	17:01	527.0	526.0	0.0	0.0	0.0	0.0	305.2	333.5	4.1	4.3	5.9	9.0	0.8	-17.5	14.0	3.0	0.79	-17.53	14.01.1999	03:00	4.3	71.0	9.0	8.0	5.891011967	14	3.0	-0.00	0.00	0.00	0.00	305.19	333.46	334.45	4.08
1999-01-14 04:00:00	14.01.1999	04:00	8:14	17:01	527.0	526.0	0.0	0.0	0.0	0.0	304.9	334.0	4.2	4.4	5.8	10.0	0.8	-19.1	14.0	4.0	0.81	-19.10	14.01.1999	04:00	4.4	69.0	10.0	8.0	6.545568853	14	4.0	-0.00	0.00	0.00	0.00	304.85	333.96	334.89	4.20
1999-01-14 05:00:00	14.01.1999	05:00	8:14	17:01	527.0	526.0	0.0	0.0	0.0	0.0	306.7	336.0	4.6	4.9	5.7	7.0	1.2	-13.1	14.0	5.0	1.23	-13.16	14.01.1999	05:00	4.9	66.0	7.0	8.0	4.581898197	14	5.0	-0.00	0.00	0.00	0.00	306.71	336.01	337.29	4.62
1999-01-14 06:00:00	14.01.1999	06:00	8:14	17:01	527.0	526.0	0.0	0.0	0.0	0.0	291.7	332.4	4.0	4.6	5.9	4.0	-0.8	-6.7	14.0	6.0	-0.78	-6.67	14.01.1999	06:00	4.6	70.0	4.0	7.0	2.618227541	14	6.0	-0.00	0.00	0.00	0.00	291.65	332.41	335.15	4.00
1999-01-14 07:00:00	14.01.1999	07:00	8:14	17:01	527.0	526.0	0.0	0.0	0.0	0.0	309.9	335.1	4.4	4.7	6.4	5.0	1.5	-8.5	14.0	7.0	1.48	-8.49	14.01.1999	07:00	4.7	75.0	5.0	8.0	3.272784426	14	7.0	-0.00	0.00	0.00	0.00	309.93	335.09	336.53	4.39
1999-01-14 08:00:00	14.01.1999	08:00	8:14	17:01	527.0	526.0	0.0	0.0	0.0	0.0	297.0	333.9	4.3	4.8	6.8	4.0	0.0	-6.0	14.0	8.0	0.86	-5.99	14.01.1999	08:00	4.8	79.0	4.0	7.0	2.618227541	14	8.0	17.43	19.12	2.18	7.07	297.05	334.17	336.35	4.33
1999-01-14 09:00:00	14.01.1999	09:00	8:14	17:01	527.0	526.0	72.2	20.2	0.0	20.2	313.1	337.3	4.8	4.9	6.8	8.0	5.1	-13.5	14.0	9.0	8.74	-13.53	14.01.1999	09:00	4.9	79.0	8.0	8.0	5.236455082	14	9.0	136.44	160.76	0.00	45.01	313.13	337.93	337.61	4.97
1999-01-14 10:00:00	14.01.1999	10:00	8:14	17:01	527.0	526.0	208.5	77.1	22.6	54.6	297.9	337.3	5.0	4.8	7.0	9.0	9.5	-14.0	14.0	10.0	12.18	-13.96	14.01.1999	10:00	4.8	81.0	9.0	7.0	5.891011967	14	10.0	249.46	276.51	31.18	102.31	297.86	337.73	336.39	5.09
1999-01-14 11:00:00	14.01.1999	11:00	8:14	17:01	527.0	526.0	309.3	86.6	0.0	86.6	314.9	340.5	5.5	5.1	7.0	9.0	14.9	-11.8	14.0	11.0	16.37	-11.82	14.01.1999	11:00	5.1	80.0	9.0	8.0	5.891011967	14	11.0	326.57	349.78	0.00	97.94	314.94	340.45	338.63	5.49
1999-01-14 12:00:00	14.01.1999	12:00	8:14	17:01	527.0	526.0	365.0	102.2	0.0	102.2	314.4	340.3	5.5	4.9	7.1	8.0	16.9	-9.6	14.0	12.0	17.19	-9.60	14.01.1999	12:00	4.9	82.0	8.0	8.0	5.236455082	14	12.0	353.46	374.82	0.00	104.95	314.40	339.92	337.68	5.38
1999-01-14 13:00:00	14.01.1999	13:00	8:14	17:01	527.0	526.0	371.3	137.4	43.7	93.7	300.1	341.9	6.0	5.2	7.1	7.0	16.2	-7.5	14.0	13.0	15.39	-7.55	14.01.1999	13:00	5.2	80.0	7.0	7.0	4.581898197	14	13.0	326.57	349.78	40.82	129.42	300.08	340.96	338.35	5.76
1999-01-14 14:00:00	14.01.1999	14:00	8:14	17:01	527.0	526.0	327.8	121.3	37.9	83.4	301.9	342.9	6.2	5.6	7.1	8.0	14.9	-9.4	14.0	14.0	12.94	-9.44	14.01.1999	14:00	5.6	78.0	8.0	7.0	5.236455082	14	14.0	249.46	276.51	31.18	102.31	301.89	341.80	340.31	5.92
1999-01-14 15:00:00	14.01.1999	15:00	8:14	17:01	527.0	526.0	237.7	87.9	26.2	61.7	300.6	340.7	5.7	5.4	7.0	8.0	11.2	-10.9	14.0	15.0	8.02	-10.92	14.01.1999	15:00	5.4	78.0	8.0	7.0	5.236455082	14	15.0	136.44	160.76	17.05	59.48	300.57	339.44	339.31	5.43
1999-01-14 16:00:00	14.01.1999	16:00	8:14	17:01	527.0	526.0	108.7	40.2	11.2	29.0	299.5	338.5	5.2	5.3	6.9	6.0	5.6	-8.9	14.0	16.0	1.44	-8.87	14.01.1999	16:00	5.3	77.0	6.0	7.0	3.927341312	14	16.0	17.43	19.12	2.18	7.07	299.49	337.16	338.79	4.95
1999-01-14 17:00:00	14.01.1999	17:00	8:14	17:01	527.0	526.0	0.0	0.0	0.0	0.0	315.0	338.4	5.0	5.3	6.9	6.0	2.4	-9.9	14.0	17.0	2.36	-9.92	14.01.1999	17:00	5.3	77.0	6.0	8.0	3.927341312	14	17.0	-0.00	0.00	0.00	0.00	315.01	338.40	339.56	5.05
1999-01-14 18:00:00	14.01.1999	18:00	8:14	17:01	527.0	526.0	0.0	0.0	0.0	0.0	314.8	337.9	5.0	5.2	6.9	6.0	2.3	-10.1	14.0	18.0	2.29	-10.06	14.01.1999	18:00	5.2	78.0	6.0	8.0	3.927341312	14	18.0	-0.00	0.00	0.00	0.00	314.76	337.94	339.09	4.95
1999-01-14 19:00:00	14.01.1999	19:00	8:14	17:01	527.0	526.0	0.0	0.0	0.0	0.0	316.3	338.7	5.1	5.3	7.1	7.0	2.5	-11.9	14.0	19.0	2.53	-11.95	14.01.1999	19:00	5.3	80.0	7.0	8.0	4.581898197	14	19.0	-0.00	0.00	0.00	0.00	316.32	338.65	339.63	5.09
1999-01-14 20:00:00	14.01.1999	20:00	8:14	17:01	527.0	526.0	0.0	0.0	0.0	0.0	285.8	333.1	4.2	4.8	7.1	5.0	-1.4	-9.2	14.0	20.0	-1.35	-9.18	14.01.1999	20:00	4.8	82.0	5.0	6.0	3.272784426	14	20.0	-0.00	0.00	0.00	0.00	285.79	333.09	335.78	4.22
1999-01-14 21:00:00	14.01.1999	21:00	8:14	17:01	527.0	526.0	0.0	0.0	0.0	0.0	262.3	330.3	3.9	4.7	6.7	5.0	-4.3	-10.3	14.0	21.0	-4.29	-10.31	14.01.1999	21:00	4.7	79.0	5.0	3.0	3.272784426	14	21.0	-0.00	0.00	0.00	0.00	262.30	330.28	334.15	3.86
1999-01-14 22:00:00	14.01.1999	22:00	8:14	17:01	527.0	526.0	0.0	0.0	0.0	0.0	296.6	333.6	4.2	4.6	6.9	6.0	-0.1	-11.5	14.0	22.0	-0.12	-11.46	14.01.1999	22:00	4.6	81.0	6.0	7.0	3.927341312	14	22.0	-0.00	0.00	0.00	0.00	296.55	333.57	335.40	4.20
1999-01-14 23:00:00	14.01.1999	23:00	8:14	17:01	527.0	526.0	0.0	0.0	0.0	0.0	284.4	332.9	4.2	4.7	6.8	6.0	-1.5	-11.8	14.0	23.0	-1.53	-11.83	14.01.1999	23:00	4.7	80.0	6.0	6.0	3.927341312	14	23.0	-0.00	0.00	0.00	0.00	284.39	332.86	335.25	4.18
1999-01-15 00:00:00	15.01.1999	00:00	8:14	17:02	529.0	525.0	0.0	0.0	0.0	0.0	297.5	334.7	4.4	4.8	6.9	7.0	0.1	-13.3	15.0	0.0	0.10	-13.32	15.01.1999	00:00	4.8	80.0	7.0	7.0	4.581898197	15	0.0	-0.00	0.00	0.00	0.00	297.46	334.74	336.37	4.45
1999-01-15 01:00:00	15.01.1999	01:00	8:14	17:02	529.0	525.0	0.0	0.0	0.0	0.0	276.2	334.4	4.6	5.0	6.9	10.0	-2.3	-19.0	15.0	1.0	-2.27	-19.02	15.01.1999	01:00	5.0	79.0	10.0	5.0	6.545568853	15	1.0	-0.00	0.00	0.00	0.00	276.17	334.35	336.23	4.59
1999-01-15 02:00:00	15.01.1999	02:00	8:14	17:02	529.0	525.0	0.0	0.0	0.0	0.0	297.7	335.4	4.6	4.9	6.8	8.0	0.2	-15.1	15.0	2.0	0.19	-15.06	15.01.1999	02:00	4.9	79.0	8.0	7.0	5.236455082	15	2.0	-0.00	0.00	0.00	0.00	297.70	335.37	336.84	4.58
1999-01-15 03:00:00	15.01.1999	03:00	8:14	17:02	529.0	525.0	0.0	0.0	0.0	0.0	298.2	335.9	4.7	5.1	6.8	6.0	0.3	-10.8	15.0	3.0	0.30	-10.83	15.01.1999	03:00	5.1	77.0	6.0	7.0	3.927341312	15	3.0	-0.00	0.00	0.00	0.00	298.18	335.92	337.79	4.70
1999-01-15 04:00:00	15.01.1999	04:00	8:14	17:02	529.0	525.0	0.0	0.0	0.0	0.0	315.7	339.8	5.3	5.6	6.7	6.0	2.6	-9.6	15.0	4.0	2.58	-9.59	15.01.1999	04:00	5.6	74.0	6.0	8.0	3.927341312	15	4.0	-0.00	0.00	0.00	0.00	315.71	339.80	341.00	5.34
1999-01-15 05:00:00	15.01.1999	05:00	8:14	17:02	529.0	525.0	0.0	0.0	0.0	0.0	316.9	340.5	5.5	5.7	6.9	7.0	2.8	-11.5	15.0	5.0	2.78	-11.45	15.01.1999	05:00	5.7	75.0	7.0	8.0	4.581898197	15	5.0	-0.00	0.00	0.00	0.00	316.88	340.48	341.52	5.48
1999-01-15 06:00:00	15.01.1999	06:00	8:14	17:02	529.0	525.0	0.0	0.0	0.0	0.0	301.3	339.1	5.3	5.7	6.9	7.0	1.0	-12.0	15.0	6.0	0.98	-12.02	15.01.1999	06:00	5.7	75.0	7.0	7.0	4.581898197	15	6.0	-0.00	0.00	0.00	0.00	301.27	339.08	340.74	5.34
1999-01-15 07:00:00	15.01.1999	07:00	8:14	17:02	529.0	525.0	0.0	0.0	0.0	0.0	301.0	338.6	5.2	5.6	6.9	7.0	0.9	-12.2	15.0	7.0	0.90	-12.16	15.01.1999	07:00	5.6	76.0	7.0	7.0	4.581898197	15	7.0	-0.00	0.00	0.00	0.00	301.04	338.61	340.26	5.25
1999-01-15 08:00:00	15.01.1999	08:00	8:14	17:02	529.0	525.0	0.0	0.0	0.0	0.0	301.5	339.3	5.4	5.8	6.8	6.0	1.0	-9.9	15.0	8.0	2.02	-9.87	15.01.1999	08:00	5.8	74.0	6.0	7.0	3.927341312	15	8.0	19.13	21.44	2.39	7.93	301.48	339.59	341.22	5.45
1999-01-15 09:00:00	15.01.1999	09:00	8:14	17:02	529.0	525.0	74.2	34.1	15.4	18.7	289.9	340.7	5.8	6.1	6.8	5.0	3.5	-6.4	15.0	9.0	7.73	-6.37	15.01.1999	09:00	6.1	72.0	5.0	6.0	3.272784426	15	9.0	139.36	163.89	34.84	75.39	289.91	342.09	342.05	6.11
1999-01-15 10:00:00	15.01.1999	10:00	8:14	17:02	529.0	525.0	211.0	78.1	22.9	55.2	305.1	346.7	6.9	6.7	6.8	7.0	11.2	-7.6	15.0	10.0	13.88	-7.64	15.01.1999	10:00	6.7	69.0	7.0	7.0	4.581898197	15	10.0	252.89	279.81	31.61	103.53	305.13	347.25	345.63	7.04
1999-01-15 11:00:00	15.01.1999	11:00	8:14	17:02	529.0	525.0	312.2	115.5	35.8	79.7	307.0	351.0	7.8	7.2	6.7	6.0	15.6	-3.6	15.0	11.0	17.05	-3.63	15.01.1999	11:00	7.2	66.0	6.0	7.0	3.927341312	15	11.0	330.21	353.17	41.28	130.67	306.97	350.97	348.09	7.81
1999-01-15 12:00:00	15.01.1999	12:00	8:14	17:02	529.0	525.0	368.2	136.2	43.3	92.9	308.1	353.9	8.4	7.6	6.6	6.0	17.9	-2.5	15.0	12.0	18.23	-2.47	15.01.1999	12:00	7.6	63.0	6.0	7.0	3.927341312	15	12.0	357.17	378.24	44.65	139.95	308.07	353.27	350.05	8.27
1999-01-15 13:00:00	15.01.1999	13:00	8:14	17:02	529.0	525.0	374.8	172.4	88.4	84.0	298.2	358.2	9.4	8.4	6.5	6.0	18.0	-1.7	15.0	13.0	17.11	-1.66	15.01.1999	13:00	8.4	59.0	6.0	6.0	3.927341312	15	13.0	330.21	353.17	82.55	162.46	298.19	356.78	353.39	9.10
1999-01-15 14:00:00	15.01.1999	14:00	8:14	17:02	529.0	525.0	331.5	122.7	38.4	84.3	313.3	359.3	9.5	8.8	6.6	6.0	17.6	-1.4	15.0	14.0	15.61	-1.36	15.01.1999	14:00	8.8	58.0	6.0	7.0	3.927341312	15	14.0	252.89	279.81	31.61	103.53	313.33	357.80	356.07	9.16
1999-01-15 15:00:00	15.01.1999	15:00	8:14	17:02	529.0	525.0	241.6	89.4	26.7	62.7	310.7	356.1	8.8	8.5	6.3	6.0	13.8	-3.0	15.0	15.0	10.60	-3.02	15.01.1999	15:00	8.5	57.0	6.0	7.0	3.927341312	15	15.0	139.36	163.89	17.42	60.64	310.66	354.42	354.49	8.49
1999-01-15 16:00:00	15.01.1999	16:00	8:14	17:02	529.0	525.0	112.6	41.7	11.7	30.0	307.8	350.9	7.8	7.9	6.3	5.0	7.9	-3.3	15.0	16.0	3.70	-3.32	15.01.1999	16:00	7.9	59.0	5.0	7.0	3.272784426	15	16.0	19.13	21.44	2.39	7.93	307.80	349.35	351.47	7.45
1999-01-15 17:00:00	15.01.1999	17:00	8:14	17:02	529.0	525.0	0.0	0.0	0.0	0.0	289.4	339.4	5.5	6.7	6.2	2.0	-0.3	1.3	15.0	17.0	-0.27	1.32	15.01.1999	17:00	6.7	63.0	2.0	6.0	1.309113771	15	17.0	-0.00	0.00	0.00	0.00	289.37	339.42	344.84	5.54
1999-01-15 18:00:00	15.01.1999	18:00	8:14	17:02	529.0	525.0	0.0	0.0	0.0	0.0	260.3	333.7	4.6	5.7	6.1	4.0	-4.1	-6.7	15.0	18.0	-4.13	-6.74	15.01.1999	18:00	5.7	67.0	4.0	2.0	2.618227541	15	18.0	-0.00	0.00	0.00	0.00	260.25	333.70	338.69	4.63
1999-01-15 19:00:00	15.01.1999	19:00	8:14	17:02	529.0	525.0	0.0	0.0	0.0	0.0	260.2	328.6	3.5	5.1	6.0	2.0	-4.7	-1.4	15.0	19.0	-4.72	-1.39	15.01.1999	19:00	5.1	68.0	2.0	3.0	1.309113771	15	19.0	-0.00	0.00	0.00	0.00	260.15	328.61	335.89	3.52
1999-01-15 20:00:00	15.01.1999	20:00	8:14	17:02	529.0	525.0	0.0	0.0	0.0	0.0	270.7	326.7	3.0	4.8	5.9	1.0	-3.7	1.6	15.0	20.0	-3.74	1.62	15.01.1999	20:00	4.8	69.0	1.0	5.0	0.654556885	15	20.0	-0.00	0.00	0.00	0.00	270.73	326.70	335.03	2.98
1999-01-15 21:00:00	15.01.1999	21:00	8:14	17:02	529.0	525.0	0.0	0.0	0.0	0.0	277.6	328.9	3.4	4.3	5.8	3.0	-2.7	-4.5	15.0	21.0	-2.73	-4.50	15.01.1999	21:00	4.3	70.0	3.0	6.0	1.963670656	15	21.0	-0.00	0.00	0.00	0.00	277.56	328.86	333.07	3.38
1999-01-15 22:00:00	15.01.1999	22:00	8:14	17:02	529.0	525.0	0.0	0.0	0.0	0.0	272.5	334.4	4.6	5.4	5.8	5.0	-2.7	-9.3	15.0	22.0	-2.68	-9.34	15.01.1999	22:00	5.4	65.0	5.0	5.0	3.272784426	15	22.0	-0.00	0.00	0.00	0.00	272.50	334.36	337.90	4.64
1999-01-15 23:00:00	15.01.1999	23:00	8:14	17:02	529.0	525.0	0.0	0.0	0.0	0.0	298.4	342.6	6.1	6.6	5.7	6.0	1.0	-9.3	15.0	23.0	1.04	-9.32	15.01.1999	23:00	6.6	58.0	6.0	7.0	3.927341312	15	23.0	-0.00	0.00	0.00	0.00	298.39	342.60	344.82	6.13
1999-01-16 00:00:00	16.01.1999	00:00	8:13	17:04	531.0	529.0	0.0	0.0	0.0	0.0	297.8	343.0	6.2	6.7	5.5	6.0	1.0	-9.3	16.0	0.0	1.02	-9.28	16.01.1999	00:00	6.7	56.0	6.0	7.0	3.927341312	16	0.0	-0.00	0.00	0.00	0.00	297.80	342.99	345.27	6.22
1999-01-16 01:00:00	16.01.1999	01:00	8:13	17:04	531.0	529.0	0.0	0.0	0.0	0.0	296.4	341.6	5.9	6.5	5.4	5.0	0.7	-7.3	16.0	1.0	0.73	-7.29	16.01.1999	01:00	6.5	56.0	5.0	7.0	3.272784426	16	1.0	-0.00	0.00	0.00	0.00	296.45	341.63	344.25	5.94
1999-01-16 02:00:00	16.01.1999	02:00	8:13	17:04	531.0	529.0	0.0	0.0	0.0	0.0	295.7	344.6	6.6	7.0	5.0	8.0	1.0	-12.8	16.0	2.0	0.97	-12.77	16.01.1999	02:00	7.0	50.0	8.0	7.0	5.236455082	16	2.0	-0.00	0.00	0.00	0.00	295.68	344.63	346.58	6.59
1999-01-16 03:00:00	16.01.1999	03:00	8:13	17:04	531.0	529.0	0.0	0.0	0.0	0.0	296.4	350.4	7.8	8.2	4.5	9.0	1.7	-12.8	16.0	3.0	1.66	-12.75	16.01.1999	03:00	8.2	41.0	9.0	7.0	5.891011967	16	3.0	-0.00	0.00	0.00	0.00	296.41	350.36	352.34	7.79
1999-01-16 04:00:00	16.01.1999	04:00	8:13	17:04	531.0	529.0	0.0	0.0	0.0	0.0	310.4	343.9	6.3	6.7	5.1	5.0	2.5	-6.6	16.0	4.0	2.46	-6.61	16.01.1999	04:00	6.7	52.0	5.0	8.0	3.272784426	16	4.0	-0.00	0.00	0.00	0.00	310.39	343.94	345.89	6.29
1999-01-16 05:00:00	16.01.1999	05:00	8:13	17:04	531.0	529.0	0.0	0.0	0.0	0.0	293.8	337.9	5.2	6.2	5.2	2.0	0.0	0.8	16.0	5.0	0.05	0.82	16.01.1999	05:00	6.2	55.0	2.0	7.0	1.309113771	16	5.0	-0.00	0.00	0.00	0.00	293.78	337.94	342.71	5.18
1999-01-16 06:00:00	16.01.1999	06:00	8:13	17:04	531.0	529.0	0.0	0.0	0.0	0.0	292.2	334.8	4.5	5.5	5.4	2.0	-0.5	0.2	16.0	6.0	-0.46	0.21	16.01.1999	06:00	5.5	60.0	2.0	7.0	1.309113771	16	6.0	-0.00	0.00	0.00	0.00	292.22	334.80	339.36	4.52
1999-01-16 07:00:00	16.01.1999	07:00	8:13	17:04	531.0	529.0	0.0	0.0	0.0	0.0	292.2	334.8	4.5	5.5	5.4	2.0	-0.5	0.2	16.0	7.0	-0.46	0.21	16.01.1999	07:00	5.5	60.0	2.0	7.0	1.309113771	16	7.0	-0.00	0.00	0.00	0.00	292.22	334.80	339.36	4.52
1999-01-16 08:00:00	16.01.1999	08:00	8:13	17:04	531.0	529.0	0.0	0.0	0.0	0.0	293.1	337.9	5.2	6.2	5.1	2.0	0.0	0.8	16.0	8.0	1.12	0.79	16.01.1999	08:00	6.2	54.0	2.0	7.0	1.309113771	16	8.0	20.96	23.90	2.62	8.84	293.12	338.45	342.68	5.30
1999-01-16 09:00:00	16.01.1999	09:00	8:13	17:04	531.0	529.0	76.3	28.2	7.9	20.3	301.4	351.2	7.9	8.3	5.0	4.0	5.7	-1.5	16.0	9.0	9.66	-1.50	16.01.1999	09:00	8.3	46.0	4.0	7.0	2.618227541	16	9.0	140.84	167.13	17.60	61.84	301.41	352.52	353.07	8.19
1999-01-16 10:00:00	16.01.1999	10:00	8:13	17:04	531.0	529.0	213.6	79.0	23.2	55.8	308.9	365.2	10.7	10.6	4.7	4.0	13.4	3.0	16.0	10.0	16.09	3.02	16.01.1999	10:00	10.6	37.0	4.0	7.0	2.618227541	16	10.0	256.42	283.22	32.05	104.79	308.94	366.02	364.63	10.88
1999-01-16 11:00:00	16.01.1999	11:00	8:13	17:04	531.0	529.0	315.2	116.6	36.2	80.4	315.2	370.7	11.8	11.2	5.2	5.0	18.2	2.9	16.0	11.0	19.65	2.92	16.01.1999	11:00	11.2	39.0	5.0	7.0	3.272784426	16	11.0	333.96	356.67	41.75	131.97	315.17	370.61	367.90	11.74
1999-01-16 12:00:00	16.01.1999	12:00	8:13	17:04	531.0	529.0	371.5	137.5	43.7	93.7	317.1	372.7	12.1	11.2	5.5	4.0	20.5	6.1	16.0	12.0	20.78	6.15	16.01.1999	12:00	11.2	41.0	4.0	7.0	2.618227541	16	12.0	360.98	381.77	45.12	141.26	317.11	371.83	368.00	11.97
1999-01-16 13:00:00	16.01.1999	13:00	8:13	17:04	531.0	529.0	378.5	140.0	44.7	95.4	311.9	366.4	10.9	9.7	5.7	3.0	19.7	7.5	16.0	13.0	18.82	7.46	16.01.1999	13:00	9.7	47.0	3.0	7.0	1.963670656	16	13.0	333.96	356.67	41.75	131.97	311.85	364.51	360.36	10.55
1999-01-16 14:00:00	16.01.1999	14:00	8:13	17:04	531.0	529.0	335.4	124.1	38.9	85.2	310.3	366.6	11.0	10.5	4.9	7.0	18.1	-1.7	16.0	14.0	16.14	-1.75	16.01.1999	14:00	10.5	39.0	7.0	7.0	4.581898197	16	14.0	256.42	283.22	32.05	104.79	310.28	365.22	364.20	10.71
1999-01-16 15:00:00	16.01.1999	15:00	8:13	17:04	531.0	529.0	245.6	90.9	27.2	63.6	314.0	376.0	12.8	12.7	4.3	6.0	16.1	1.5	16.0	15.0	12.97	1.53	16.01.1999	15:00	12.7	29.0	6.0	7.0	3.927341312	16	15.0	140.84	167.13	17.60	61.84	313.99	374.41	375.33	12.52
1999-01-16 16:00:00	16.01.1999	16:00	8:13	17:04	531.0	529.0	116.5	43.1	12.1	31.0	315.8	372.5	12.1	12.4	4.6	5.0	10.9	1.5	16.0	16.0	6.83	1.53	16.01.1999	16:00	12.4	32.0	5.0	7.0	3.272784426	16	16.0	20.96	23.90	2.62	8.84	315.81	370.89	373.92	11.80
1999-01-16 17:00:00	16.01.1999	17:00	8:13	17:04	531.0	529.0	0.0	0.0	0.0	0.0	311.7	376.2	12.9	13.7	3.6	5.0	5.9	1.0	16.0	17.0	5.94	1.02	16.01.1999	17:00	13.7	23.0	5.0	7.0	3.272784426	16	17.0	-0.00	0.00	0.00	0.00	311.72	376.24	380.28	12.90
1999-01-16 18:00:00	16.01.1999	18:00	8:13	17:04	531.0	529.0	0.0	0.0	0.0	0.0	309.3	370.1	11.7	13.1	3.6	2.0	5.1	7.0	16.0	18.0	5.06	7.03	16.01.1999	18:00	13.1	24.0	2.0	7.0	1.309113771	16	18.0	-0.00	0.00	0.00	0.00	309.26	370.07	377.11	11.70
1999-01-16 19:00:00	16.01.1999	19:00	8:13	17:04	531.0	529.0	0.0	0.0	0.0	0.0	310.7	362.1	10.1	11.0	4.7	3.0	4.4	2.9	16.0	19.0	4.39	2.92	16.01.1999	19:00	11.0	36.0	3.0	7.0	1.963670656	16	19.0	-0.00	0.00	0.00	0.00	310.65	362.15	366.69	10.08
1999-01-16 20:00:00	16.01.1999	20:00	8:13	17:04	531.0	529.0	0.0	0.0	0.0	0.0	310.3	358.7	9.4	10.5	4.9	2.0	4.0	5.1	16.0	20.0	3.99	5.09	16.01.1999	20:00	10.5	39.0	2.0	7.0	1.309113771	16	20.0	-0.00	0.00	0.00	0.00	310.28	358.73	364.20	9.38
1999-01-16 21:00:00	16.01.1999	21:00	8:13	17:04	531.0	529.0	0.0	0.0	0.0	0.0	308.5	359.1	9.5	10.1	4.9	5.0	3.8	-2.9	16.0	21.0	3.85	-2.94	16.01.1999	21:00	10.1	40.0	5.0	7.0	3.272784426	16	21.0	-0.00	0.00	0.00	0.00	308.48	359.10	362.15	9.47
1999-01-16 22:00:00	16.01.1999	22:00	8:13	17:04	531.0	529.0	0.0	0.0	0.0	0.0	295.1	355.0	8.8	9.5	5.2	5.0	2.0	-4.0	16.0	22.0	2.01	-4.02	16.01.1999	22:00	9.5	44.0	5.0	6.0	3.272784426	16	22.0	-0.00	0.00	0.00	0.00	295.10	354.97	358.55	8.76
1999-01-16 23:00:00	16.01.1999	23:00	8:13	17:04	531.0	529.0	0.0	0.0	0.0	0.0	277.2	351.4	8.2	9.3	5.3	4.0	-0.3	-2.5	16.0	23.0	-0.29	-2.52	16.01.1999	23:00	9.3	45.0	4.0	4.0	2.618227541	16	23.0	-0.00	0.00	0.00	0.00	277.17	351.44	356.68	8.21
1999-01-17 00:00:00	17.01.1999	00:00	8:12	17:05	533.0	532.0	0.0	0.0	0.0	0.0	287.1	343.3	6.4	7.7	5.1	2.0	-0.1	1.8	17.0	0.0	-0.09	1.78	17.01.1999	00:00	7.7	49.0	2.0	6.0	1.309113771	17	0.0	-0.00	0.00	0.00	0.00	287.15	343.33	349.48	6.40
1999-01-17 01:00:00	17.01.1999	01:00	8:12	17:05	533.0	532.0	0.0	0.0	0.0	0.0	274.8	342.7	6.4	7.4	4.9	4.0	-1.5	-4.7	17.0	1.0	-1.50	-4.71	17.01.1999	01:00	7.4	48.0	4.0	5.0	2.618227541	17	1.0	-0.00	0.00	0.00	0.00	274.80	342.73	347.43	6.41
1999-01-17 02:00:00	17.01.1999	02:00	8:12	17:05	533.0	532.0	0.0	0.0	0.0	0.0	266.5	340.5	6.0	7.1	4.9	4.0	-2.7	-5.3	17.0	2.0	-2.67	-5.37	17.01.1999	02:00	7.1	49.0	4.0	4.0	2.618227541	17	2.0	-0.00	0.00	0.00	0.00	266.51	340.49	345.59	6.02
1999-01-17 03:00:00	17.01.1999	03:00	8:12	17:05	533.0	532.0	0.0	0.0	0.0	0.0	263.4	337.3	5.4	6.7	4.7	3.0	-3.4	-3.1	17.0	3.0	-3.37	-3.14	17.01.1999	03:00	6.7	48.0	3.0	4.0	1.963670656	17	3.0	-0.00	0.00	0.00	0.00	263.39	337.33	343.55	5.38
1999-01-17 04:00:00	17.01.1999	04:00	8:12	17:05	533.0	532.0	0.0	0.0	0.0	0.0	280.4	340.7	5.9	7.0	4.6	3.0	-1.1	-2.2	17.0	4.0	-1.11	-2.15	17.01.1999	04:00	7.0	46.0	3.0	6.0	1.963670656	17	4.0	-0.00	0.00	0.00	0.00	280.37	340.72	345.81	5.92
1999-01-17 05:00:00	17.01.1999	05:00	8:12	17:05	533.0	532.0	0.0	0.0	0.0	0.0	290.0	339.8	5.6	6.5	4.5	3.0	-0.2	-2.2	17.0	5.0	-0.16	-2.27	17.01.1999	05:00	6.5	47.0	3.0	7.0	1.963670656	17	5.0	-0.00	0.00	0.00	0.00	290.05	339.76	343.93	5.61
1999-01-17 06:00:00	17.01.1999	06:00	8:12	17:05	533.0	532.0	0.0	0.0	0.0	0.0	279.7	343.3	6.5	7.4	4.3	4.0	-0.9	-4.7	17.0	6.0	-0.90	-4.70	17.01.1999	06:00	7.4	42.0	4.0	6.0	2.618227541	17	6.0	-0.00	0.00	0.00	0.00	279.71	343.28	347.68	6.47
1999-01-17 07:00:00	17.01.1999	07:00	8:12	17:05	533.0	532.0	0.0	0.0	0.0	0.0	281.5	343.0	6.4	7.3	4.6	4.0	-0.7	-4.6	17.0	7.0	-0.73	-4.63	17.01.1999	07:00	7.3	45.0	4.0	6.0	2.618227541	17	7.0	-0.00	0.00	0.00	0.00	281.52	343.04	347.29	6.40
1999-01-17 08:00:00	17.01.1999	08:00	8:12	17:05	533.0	532.0	0.0	0.0	0.0	0.0	280.8	345.8	7.0	7.7	4.3	6.0	-0.5	-9.1	17.0	8.0	0.82	-9.05	17.01.1999	08:00	7.7	41.0	6.0	6.0	3.927341312	17	8.0	22.89	26.50	5.72	12.19	280.78	346.26	349.16	7.09
1999-01-17 09:00:00	17.01.1999	09:00	8:12	17:05	533.0	532.0	78.6	29.1	8.1	20.9	293.3	347.5	7.2	7.6	4.4	5.0	4.6	-5.3	17.0	9.0	8.62	-5.27	17.01.1999	09:00	7.6	42.0	5.0	7.0	3.272784426	17	9.0	143.98	170.47	18.00	63.07	293.26	348.65	349.31	7.46
1999-01-17 10:00:00	17.01.1999	10:00	8:12	17:05	533.0	532.0	216.3	99.5	47.1	52.4	285.5	355.0	8.9	8.7	4.4	4.0	10.7	0.4	17.0	10.0	13.51	0.36	17.01.1999	10:00	8.7	39.0	4.0	6.0	2.618227541	17	10.0	260.04	286.73	65.01	131.90	285.45	356.03	354.19	9.08
1999-01-17 11:00:00	17.01.1999	11:00	8:12	17:05	533.0	532.0	318.3	117.8	36.6	81.1	307.4	364.5	10.6	9.8	5.0	3.0	17.1	6.4	17.0	11.0	18.54	6.44	17.01.1999	11:00	9.8	41.0	3.0	7.0	1.963670656	17	11.0	337.81	360.28	42.23	133.31	307.36	364.42	360.63	10.57
1999-01-17 12:00:00	17.01.1999	12:00	8:12	17:05	533.0	532.0	375.0	138.7	44.2	94.5	316.9	375.7	12.7	11.3	5.4	2.0	20.9	11.7	17.0	12.0	21.09	11.69	17.01.1999	12:00	11.3	40.0	2.0	7.0	1.309113771	17	12.0	364.89	385.41	45.61	142.60	316.86	374.30	368.48	12.47
1999-01-17 13:00:00	17.01.1999	13:00	8:12	17:05	533.0	532.0	382.2	141.4	45.2	96.2	327.0	386.1	14.7	12.6	6.0	1.0	22.9	15.6	17.0	13.0	21.86	15.61	17.01.1999	13:00	12.6	41.0	1.0	7.0	0.654556885	17	13.0	337.81	360.28	42.23	133.31	327.00	382.83	375.48	14.05
1999-01-17 14:00:00	17.01.1999	14:00	8:12	17:05	533.0	532.0	339.4	125.6	39.4	86.1	326.6	384.0	14.3	13.1	5.6	2.0	21.2	13.0	17.0	14.0	19.12	12.96	17.01.1999	14:00	13.1	37.0	2.0	7.0	1.309113771	17	14.0	260.04	286.73	32.51	106.09	326.56	380.77	377.98	13.65
1999-01-17 15:00:00	17.01.1999	15:00	8:12	17:05	533.0	532.0	249.7	92.4	27.7	64.6	328.2	380.1	13.5	12.9	5.9	2.0	17.9	11.7	17.0	15.0	14.62	11.75	17.01.1999	15:00	12.9	40.0	2.0	7.0	1.309113771	17	15.0	143.98	170.47	18.00	63.07	328.18	376.56	377.05	12.80
1999-01-17 16:00:00	17.01.1999	16:00	8:12	17:05	533.0	532.0	120.6	66.3	37.6	28.7	296.3	366.5	11.1	11.5	5.7	2.0	9.2	7.8	17.0	16.0	4.19	7.76	17.01.1999	16:00	11.5	42.0	2.0	5.0	1.309113771	17	16.0	22.89	26.50	8.58	14.57	296.34	362.11	368.45	10.22
1999-01-17 17:00:00	17.01.1999	17:00	8:12	17:05	533.0	532.0	0.0	0.0	0.0	0.0	292.9	354.1	8.6	10.6	5.7	1.0	1.7	6.9	17.0	17.0	1.69	6.87	17.01.1999	17:00	10.6	45.0	1.0	5.0	0.654556885	17	17.0	-0.00	0.00	0.00	0.00	292.94	354.14	363.83	8.61
1999-01-17 18:00:00	17.01.1999	18:00	8:12	17:05	533.0	532.0	0.0	0.0	0.0	0.0	300.4	352.5	8.2	9.4	6.1	2.0	2.3	4.0	17.0	18.0	2.31	4.03	17.01.1999	18:00	9.4	52.0	2.0	6.0	1.309113771	17	18.0	-0.00	0.00	0.00	0.00	300.41	352.52	358.33	8.20
1999-01-17 19:00:00	17.01.1999	19:00	8:12	17:05	533.0	532.0	0.0	0.0	0.0	0.0	311.3	351.5	7.9	8.6	6.4	3.0	3.4	1.1	17.0	19.0	3.36	1.13	17.01.1999	19:00	8.6	57.0	3.0	7.0	1.963670656	17	19.0	-0.00	0.00	0.00	0.00	311.34	351.55	355.01	7.88
1999-01-17 20:00:00	17.01.1999	20:00	8:12	17:05	533.0	532.0	0.0	0.0	0.0	0.0	312.3	350.3	7.6	8.3	6.8	3.0	3.3	1.0	17.0	20.0	3.33	0.97	17.01.1999	20:00	8.3	62.0	3.0	7.0	1.963670656	17	20.0	-0.00	0.00	0.00	0.00	312.25	350.34	353.61	7.62
1999-01-17 21:00:00	17.01.1999	21:00	8:12	17:05	533.0	532.0	0.0	0.0	0.0	0.0	295.9	346.9	7.1	7.8	6.6	4.0	1.2	-3.0	17.0	21.0	1.24	-3.00	17.01.1999	21:00	7.8	62.0	4.0	6.0	2.618227541	17	21.0	-0.00	0.00	0.00	0.00	295.95	346.85	350.40	7.06
1999-01-17 22:00:00	17.01.1999	22:00	8:12	17:05	533.0	532.0	0.0	0.0	0.0	0.0	307.4	346.2	6.8	7.5	6.5	3.0	2.4	0.0	17.0	22.0	2.39	-0.04	17.01.1999	22:00	7.5	63.0	3.0	7.0	1.963670656	17	22.0	-0.00	0.00	0.00	0.00	307.39	346.24	349.54	6.80
1999-01-17 23:00:00	17.01.1999	23:00	8:12	17:05	533.0	532.0	0.0	0.0	0.0	0.0	305.1	342.9	6.1	7.0	6.5	2.0	1.8	2.3	17.0	23.0	1.80	2.34	17.01.1999	23:00	7.0	65.0	2.0	7.0	1.309113771	17	23.0	-0.00	0.00	0.00	0.00	305.10	342.93	347.05	6.13
1999-01-18 00:00:00	18.01.1999	00:00	8:11	17:06	535.0	534.0	0.0	0.0	0.0	0.0	306.5	343.5	6.2	6.9	6.9	3.0	2.0	-0.5	18.0	0.0	2.00	-0.54	18.01.1999	00:00	6.9	69.0	3.0	7.0	1.963670656	18	0.0	-0.00	0.00	0.00	0.00	306.47	343.51	346.64	6.24
1999-01-18 01:00:00	18.01.1999	01:00	8:11	17:06	535.0	534.0	0.0	0.0	0.0	0.0	272.0	331.3	4.0	5.9	6.8	1.0	-3.1	2.7	18.0	1.0	-3.08	2.69	18.01.1999	01:00	5.9	73.0	1.0	4.0	0.654556885	18	1.0	-0.00	0.00	0.00	0.00	271.99	331.28	340.21	3.97
1999-01-18 02:00:00	18.01.1999	02:00	8:11	17:06	535.0	534.0	0.0	0.0	0.0	0.0	287.0	333.2	4.2	5.3	6.9	2.0	-1.2	0.2	18.0	2.0	-1.21	0.21	18.01.1999	02:00	5.3	77.0	2.0	6.0	1.309113771	18	2.0	-0.00	0.00	0.00	0.00	286.97	333.22	338.16	4.23
1999-01-18 03:00:00	18.01.1999	03:00	8:11	17:06	535.0	534.0	0.0	0.0	0.0	0.0	302.4	339.1	5.3	6.0	6.8	3.0	1.1	-1.6	18.0	3.0	1.10	-1.58	18.01.1999	03:00	6.0	73.0	3.0	7.0	1.963670656	18	3.0	-0.00	0.00	0.00	0.00	302.36	339.12	342.20	5.34
1999-01-18 04:00:00	18.01.1999	04:00	8:11	17:06	535.0	534.0	0.0	0.0	0.0	0.0	288.0	334.6	4.5	5.6	6.8	2.0	-0.9	0.5	18.0	4.0	-0.94	0.50	18.01.1999	04:00	5.6	75.0	2.0	6.0	1.309113771	18	4.0	-0.00	0.00	0.00	0.00	288.04	334.62	339.61	4.52
1999-01-18 05:00:00	18.01.1999	05:00	8:11	17:06	535.0	534.0	0.0	0.0	0.0	0.0	286.3	330.2	3.6	5.0	7.0	1.0	-1.6	2.8	18.0	5.0	-1.62	2.77	18.01.1999	05:00	5.0	80.0	1.0	6.0	0.654556885	18	5.0	-0.00	0.00	0.00	0.00	286.28	330.17	336.73	3.57
1999-01-18 06:00:00	18.01.1999	06:00	8:11	17:06	535.0	534.0	0.0	0.0	0.0	0.0	299.7	335.4	4.6	5.2	7.0	3.0	0.4	-2.4	18.0	6.0	0.41	-2.40	18.01.1999	06:00	5.2	79.0	3.0	7.0	1.963670656	18	6.0	-0.00	0.00	0.00	0.00	299.67	335.37	338.33	4.56
1999-01-18 07:00:00	18.01.1999	07:00	8:11	17:06	535.0	534.0	0.0	0.0	0.0	0.0	298.6	332.7	4.0	5.1	6.9	1.0	0.0	3.4	18.0	7.0	0.00	3.41	18.01.1999	07:00	5.1	78.0	1.0	7.0	0.654556885	18	7.0	-0.00	0.00	0.00	0.00	298.60	332.70	337.81	3.99
1999-01-18 08:00:00	18.01.1999	08:00	8:11	17:06	535.0	534.0	0.0	0.0	0.0	0.0	303.5	338.9	5.3	6.1	7.0	2.0	1.2	1.6	18.0	8.0	2.59	1.65	18.01.1999	08:00	6.1	74.0	2.0	7.0	1.309113771	18	8.0	24.94	29.23	3.12	10.82	303.47	339.64	342.72	5.44
1999-01-18 09:00:00	18.01.1999	09:00	8:11	17:06	535.0	534.0	81.0	30.0	8.4	21.6	306.1	342.8	6.1	6.5	7.2	1.0	5.5	6.3	18.0	9.0	9.74	6.33	18.01.1999	09:00	6.5	74.0	1.0	7.0	0.654556885	18	9.0	147.21	173.91	18.40	64.35	306.12	345.73	344.74	6.71
1999-01-18 10:00:00	18.01.1999	10:00	8:11	17:06	535.0	534.0	219.2	81.1	23.9	57.2	310.1	352.0	8.0	7.1	7.5	1.0	12.5	9.3	18.0	10.0	15.32	9.35	18.01.1999	10:00	7.1	74.0	1.0	7.0	0.654556885	18	10.0	263.77	290.35	32.97	107.43	310.10	353.63	347.77	8.33
1999-01-18 11:00:00	18.01.1999	11:00	8:11	17:06	535.0	534.0	321.5	119.0	37.1	81.9	313.4	358.0	9.2	7.8	7.5	2.0	17.1	8.7	18.0	11.0	18.62	8.66	18.01.1999	11:00	7.8	71.0	2.0	7.0	1.309113771	18	11.0	341.75	364.00	42.72	134.68	313.42	357.87	351.27	9.17
1999-01-18 12:00:00	18.01.1999	12:00	8:11	17:06	535.0	534.0	378.5	140.1	44.7	95.4	315.6	360.3	9.7	7.8	8.0	2.0	19.5	9.7	18.0	12.0	19.78	9.66	18.01.1999	12:00	7.8	76.0	2.0	7.0	1.309113771	18	12.0	368.90	389.16	46.11	143.99	315.58	358.99	351.38	9.38
1999-01-18 13:00:00	18.01.1999	13:00	8:11	17:06	535.0	534.0	386.0	142.8	45.7	97.1	315.8	359.8	9.5	7.6	8.3	2.0	19.8	9.7	18.0	13.0	18.79	9.72	18.01.1999	13:00	7.6	80.0	2.0	7.0	1.309113771	18	13.0	341.75	364.00	42.72	134.68	315.83	357.40	350.44	9.05
1999-01-18 14:00:00	18.01.1999	14:00	8:11	17:06	535.0	534.0	343.4	127.1	40.0	87.1	316.4	361.9	10.0	7.8	8.3	1.0	18.5	12.1	18.0	14.0	16.27	12.14	18.01.1999	14:00	7.8	78.0	1.0	7.0	0.654556885	18	14.0	263.77	290.35	32.97	107.43	316.37	357.73	351.42	9.11
1999-01-18 15:00:00	18.01.1999	15:00	8:11	17:06	535.0	534.0	253.8	93.9	28.3	65.7	316.8	356.2	8.8	7.8	8.4	2.0	14.8	8.0	18.0	15.0	11.43	8.05	18.01.1999	15:00	7.8	79.0	2.0	7.0	1.309113771	18	15.0	147.21	173.91	18.40	64.35	316.76	352.64	351.44	8.05
1999-01-18 16:00:00	18.01.1999	16:00	8:11	17:06	535.0	534.0	124.7	46.1	13.0	33.2	318.0	353.2	8.2	8.1	8.3	1.0	9.6	9.0	18.0	16.0	5.09	8.98	18.01.1999	16:00	8.1	77.0	1.0	7.0	0.654556885	18	16.0	24.94	29.23	3.12	10.82	317.96	349.25	352.93	7.33
1999-01-18 17:00:00	18.01.1999	17:00	8:11	17:06	535.0	534.0	0.0	0.0	0.0	0.0	319.3	350.5	7.6	8.3	8.4	2.0	4.1	4.5	18.0	17.0	4.07	4.48	18.01.1999	17:00	8.3	77.0	2.0	7.0	1.309113771	18	17.0	-0.00	0.00	0.00	0.00	319.27	350.51	353.96	7.58
1999-01-18 18:00:00	18.01.1999	18:00	8:11	17:06	535.0	534.0	0.0	0.0	0.0	0.0	318.9	350.5	7.6	8.3	8.3	2.0	4.0	4.4	18.0	18.0	4.03	4.42	18.01.1999	18:00	8.3	76.0	2.0	7.0	1.309113771	18	18.0	-0.00	0.00	0.00	0.00	318.88	350.45	353.94	7.57
1999-01-18 19:00:00	18.01.1999	19:00	8:11	17:06	535.0	534.0	0.0	0.0	0.0	0.0	318.7	351.6	7.8	8.4	8.2	3.0	4.1	1.7	18.0	19.0	4.13	1.66	18.01.1999	19:00	8.4	74.0	3.0	7.0	1.963670656	18	19.0	-0.00	0.00	0.00	0.00	318.72	351.59	354.41	7.81
1999-01-18 20:00:00	18.01.1999	20:00	8:11	17:06	535.0	534.0	0.0	0.0	0.0	0.0	292.3	342.9	6.3	7.9	8.0	1.0	0.4	5.4	18.0	20.0	0.43	5.38	18.01.1999	20:00	7.9	75.0	1.0	5.0	0.654556885	18	20.0	-0.00	0.00	0.00	0.00	292.34	342.90	350.70	6.26
1999-01-18 21:00:00	18.01.1999	21:00	8:11	17:06	535.0	534.0	0.0	0.0	0.0	0.0	314.2	345.5	6.6	7.3	8.3	2.0	3.0	3.4	18.0	21.0	3.03	3.40	18.01.1999	21:00	7.3	81.0	2.0	7.0	1.309113771	18	21.0	-0.00	0.00	0.00	0.00	314.24	345.51	348.93	6.58
1999-01-18 22:00:00	18.01.1999	22:00	8:11	17:06	535.0	534.0	0.0	0.0	0.0	0.0	309.5	341.0	5.7	6.7	7.8	1.0	2.1	5.3	18.0	22.0	2.06	5.31	18.01.1999	22:00	6.7	79.0	1.0	7.0	0.654556885	18	22.0	-0.00	0.00	0.00	0.00	309.54	341.04	345.85	5.68
1999-01-18 23:00:00	18.01.1999	23:00	8:11	17:06	535.0	534.0	0.0	0.0	0.0	0.0	308.9	342.5	6.0	6.6	7.7	3.0	2.2	-0.5	18.0	23.0	2.15	-0.51	18.01.1999	23:00	6.6	79.0	3.0	7.0	1.963670656	18	23.0	-0.00	0.00	0.00	0.00	308.88	342.51	345.35	6.00
1999-01-19 00:00:00	19.01.1999	00:00	8:11	17:08	537.0	535.0	0.0	0.0	0.0	0.0	275.7	337.6	5.3	6.2	7.4	4.0	-2.0	-5.3	19.0	0.0	-1.96	-5.28	19.01.1999	00:00	6.2	78.0	4.0	4.0	2.618227541	19	0.0	-0.00	0.00	0.00	0.00	275.73	337.58	341.81	5.30
1999-01-19 01:00:00	19.01.1999	01:00	8:11	17:08	537.0	535.0	0.0	0.0	0.0	0.0	263.9	333.2	4.5	5.5	7.1	4.0	-3.8	-6.5	19.0	1.0	-3.77	-6.57	19.01.1999	01:00	5.5	79.0	4.0	2.0	2.618227541	19	1.0	-0.00	0.00	0.00	0.00	263.93	333.24	337.94	4.49
1999-01-19 02:00:00	19.01.1999	02:00	8:11	17:08	537.0	535.0	0.0	0.0	0.0	0.0	260.6	328.7	3.5	5.1	7.0	2.0	-4.7	-1.1	19.0	2.0	-4.66	-1.15	19.01.1999	02:00	5.1	80.0	2.0	1.0	1.309113771	19	2.0	-0.00	0.00	0.00	0.00	260.58	328.68	335.91	3.53
1999-01-19 03:00:00	19.01.1999	03:00	8:11	17:08	537.0	535.0	0.0	0.0	0.0	0.0	300.2	335.5	4.6	5.1	7.2	4.0	0.5	-5.5	19.0	3.0	0.48	-5.45	19.01.1999	03:00	5.1	82.0	4.0	7.0	2.618227541	19	3.0	-0.00	0.00	0.00	0.00	300.22	335.51	337.90	4.58
1999-01-19 04:00:00	19.01.1999	04:00	8:11	17:08	537.0	535.0	0.0	0.0	0.0	0.0	302.6	337.9	5.1	5.7	7.1	3.0	1.0	-1.8	19.0	4.0	0.98	-1.77	19.01.1999	04:00	5.7	78.0	3.0	7.0	1.963670656	19	4.0	-0.00	0.00	0.00	0.00	302.55	337.86	340.81	5.07
1999-01-19 05:00:00	19.01.1999	05:00	8:11	17:08	537.0	535.0	0.0	0.0	0.0	0.0	300.2	336.3	4.8	5.4	6.9	3.0	0.6	-2.2	19.0	5.0	0.56	-2.20	19.01.1999	05:00	5.4	77.0	3.0	7.0	1.963670656	19	5.0	-0.00	0.00	0.00	0.00	300.15	336.28	339.29	4.75
1999-01-19 06:00:00	19.01.1999	06:00	8:11	17:08	537.0	535.0	0.0	0.0	0.0	0.0	317.5	339.3	5.2	5.6	7.1	3.0	2.7	-1.2	19.0	6.0	2.72	-1.25	19.01.1999	06:00	5.6	78.0	3.0	8.0	1.963670656	19	6.0	-0.00	0.00	0.00	0.00	317.53	339.27	341.09	5.21
1999-01-19 07:00:00	19.01.1999	07:00	8:11	17:08	537.0	535.0	0.0	0.0	0.0	0.0	301.7	337.0	4.9	5.7	7.0	2.0	0.8	1.2	19.0	7.0	0.80	1.23	19.01.1999	07:00	5.7	76.0	2.0	7.0	1.309113771	19	7.0	-0.00	0.00	0.00	0.00	301.70	336.97	340.76	4.89
1999-01-19 08:00:00	19.01.1999	08:00	8:11	17:08	537.0	535.0	0.0	0.0	0.0	0.0	305.2	340.0	5.5	6.3	7.2	2.0	1.5	1.9	19.0	8.0	3.03	1.94	19.01.1999	08:00	6.3	75.0	2.0	7.0	1.309113771	19	8.0	27.11	32.10	3.39	11.88	305.24	340.80	343.75	5.67
1999-01-19 09:00:00	19.01.1999	09:00	8:11	17:08	537.0	535.0	83.5	30.9	8.6	22.3	308.1	344.9	6.5	6.8	7.3	2.0	6.0	3.9	19.0	9.0	10.21	3.93	19.01.1999	09:00	6.8	74.0	2.0	7.0	1.309113771	19	9.0	150.54	177.45	18.82	65.66	308.11	347.15	346.25	6.99
1999-01-19 10:00:00	19.01.1999	10:00	8:11	17:08	537.0	535.0	222.2	82.2	24.3	57.9	309.4	351.3	7.9	7.2	7.2	2.0	12.5	6.5	19.0	10.0	15.29	6.53	19.01.1999	10:00	7.2	71.0	2.0	7.0	1.309113771	19	10.0	267.58	294.07	33.45	108.81	309.42	352.55	348.21	8.11
1999-01-19 11:00:00	19.01.1999	11:00	8:11	17:08	537.0	535.0	324.9	178.7	112.5	66.2	289.9	362.8	10.4	7.7	7.6	1.0	16.3	11.1	19.0	11.0	17.69	11.10	19.01.1999	11:00	7.7	72.0	1.0	5.0	0.654556885	19	11.0	345.79	367.81	129.67	202.30	289.92	362.55	349.62	10.37
1999-01-19 12:00:00	19.01.1999	12:00	8:11	17:08	537.0	535.0	382.2	175.8	90.3	85.5	304.4	361.8	10.1	8.3	8.0	3.0	19.1	6.8	19.0	12.0	19.32	6.84	19.01.1999	12:00	8.3	73.0	3.0	6.0	1.963670656	19	12.0	373.00	393.01	93.25	180.78	304.36	360.49	353.21	9.80
1999-01-19 13:00:00	19.01.1999	13:00	8:11	17:08	537.0	535.0	390.0	249.6	184.9	64.7	289.4	368.5	11.6	9.0	8.0	3.0	19.2	7.4	19.0	13.0	18.17	7.37	19.01.1999	13:00	9.0	70.0	3.0	4.0	1.963670656	19	13.0	345.79	367.81	172.89	235.40	289.37	365.13	355.84	10.90
1999-01-19 14:00:00	19.01.1999	14:00	8:11	17:08	537.0	535.0	347.6	159.9	81.0	78.9	312.2	371.2	11.9	10.0	8.1	2.0	19.5	11.0	19.0	14.0	17.26	11.01	19.01.1999	14:00	10.0	66.0	2.0	6.0	1.309113771	19	14.0	267.58	294.07	66.90	135.27	312.20	367.22	361.85	11.09
1999-01-19 15:00:00	19.01.1999	15:00	8:11	17:08	537.0	535.0	258.1	118.7	57.6	61.1	307.1	362.1	10.1	9.0	7.9	2.0	15.0	8.8	19.0	15.0	11.52	8.74	19.01.1999	15:00	9.0	69.0	2.0	6.0	1.309113771	19	15.0	150.54	177.45	37.63	81.63	307.12	357.61	356.73	9.18
1999-01-19 16:00:00	19.01.1999	16:00	8:11	17:08	537.0	535.0	128.9	70.9	40.3	30.6	293.6	352.4	8.3	8.3	7.9	2.0	7.9	5.7	19.0	16.0	2.74	5.74	19.01.1999	16:00	8.3	72.0	2.0	5.0	1.309113771	19	16.0	27.11	32.10	10.17	17.65	293.62	348.03	352.68	7.33
1999-01-19 17:00:00	19.01.1999	17:00	8:11	17:08	537.0	535.0	0.0	0.0	0.3	-0.3	289.1	339.9	5.6	7.3	7.8	1.0	-0.3	4.7	19.0	17.0	-0.25	4.75	19.01.1999	17:00	7.3	76.0	1.0	5.0	0.654556885	19	17.0	-0.00	0.00	0.00	0.00	289.06	339.89	347.67	5.65
1999-01-19 18:00:00	19.01.1999	18:00	8:11	17:08	537.0	535.0	0.0	0.0	0.0	0.0	272.3	332.9	4.3	6.3	7.7	1.0	-2.9	3.2	19.0	18.0	-2.86	3.19	19.01.1999	18:00	6.3	81.0	1.0	3.0	0.654556885	19	18.0	-0.00	0.00	0.00	0.00	272.30	332.94	342.11	4.33
1999-01-19 19:00:00	19.01.1999	19:00	8:11	17:08	537.0	535.0	0.0	0.0	0.0	0.0	268.3	329.1	3.5	5.5	7.5	1.0	-3.7	2.4	19.0	19.0	-3.74	2.39	19.01.1999	19:00	5.5	83.0	1.0	3.0	0.654556885	19	19.0	-0.00	0.00	0.00	0.00	268.35	329.06	338.16	3.53
1999-01-19 20:00:00	19.01.1999	20:00	8:11	17:08	537.0	535.0	0.0	0.0	0.0	0.0	260.5	327.8	3.3	4.9	7.3	2.0	-4.8	-1.3	19.0	20.0	-4.77	-1.26	19.01.1999	20:00	4.9	84.0	2.0	0.0	1.309113771	19	20.0	-0.00	0.00	0.00	0.00	260.50	327.84	334.98	3.34
1999-01-19 21:00:00	19.01.1999	21:00	8:11	17:08	537.0	535.0	0.0	0.0	0.0	0.0	259.8	327.7	3.3	4.9	7.1	2.0	-4.9	-1.3	19.0	21.0	-4.85	-1.34	19.01.1999	21:00	4.9	82.0	2.0	0.0	1.309113771	19	21.0	-0.00	0.00	0.00	0.00	259.83	327.75	334.95	3.33
1999-01-19 22:00:00	19.01.1999	22:00	8:11	17:08	537.0	535.0	0.0	0.0	0.0	0.0	255.2	320.5	1.8	3.9	6.9	1.0	-6.2	0.4	19.0	22.0	-6.23	0.39	19.01.1999	22:00	3.9	85.0	1.0	0.0	0.654556885	19	22.0	-0.00	0.00	0.00	0.00	255.17	320.49	330.11	1.78
1999-01-19 23:00:00	19.01.1999	23:00	8:11	17:08	537.0	535.0	0.0	0.0	0.0	0.0	254.1	319.1	1.5	3.6	6.9	1.0	-6.5	0.1	19.0	23.0	-6.50	0.10	19.01.1999	23:00	3.6	87.0	1.0	0.0	0.654556885	19	23.0	-0.00	0.00	0.00	0.00	254.12	319.14	328.68	1.49
1999-01-20 00:00:00	20.01.1999	00:00	8:10	17:09	539.0	538.0	0.0	0.0	0.0	0.0	252.2	316.9	1.0	3.1	6.9	1.0	-7.0	-0.4	20.0	0.0	-6.99	-0.38	20.01.1999	00:00	3.1	90.0	1.0	0.0	0.654556885	20	0.0	-0.00	0.00	0.00	0.00	252.25	316.88	326.31	1.00
1999-01-20 01:00:00	20.01.1999	01:00	8:10	17:09	539.0	538.0	0.0	0.0	0.0	0.0	250.0	315.0	0.6	2.7	6.7	1.0	-7.5	-0.9	20.0	1.0	-7.48	-0.86	20.01.1999	01:00	2.7	90.0	1.0	0.0	0.654556885	20	1.0	-0.00	0.00	0.00	0.00	250.01	314.95	324.39	0.59
1999-01-20 02:00:00	20.01.1999	02:00	8:10	17:09	539.0	538.0	0.0	0.0	0.0	0.0	248.1	313.1	0.2	2.3	6.6	1.0	-7.9	-1.3	20.0	2.0	-7.92	-1.27	20.01.1999	02:00	2.3	91.0	1.0	0.0	0.654556885	20	2.0	-0.00	0.00	0.00	0.00	248.07	313.08	322.49	0.19
1999-01-20 03:00:00	20.01.1999	03:00	8:10	17:09	539.0	538.0	0.0	0.0	0.0	0.0	245.3	310.7	-0.3	1.8	6.3	1.0	-8.5	-1.9	20.0	3.0	-8.54	-1.87	20.01.1999	03:00	1.8	91.0	1.0	0.0	0.654556885	20	3.0	-0.00	0.00	0.00	0.00	245.28	310.69	320.10	-0.33
1999-01-20 04:00:00	20.01.1999	04:00	8:10	17:09	539.0	538.0	0.0	0.0	0.0	0.0	244.5	309.8	-0.5	1.6	6.3	1.0	-8.7	-2.1	20.0	4.0	-8.74	-2.07	20.01.1999	04:00	1.6	92.0	1.0	0.0	0.654556885	20	4.0	-0.00	0.00	0.00	0.00	244.47	309.79	319.17	-0.52
1999-01-20 05:00:00	20.01.1999	05:00	8:10	17:09	539.0	538.0	0.0	0.0	0.0	0.0	243.4	308.8	-0.7	1.4	6.2	1.0	-9.0	-2.3	20.0	5.0	-8.99	-2.32	20.01.1999	05:00	1.4	92.0	1.0	0.0	0.654556885	20	5.0	-0.00	0.00	0.00	0.00	243.35	308.84	318.22	-0.73
1999-01-20 06:00:00	20.01.1999	06:00	8:10	17:09	539.0	538.0	0.0	0.0	0.0	0.0	242.2	307.9	-0.9	1.2	6.1	1.0	-9.2	-2.6	20.0	6.0	-9.24	-2.54	20.01.1999	06:00	1.2	92.0	1.0	0.0	0.654556885	20	6.0	-0.00	0.00	0.00	0.00	242.24	307.89	317.27	-0.93
1999-01-20 07:00:00																						nan	20.01.1999	07:00	1.1	92.0	0.0	0.0	0.0	20
1999-01-20 08:00:00																						nan	20.01.1999	08:00	1.3	90.0	0.0	1.0	0.0	20
1999-01-20 09:00:00	20.01.1999	09:00	8:10	17:09	539.0	538.0	36.7	33.4	11.5	21.9	245.8	314.5	0.5	1.9	6.3	1.0	-3.8	-0.1	20.0	9.0	4.56	-0.07	20.01.1999	09:00	1.9	90.0	1.0	1.0	0.654556885	20	9.0	44.13	112.24	38.62	102.14	245.81	320.16	320.58	1.81
1999-01-20 10:00:00	20.01.1999	10:00	8:10	17:09	539.0	538.0	179.8	163.6	92.5	71.2	250.9	334.6	4.9	3.1	6.5	1.0	9.9	5.9	20.0	10.0	14.32	5.90	20.01.1999	10:00	3.1	85.0	1.0	1.0	0.654556885	20	10.0	160.89	249.58	140.77	227.12	250.94	338.92	326.25	5.85
1999-01-20 11:00:00	20.01.1999	11:00	8:10	17:09	539.0	538.0	328.3	298.8	265.6	33.2	258.3	360.2	10.2	4.9	6.7	1.0	14.7	8.8	20.0	11.0	15.94	8.80	20.01.1999	11:00	4.9	77.0	1.0	1.0	0.654556885	20	11.0	349.92	371.73	306.18	338.27	258.35	359.83	334.87	10.14
1999-01-20 12:00:00	20.01.1999	12:00	8:10	17:09	539.0	538.0	386.0	386.0	365.3	20.7	265.1	379.2	13.9	6.4	7.0	1.0	19.0	11.3	20.0	12.0	18.76	11.29	20.01.1999	12:00	6.4	73.0	1.0	0.0	0.654556885	20	12.0	377.20	396.96	377.20	396.96	265.14	374.10	342.22	12.94
1999-01-20 13:00:00	20.01.1999	13:00	8:10	17:09	539.0	538.0	394.0	394.0	374.0	20.0	283.5	400.6	17.9	10.2	8.0	1.0	22.6	14.7	20.0	13.0	21.26	14.74	20.01.1999	13:00	10.2	64.0	1.0	0.0	0.654556885	20	13.0	349.92	371.73	349.92	371.73	283.54	391.25	361.39	16.10
1999-01-20 14:00:00	20.01.1999	14:00	8:10	17:09	539.0	538.0	351.8	351.8	328.5	23.3	292.9	406.9	19.0	12.5	8.0	1.0	22.9	15.9	20.0	14.0	20.31	15.94	20.01.1999	14:00	12.5	55.0	1.0	0.0	0.654556885	20	14.0	271.49	297.89	271.49	297.89	292.88	394.51	373.27	16.64
1999-01-20 15:00:00	20.01.1999	15:00	8:10	17:09	539.0	538.0	262.4	262.4	234.8	27.6	286.7	388.3	15.5	11.3	7.6	1.0	18.1	13.6	20.0	15.0	13.69	13.57	20.01.1999	15:00	11.3	57.0	1.0	0.0	0.654556885	20	15.0	153.96	181.09	153.96	181.09	286.74	374.52	366.98	12.81
1999-01-20 16:00:00	20.01.1999	16:00	8:10	17:09	539.0	538.0	133.2	133.2	111.2	22.0	283.6	367.7	11.5	10.6	7.5	1.0	10.3	10.4	20.0	16.0	3.12	10.37	20.01.1999	16:00	10.6	59.0	1.0	0.0	0.654556885	20	16.0	29.39	35.09	29.39	35.09	283.58	355.80	363.36	9.05
1999-01-20 17:00:00	20.01.1999	17:00	8:10	17:09	539.0	538.0	0.1	0.1	1.7	-1.6	276.6	343.8	6.6	8.8	7.6	1.0	-1.4	5.2	20.0	17.0	-1.18	5.14	20.01.1999	17:00	8.8	67.0	1.0	0.0	0.654556885	20	17.0	-0.00	0.00	0.00	0.00	276.63	343.81	354.24	6.62
1999-01-20 18:00:00	20.01.1999	18:00	8:10	17:09	539.0	538.0	0.0	0.0	0.0	0.0	269.4	335.2	4.9	7.0	7.5	1.0	-2.9	3.5	20.0	18.0	-2.93	3.55	20.01.1999	18:00	7.0	75.0	1.0	0.0	0.654556885	20	18.0	-0.00	0.00	0.00	0.00	269.36	335.23	345.26	4.86
1999-01-20 19:00:00	20.01.1999	19:00	8:10	17:09	539.0	538.0	0.0	0.0	0.0	0.0	266.9	333.6	4.5	6.7	7.2	1.0	-3.4	3.1	20.0	19.0	-3.40	3.13	20.01.1999	19:00	6.7	73.0	1.0	0.0	0.654556885	20	19.0	-0.00	0.00	0.00	0.00	266.87	333.60	343.72	4.53
1999-01-20 20:00:00	20.01.1999	20:00	8:10	17:09	539.0	538.0	0.0	0.0	0.0	0.0	264.5	341.2	6.2	7.3	6.1	4.0	-2.8	-4.9	20.0	20.0	-2.81	-4.90	20.01.1999	20:00	7.3	60.0	4.0	0.0	2.618227541	20	20.0	-0.00	0.00	0.00	0.00	264.54	341.15	346.44	6.18
1999-01-20 21:00:00	20.01.1999	21:00	8:10	17:09	539.0	538.0	0.0	0.0	0.0	0.0	259.7	330.7	4.0	6.3	5.9	1.0	-4.5	2.2	20.0	21.0	-4.53	2.20	20.01.1999	21:00	6.3	62.0	1.0	0.0	0.654556885	20	21.0	-0.00	0.00	0.00	0.00	259.69	330.75	341.48	3.99
1999-01-20 22:00:00	20.01.1999	22:00	8:10	17:09	539.0	538.0	0.0	0.0	0.0	0.0	255.6	323.3	2.4	4.6	6.4	1.0	-5.9	0.8	20.0	22.0	-5.85	0.81	20.01.1999	22:00	4.6	75.0	1.0	0.0	0.654556885	20	22.0	-0.00	0.00	0.00	0.00	255.57	323.30	333.35	2.40
1999-01-20 23:00:00																						nan	20.01.1999	23:00	3.9	76.0	0.0	0.0	0.0	20
1999-01-21 00:00:00	21.01.1999	00:00	8:09	17:11	542.0	541.0	0.0	0.0	0.0	0.0	255.2	329.9	3.9	5.2	5.8	3.0	-5.1	-4.6	21.0	0.0	-5.13	-4.60	21.01.1999	00:00	5.2	66.0	3.0	0.0	1.963670656	21	0.0	-0.00	0.00	0.00	0.00	255.21	329.93	336.11	3.86
1999-01-21 01:00:00	21.01.1999	01:00	8:09	17:11	542.0	541.0	0.0	0.0	0.0	0.0	250.4	318.9	1.5	3.7	6.0	1.0	-7.0	-0.2	21.0	1.0	-6.96	-0.23	21.01.1999	01:00	3.7	75.0	1.0	0.0	0.654556885	21	1.0	-0.00	0.00	0.00	0.00	250.42	318.90	328.96	1.47
1999-01-21 02:00:00	21.01.1999	02:00	8:09	17:11	542.0	541.0	0.0	0.0	0.0	0.0	244.5	312.1	0.0	2.2	5.9	1.0	-8.5	-1.7	21.0	2.0	-8.46	-1.71	21.01.1999	02:00	2.2	82.0	1.0	0.0	0.654556885	21	2.0	-0.00	0.00	0.00	0.00	244.54	312.10	321.86	0.00
1999-01-21 03:00:00	21.01.1999	03:00	8:09	17:11	542.0	541.0	0.0	0.0	0.0	0.0	245.7	313.1	0.2	2.4	6.0	1.0	-8.2	-1.5	21.0	3.0	-8.21	-1.46	21.01.1999	03:00	2.4	82.0	1.0	0.0	0.654556885	21	3.0	-0.00	0.00	0.00	0.00	245.67	313.06	322.82	0.21
1999-01-21 04:00:00	21.01.1999	04:00	8:09	17:11	542.0	541.0	0.0	0.0	0.0	0.0	243.8	313.7	0.4	2.0	5.9	2.0	-8.4	-4.9	21.0	4.0	-8.36	-4.91	21.01.1999	04:00	2.0	83.0	2.0	0.0	1.309113771	21	4.0	-0.00	0.00	0.00	0.00	243.77	313.73	320.92	0.38
1999-01-21 05:00:00	21.01.1999	05:00	8:09	17:11	542.0	541.0	0.0	0.0	0.0	0.0	242.2	309.4	-0.6	1.6	5.8	1.0	-9.1	-2.3	21.0	5.0	-9.06	-2.33	21.01.1999	05:00	1.6	85.0	1.0	0.0	0.654556885	21	5.0	-0.00	0.00	0.00	0.00	242.21	309.41	319.05	-0.58
1999-01-21 06:00:00	21.01.1999	06:00	8:09	17:11	542.0	541.0	0.0	0.0	0.0	0.0	242.2	309.4	-0.6	1.6	5.8	1.0	-9.1	-2.3	21.0	6.0	-9.06	-2.33	21.01.1999	06:00	1.6	85.0	1.0	0.0	0.654556885	21	6.0	-0.00	0.00	0.00	0.00	242.21	309.41	319.05	-0.58
1999-01-21 07:00:00	21.01.1999	07:00	8:09	17:11	542.0	541.0	0.0	0.0	0.0	0.0	240.8	308.4	-0.8	1.4	5.7	1.0	-9.4	-2.6	21.0	7.0	-9.35	-2.58	21.01.1999	07:00	1.4	84.0	1.0	0.0	0.654556885	21	7.0	-0.00	0.00	0.00	0.00	240.75	308.40	318.09	-0.80
1999-01-21 08:00:00																						nan	21.01.1999	08:00	1.7	85.0	0.0	1.0	0.0	21
1999-01-21 09:00:00																						nan	21.01.1999	09:00	1.9	83.0	0.0	1.0	0.0	21
1999-01-21 10:00:00																						nan	21.01.1999	10:00	2.8	79.0	0.0	1.0	0.0	21
1999-01-21 11:00:00	21.01.1999	11:00	8:09	17:11	542.0	541.0	331.9	302.0	268.8	33.2	258.4	362.7	10.7	5.4	6.3	1.0	15.1	9.1	21.0	11.0	16.29	9.12	21.01.1999	11:00	5.4	70.0	1.0	1.0	0.654556885	21	11.0	354.13	375.74	309.87	341.93	258.43	362.32	337.20	10.64
1999-01-21 12:00:00	21.01.1999	12:00	8:09	17:11	542.0	541.0	389.8	354.8	323.2	31.6	262.9	367.9	11.7	6.8	6.1	2.0	17.6	7.8	21.0	12.0	17.55	7.84	21.01.1999	12:00	6.8	62.0	2.0	1.0	1.309113771	21	12.0	381.48	401.00	333.80	364.91	262.92	364.47	343.99	11.03
1999-01-21 13:00:00	21.01.1999	13:00	8:09	17:11	542.0	541.0	398.1	362.3	331.1	31.2	275.9	384.1	14.8	9.8	6.4	2.0	20.4	10.8	21.0	13.0	19.24	10.81	21.01.1999	13:00	9.8	53.0	2.0	1.0	1.309113771	21	13.0	354.13	375.74	309.87	341.93	275.85	377.87	359.05	13.58
1999-01-21 14:00:00	21.01.1999	14:00	8:09	17:11	542.0	541.0	356.1	324.0	291.4	32.7	287.8	401.6	18.0	12.4	6.8	1.0	21.8	15.3	21.0	14.0	19.26	15.27	21.01.1999	14:00	12.4	47.0	1.0	1.0	0.654556885	21	14.0	275.49	301.80	241.05	274.64	287.82	390.28	372.52	15.88
1999-01-21 15:00:00	21.01.1999	15:00	8:09	17:11	542.0	541.0	266.8	218.8	179.4	39.4	282.8	379.5	13.8	10.8	6.7	1.0	16.3	12.5	21.0	15.0	12.11	12.48	21.01.1999	15:00	10.8	52.0	1.0	2.0	0.654556885	21	15.0	157.47	184.82	118.11	151.55	282.80	368.26	364.31	11.60
1999-01-21 16:00:00	21.01.1999	16:00	8:09	17:11	542.0	541.0	137.5	100.4	71.9	28.5	284.7	362.4	10.4	10.3	6.9	1.0	9.1	9.7	21.0	16.0	2.97	9.65	21.01.1999	16:00	10.3	55.0	1.0	3.0	0.654556885	21	16.0	31.78	38.21	19.86	27.89	284.74	354.07	361.94	8.68
1999-01-21 17:00:00	21.01.1999	17:00	8:09	17:11	542.0	541.0	0.6	0.5	2.1	-1.6	274.5	341.0	6.0	8.2	7.2	1.0	-1.9	4.5	21.0	17.0	-1.73	4.53	21.01.1999	17:00	8.2	66.0	1.0	2.0	0.654556885	21	17.0	-0.00	0.00	0.00	0.00	274.48	340.99	351.24	6.04
1999-01-21 18:00:00	21.01.1999	18:00	8:09	17:11	542.0	541.0	0.0	0.0	0.0	0.0	269.6	335.3	4.9	7.0	7.1	1.0	-2.9	3.5	21.0	18.0	-2.91	3.46	21.01.1999	18:00	7.0	71.0	1.0	2.0	0.654556885	21	18.0	-0.00	0.00	0.00	0.00	269.57	335.27	345.27	4.86
1999-01-21 19:00:00	21.01.1999	19:00	8:09	17:11	542.0	541.0	0.0	0.0	0.0	0.0	269.1	332.8	4.3	6.4	6.8	1.0	-3.2	2.9	21.0	19.0	-3.23	2.94	21.01.1999	19:00	6.4	71.0	1.0	3.0	0.654556885	21	19.0	-0.00	0.00	0.00	0.00	269.11	332.78	342.42	4.33
1999-01-21 20:00:00	21.01.1999	20:00	8:09	17:11	542.0	541.0	0.0	0.0	0.0	0.0	260.6	328.5	3.5	5.7	6.5	1.0	-4.7	1.9	21.0	20.0	-4.68	1.92	21.01.1999	20:00	5.7	71.0	1.0	1.0	0.654556885	21	20.0	-0.00	0.00	0.00	0.00	260.59	328.51	338.71	3.49
1999-01-21 21:00:00	21.01.1999	21:00	8:09	17:11	542.0	541.0	0.0	0.0	0.0	0.0	254.3	321.5	2.0	4.2	6.3	1.0	-6.2	0.4	21.0	21.0	-6.20	0.44	21.01.1999	21:00	4.2	77.0	1.0	1.0	0.654556885	21	21.0	-0.00	0.00	0.00	0.00	254.34	321.52	331.44	2.02
1999-01-21 22:00:00	21.01.1999	22:00	8:09	17:11	542.0	541.0	0.0	0.0	0.0	0.0	253.3	321.7	2.1	4.3	6.1	1.0	-6.3	0.4	21.0	22.0	-6.29	0.41	21.01.1999	22:00	4.3	73.0	1.0	1.0	0.654556885	21	22.0	-0.00	0.00	0.00	0.00	253.35	321.75	331.85	2.08
1999-01-21 23:00:00																						nan	21.01.1999	23:00	3.3	77.0	0.0	1.0	0.0	21
1999-01-22 00:00:00																						nan	22.01.1999	00:00	2.7	78.0	0.0	1.0	0.0	22
1999-01-22 01:00:00																						nan	22.01.1999	01:00	2.4	82.0	0.0	0.0	0.0	22
1999-01-22 02:00:00	22.01.1999	02:00	8:08	17:12	544.0	542.0	0.0	0.0	0.0	0.0	244.5	314.6	0.6	2.2	5.9	2.0	-8.2	-4.7	22.0	2.0	-8.16	-4.69	22.01.1999	02:00	2.2	82.0	2.0	0.0	1.309113771	22	2.0	-0.00	0.00	0.00	0.00	244.54	314.64	321.86	0.58
1999-01-22 03:00:00	22.01.1999	03:00	8:08	17:12	544.0	542.0	0.0	0.0	0.0	0.0	244.6	313.6	0.4	2.6	5.6	1.0	-8.3	-1.5	22.0	3.0	-8.27	-1.47	22.01.1999	03:00	2.6	76.0	1.0	0.0	0.654556885	22	3.0	-0.00	0.00	0.00	0.00	244.57	313.64	323.66	0.35
1999-01-22 04:00:00																						nan	22.01.1999	04:00	1.7	82.0	0.0	1.0	0.0	22
1999-01-22 05:00:00	22.01.1999	05:00	8:08	17:12	544.0	542.0	0.0	0.0	0.0	0.0	241.8	309.3	-0.6	1.6	5.7	1.0	-9.1	-2.4	22.0	5.0	-9.11	-2.35	22.01.1999	05:00	1.6	83.0	1.0	1.0	0.654556885	22	5.0	-0.00	0.00	0.00	0.00	241.81	309.34	319.03	-0.60
1999-01-22 06:00:00	22.01.1999	06:00	8:08	17:12	544.0	542.0	0.0	0.0	0.0	0.0	238.9	306.2	-1.3	0.9	5.6	1.0	-9.8	-3.1	22.0	6.0	-9.84	-3.07	22.01.1999	06:00	0.9	86.0	1.0	1.0	0.654556885	22	6.0	-0.00	0.00	0.00	0.00	238.92	306.19	315.77	-1.29
1999-01-22 07:00:00	22.01.1999	07:00	8:08	17:12	544.0	542.0	0.0	0.0	0.0	0.0	239.7	305.9	-1.4	0.8	5.6	1.0	-9.8	-3.1	22.0	7.0	-9.78	-3.13	22.01.1999	07:00	0.8	86.0	1.0	2.0	0.654556885	22	7.0	-0.00	0.00	0.00	0.00	239.65	305.93	315.37	-1.35
1999-01-22 08:00:00	22.01.1999	08:00	8:08	17:12	544.0	542.0	0.0	0.0	0.0	0.0	251.8	306.8	-1.3	0.5	5.4	1.0	-8.2	-2.8	22.0	8.0	-6.81	-2.79	22.01.1999	08:00	0.5	86.0	1.0	5.0	0.654556885	22	8.0	9.50	18.53	3.56	10.19	251.76	307.70	314.64	-1.09
1999-01-22 09:00:00																						nan	22.01.1999	09:00	1.1	85.0	0.0	6.0	0.0	22
1999-01-22 10:00:00	22.01.1999	10:00	8:08	17:12	544.0	542.0	231.8	85.8	25.4	60.3	283.1	329.5	3.5	2.6	5.9	1.0	8.2	4.8	22.0	10.0	11.25	4.79	22.01.1999	10:00	2.6	80.0	1.0	7.0	0.654556885	22	10.0	279.57	305.81	34.95	113.15	283.09	331.08	325.59	3.81
1999-01-22 11:00:00	22.01.1999	11:00	8:08	17:12	544.0	542.0	335.5	124.1	38.9	85.3	290.5	341.9	6.1	4.2	6.0	1.0	14.1	8.0	22.0	11.0	15.66	8.00	22.01.1999	11:00	4.2	73.0	1.0	7.0	0.654556885	22	11.0	358.44	379.85	44.80	140.55	290.45	341.72	333.25	6.02
1999-01-22 12:00:00	22.01.1999	12:00	8:08	17:12	544.0	542.0	393.8	145.7	46.7	99.0	296.1	350.9	7.9	5.5	6.1	1.0	17.5	10.0	22.0	12.0	17.72	10.02	22.01.1999	12:00	5.5	67.0	1.0	7.0	0.654556885	22	12.0	385.85	405.14	48.23	149.90	296.11	349.04	339.55	7.51
1999-01-22 13:00:00	22.01.1999	13:00	8:08	17:12	544.0	542.0	402.3	148.9	47.9	101.0	304.8	356.8	9.0	7.2	6.3	2.0	19.1	8.7	22.0	13.0	18.10	8.70	22.01.1999	13:00	7.2	62.0	2.0	7.0	1.309113771	22	13.0	358.44	379.85	44.80	140.55	304.81	354.40	347.98	8.54
1999-01-22 14:00:00	22.01.1999	14:00	8:08	17:12	544.0	542.0	360.5	133.4	42.2	91.2	307.9	362.3	10.1	8.1	6.2	1.0	18.4	11.7	22.0	14.0	16.08	11.75	22.01.1999	14:00	8.1	57.0	1.0	7.0	0.654556885	22	14.0	279.57	305.81	34.95	113.15	307.93	357.89	352.43	9.23
1999-01-22 15:00:00	22.01.1999	15:00	8:08	17:12	544.0	542.0	271.3	100.4	30.5	69.9	307.5	354.4	8.5	7.6	6.5	2.0	14.5	7.3	22.0	15.0	10.95	7.33	22.01.1999	15:00	7.6	62.0	2.0	7.0	1.309113771	22	15.0	161.08	188.65	20.13	69.80	307.51	350.76	350.02	7.75
1999-01-22 16:00:00	22.01.1999	16:00	8:08	17:12	544.0	542.0	141.9	52.5	14.9	37.6	302.6	344.2	6.4	6.4	6.5	1.0	7.9	7.0	22.0	16.0	3.11	7.01	22.01.1999	16:00	6.4	68.0	1.0	7.0	0.654556885	22	16.0	34.29	41.44	4.29	15.33	302.63	340.03	344.09	5.53
1999-01-22 17:00:00	22.01.1999	17:00	8:08	17:12	544.0	542.0	1.6	0.6	0.5	0.1	298.4	333.9	4.3	5.4	6.5	1.0	0.1	3.6	22.0	17.0	0.10	3.52	22.01.1999	17:00	5.4	73.0	1.0	7.0	0.654556885	22	17.0	-0.00	0.00	0.00	0.00	298.38	333.86	339.20	4.25
1999-01-22 18:00:00	22.01.1999	18:00	8:08	17:12	544.0	542.0	0.0	0.0	0.0	0.0	259.8	324.0	2.5	4.6	6.3	1.0	-5.3	1.0	22.0	18.0	-5.29	1.01	22.01.1999	18:00	4.6	74.0	1.0	3.0	0.654556885	22	18.0	-0.00	0.00	0.00	0.00	259.79	324.03	333.56	2.51
1999-01-22 19:00:00	22.01.1999	19:00	8:08	17:12	544.0	542.0	0.0	0.0	0.0	0.0	253.6	320.6	1.8	4.0	6.3	1.0	-6.4	0.3	22.0	19.0	-6.40	0.24	22.01.1999	19:00	4.0	78.0	1.0	1.0	0.654556885	22	19.0	-0.00	0.00	0.00	0.00	253.58	320.61	330.49	1.82
1999-01-22 20:00:00	22.01.1999	20:00	8:08	17:12	544.0	542.0	0.0	0.0	0.0	0.0	251.1	320.8	1.9	3.5	6.2	2.0	-6.7	-3.2	22.0	20.0	-6.66	-3.17	22.01.1999	20:00	3.5	79.0	2.0	1.0	1.309113771	22	20.0	-0.00	0.00	0.00	0.00	251.10	320.80	328.08	1.89
1999-01-22 21:00:00	22.01.1999	21:00	8:08	17:12	544.0	542.0	0.0	0.0	0.0	0.0	250.9	316.7	1.0	3.1	6.2	1.0	-7.2	-0.6	22.0	21.0	-7.17	-0.61	22.01.1999	21:00	3.1	81.0	1.0	2.0	0.654556885	22	21.0	-0.00	0.00	0.00	0.00	250.90	316.65	326.25	0.96
1999-01-22 22:00:00	22.01.1999	22:00	8:08	17:12	544.0	542.0	0.0	0.0	0.0	0.0	250.9	314.7	0.5	2.6	6.0	1.0	-7.4	-1.0	22.0	22.0	-7.40	-1.04	22.01.1999	22:00	2.6	81.0	1.0	3.0	0.654556885	22	22.0	-0.00	0.00	0.00	0.00	250.90	314.71	323.98	0.53
1999-01-22 23:00:00																						nan	22.01.1999	23:00	2.2	85.0	0.0	3.0	0.0	22
1999-01-23 00:00:00	23.01.1999	00:00	8:07	17:14	547.0	544.0	0.0	0.0	0.0	0.0	247.5	311.8	-0.1	2.0	5.7	1.0	-8.1	-1.8	23.0	0.0	-8.15	-1.74	23.01.1999	00:00	2.0	81.0	1.0	3.0	0.654556885	23	0.0	-0.00	0.00	0.00	0.00	247.46	311.82	321.11	-0.09
1999-01-23 01:00:00																						nan	23.01.1999	01:00	1.3	86.0	0.0	3.0	0.0	23
1999-01-23 02:00:00	23.01.1999	02:00	8:07	17:14	547.0	544.0	0.0	0.0	0.0	0.0	240.9	306.5	-1.2	0.9	5.7	1.0	-9.6	-2.9	23.0	2.0	-9.56	-2.97	23.01.1999	02:00	0.9	88.0	1.0	2.0	0.654556885	23	2.0	-0.00	0.00	0.00	0.00	240.88	306.52	315.87	-1.23
1999-01-23 03:00:00	23.01.1999	03:00	8:07	17:14	547.0	544.0	0.0	0.0	0.0	0.0	240.0	306.0	-1.3	0.8	5.6	1.0	-9.7	-3.1	23.0	3.0	-9.74	-3.09	23.01.1999	03:00	0.8	87.0	1.0	2.0	0.654556885	23	3.0	-0.00	0.00	0.00	0.00	239.99	305.99	315.38	-1.35
1999-01-23 04:00:00	23.01.1999	04:00	8:07	17:14	547.0	544.0	0.0	0.0	0.0	0.0	237.5	303.7	-1.9	0.3	5.5	1.0	-10.3	-3.7	23.0	4.0	-10.31	-3.65	23.01.1999	04:00	0.3	88.0	1.0	2.0	0.654556885	23	4.0	-0.00	0.00	0.00	0.00	237.53	303.69	313.05	-1.85
1999-01-23 05:00:00	23.01.1999	05:00	8:07	17:14	547.0	544.0	0.0	0.0	0.0	0.0	234.7	302.8	-2.0	0.2	5.3	1.0	-10.8	-3.9	23.0	5.0	-10.76	-3.95	23.01.1999	05:00	0.2	85.0	1.0	1.0	0.654556885	23	5.0	-0.00	0.00	0.00	0.00	234.70	302.84	312.47	-2.01
1999-01-23 06:00:00	23.01.1999	06:00	8:07	17:14	547.0	544.0	0.0	0.0	0.0	0.0	232.2	299.8	-2.7	-0.5	5.2	1.0	-11.4	-4.6	23.0	6.0	-11.44	-4.64	23.01.1999	06:00	-0.5	89.0	1.0	1.0	0.654556885	23	6.0	-0.00	0.00	0.00	0.00	232.16	299.79	309.27	-2.70
1999-01-23 07:00:00	23.01.1999	07:00	8:07	17:14	547.0	544.0	0.0	0.0	0.0	0.0	231.9	299.4	-2.8	-0.6	5.3	1.0	-11.5	-4.7	23.0	7.0	-11.52	-4.71	23.01.1999	07:00	-0.6	90.0	1.0	1.0	0.654556885	23	7.0	-0.00	0.00	0.00	0.00	231.93	299.38	308.83	-2.79
1999-01-23 08:00:00	23.01.1999	08:00	8:07	17:14	547.0	544.0	0.0	0.0	0.0	0.0	236.4	300.5	-2.6	-0.5	5.3	1.0	-10.8	-4.4	23.0	8.0	-9.55	-4.40	23.01.1999	08:00	-0.5	90.0	1.0	3.0	0.654556885	23	8.0	4.24	11.89	2.65	8.68	236.41	301.23	309.49	-2.41
1999-01-23 09:00:00	23.01.1999	09:00	8:07	17:14	547.0	544.0	55.8	40.7	16.4	24.3	240.2	308.2	-0.8	0.3	5.5	1.0	-4.5	-1.5	23.0	9.0	2.73	-1.53	23.01.1999	09:00	0.3	88.0	1.0	3.0	0.654556885	23	9.0	73.66	142.24	46.04	103.84	240.25	313.15	313.19	0.29
1999-01-23 10:00:00	23.01.1999	10:00	8:07	17:14	547.0	544.0	189.5	138.3	70.6	67.7	243.2	322.0	2.2	1.0	5.6	1.0	6.5	3.1	23.0	10.0	10.61	3.09	23.01.1999	10:00	1.0	85.0	1.0	3.0	0.654556885	23	10.0	170.87	261.46	106.80	190.87	243.18	325.37	316.43	2.99
1999-01-23 11:00:00	23.01.1999	11:00	8:07	17:14	547.0	544.0	339.3	186.6	118.1	68.6	260.2	336.1	5.1	2.3	5.8	1.0	11.5	5.9	23.0	11.0	13.07	5.85	23.01.1999	11:00	2.3	80.0	1.0	5.0	0.654556885	23	11.0	362.83	384.05	136.06	211.23	260.23	335.88	323.09	5.10
1999-01-23 12:00:00	23.01.1999	12:00	8:07	17:14	547.0	544.0	397.9	183.0	94.5	88.6	277.5	345.8	7.0	4.0	6.0	1.0	15.8	8.5	23.0	12.0	15.94	8.53	23.01.1999	12:00	4.0	74.0	1.0	6.0	0.654556885	23	12.0	390.31	409.38	97.58	188.31	277.49	343.53	331.68	6.55
1999-01-23 13:00:00	23.01.1999	13:00	8:07	17:14	547.0	544.0	406.7	223.7	145.3	78.4	277.5	358.6	9.7	5.9	6.4	1.0	17.5	10.3	23.0	13.0	16.31	10.32	23.01.1999	13:00	5.9	69.0	1.0	5.0	0.654556885	23	13.0	362.83	384.05	136.06	211.23	277.50	353.68	340.49	8.68
1999-01-23 14:00:00	23.01.1999	14:00	8:07	17:14	547.0	544.0	365.0	135.0	42.8	92.3	305.0	359.0	9.5	7.4	6.2	1.0	18.0	11.2	23.0	14.0	15.66	11.24	23.01.1999	14:00	7.4	60.0	1.0	7.0	0.654556885	23	14.0	283.74	309.91	35.47	114.66	305.00	354.62	348.94	8.59
1999-01-23 15:00:00	23.01.1999	15:00	8:07	17:14	547.0	544.0	275.9	102.1	31.0	71.0	310.6	360.0	9.6	8.4	6.4	1.0	15.4	10.9	23.0	15.0	11.81	10.85	23.01.1999	15:00	8.4	58.0	1.0	7.0	0.654556885	23	15.0	164.76	192.56	20.60	71.25	310.60	355.02	354.01	8.61
1999-01-23 16:00:00	23.01.1999	16:00	8:07	17:14	547.0	544.0	146.4	54.2	15.4	38.8	305.0	348.9	7.4	7.4	6.2	1.0	8.8	7.8	23.0	16.0	3.99	7.82	23.01.1999	16:00	7.4	60.0	1.0	7.0	0.654556885	23	16.0	36.90	44.79	4.61	16.57	305.00	344.63	348.94	6.49
1999-01-23 17:00:00	23.01.1999	17:00	8:07	17:14	547.0	544.0	3.2	1.2	0.7	0.5	300.6	337.2	4.9	6.1	6.4	1.0	0.8	4.2	23.0	17.0	0.69	4.16	23.01.1999	17:00	6.1	68.0	1.0	7.0	0.654556885	23	17.0	-0.00	0.00	0.00	0.00	300.62	337.06	342.58	4.92
1999-01-23 18:00:00	23.01.1999	18:00	8:07	17:14	547.0	544.0	0.0	0.0	0.0	0.0	297.4	333.7	4.2	5.4	6.4	1.0	0.0	3.4	23.0	18.0	-0.01	3.46	23.01.1999	18:00	5.4	71.0	1.0	7.0	0.654556885	23	18.0	-0.00	0.00	0.00	0.00	297.44	333.70	339.15	4.22
1999-01-23 19:00:00	23.01.1999	19:00	8:07	17:14	547.0	544.0	0.0	0.0	0.0	0.0	265.8	328.2	3.4	4.8	6.4	2.0	-4.1	-1.3	23.0	19.0	-4.12	-1.29	23.01.1999	19:00	4.8	74.0	2.0	4.0	1.309113771	23	19.0	-0.00	0.00	0.00	0.00	265.84	328.18	334.79	3.36
1999-01-23 20:00:00	23.01.1999	20:00	8:07	17:14	547.0	544.0	0.0	0.0	0.0	0.0	255.9	323.0	2.3	4.5	6.1	1.0	-5.9	0.7	23.0	20.0	-5.86	0.68	23.01.1999	20:00	4.5	73.0	1.0	2.0	0.654556885	23	20.0	-0.00	0.00	0.00	0.00	255.87	322.96	332.90	2.32
1999-01-23 21:00:00	23.01.1999	21:00	8:07	17:14	547.0	544.0	0.0	0.0	0.0	0.0	257.6	325.0	2.7	4.3	6.1	2.0	-5.4	-2.2	23.0	21.0	-5.42	-2.17	23.01.1999	21:00	4.3	73.0	2.0	3.0	1.309113771	23	21.0	-0.00	0.00	0.00	0.00	257.63	324.97	332.07	2.74
1999-01-23 22:00:00	23.01.1999	22:00	8:07	17:14	547.0	544.0	0.0	0.0	0.0	0.0	256.1	327.7	3.4	4.4	5.7	4.0	-5.3	-8.4	23.0	22.0	-5.30	-8.39	23.01.1999	22:00	4.4	68.0	4.0	3.0	2.618227541	23	22.0	-0.00	0.00	0.00	0.00	256.05	327.65	332.45	3.35
1999-01-23 23:00:00	23.01.1999	23:00	8:07	17:14	547.0	544.0	0.0	0.0	0.0	0.0	250.9	325.8	3.0	4.1	5.7	4.0	-6.1	-8.9	23.0	23.0	-6.10	-8.92	23.01.1999	23:00	4.1	70.0	4.0	1.0	2.618227541	23	23.0	-0.00	0.00	0.00	0.00	250.95	325.82	330.82	3.00
1999-01-24 00:00:00	24.01.1999	00:00	8:06	17:15	549.0	548.0	0.0	0.0	0.0	0.0	249.6	325.7	3.0	4.1	5.5	4.0	-6.3	-9.0	24.0	0.0	-6.27	-9.04	24.01.1999	00:00	4.1	67.0	4.0	1.0	2.618227541	24	0.0	-0.00	0.00	0.00	0.00	249.62	325.67	330.75	2.99
1999-01-24 01:00:00	24.01.1999	01:00	8:06	17:15	549.0	548.0	0.0	0.0	0.0	0.0	250.9	325.8	3.0	4.1	5.7	4.0	-6.1	-8.9	24.0	1.0	-6.10	-8.92	24.01.1999	01:00	4.1	70.0	4.0	1.0	2.618227541	24	1.0	-0.00	0.00	0.00	0.00	250.95	325.82	330.82	3.00
1999-01-24 02:00:00	24.01.1999	02:00	8:06	17:15	549.0	548.0	0.0	0.0	0.0	0.0	253.3	326.5	3.1	4.2	5.9	4.0	-5.7	-8.7	24.0	2.0	-5.75	-8.64	24.01.1999	02:00	4.2	71.0	4.0	2.0	2.618227541	24	2.0	-0.00	0.00	0.00	0.00	253.30	326.50	331.39	3.13
1999-01-24 03:00:00	24.01.1999	03:00	8:06	17:15	549.0	548.0	0.0	0.0	0.0	0.0	261.2	334.2	4.7	5.8	6.5	4.0	-4.0	-6.5	24.0	3.0	-3.97	-6.51	24.01.1999	03:00	5.8	71.0	4.0	1.0	2.618227541	24	3.0	-0.00	0.00	0.00	0.00	261.17	334.23	339.20	4.73
1999-01-24 04:00:00	24.01.1999	04:00	8:06	17:15	549.0	548.0	0.0	0.0	0.0	0.0	262.9	337.0	5.3	6.4	6.4	4.0	-3.5	-5.8	24.0	4.0	-3.45	-5.84	24.01.1999	04:00	6.4	67.0	4.0	1.0	2.618227541	24	4.0	-0.00	0.00	0.00	0.00	262.93	337.03	342.11	5.32
1999-01-24 05:00:00	24.01.1999	05:00	8:06	17:15	549.0	548.0	0.0	0.0	0.0	0.0	263.2	336.6	5.2	6.3	6.6	4.0	-3.5	-5.9	24.0	5.0	-3.46	-5.88	24.01.1999	05:00	6.3	69.0	4.0	1.0	2.618227541	24	5.0	-0.00	0.00	0.00	0.00	263.22	336.63	341.65	5.23
1999-01-24 06:00:00	24.01.1999	06:00	8:06	17:15	549.0	548.0	0.0	0.0	0.0	0.0	261.1	331.2	4.1	5.7	6.3	2.0	-4.3	-0.8	24.0	6.0	-4.31	-0.76	24.01.1999	06:00	5.7	69.0	2.0	2.0	1.309113771	24	6.0	-0.00	0.00	0.00	0.00	261.14	331.24	338.74	4.08
1999-01-24 07:00:00	24.01.1999	07:00	8:06	17:15	549.0	548.0	0.0	0.0	0.0	0.0	267.9	324.8	2.6	3.9	6.1	2.0	-4.3	-2.1	24.0	7.0	-4.28	-2.06	24.01.1999	07:00	3.9	75.0	2.0	5.0	1.309113771	24	7.0	-0.00	0.00	0.00	0.00	267.88	324.77	330.74	2.59
1999-01-24 08:00:00	24.01.1999	08:00	8:06	17:15	549.0	548.0	0.0	0.0	0.0	0.0	289.4	325.6	2.5	3.7	6.2	1.0	-1.8	1.8	24.0	8.0	0.66	1.75	24.01.1999	08:00	3.7	78.0	1.0	7.0	0.654556885	24	8.0	39.61	48.26	4.95	17.86	289.41	327.17	330.91	2.88
1999-01-24 09:00:00	24.01.1999	09:00	8:06	17:15	549.0	548.0	97.9	36.2	10.1	26.1	295.5	335.1	4.5	4.7	6.6	4.0	4.4	-4.6	24.0	9.0	8.73	-4.62	24.01.1999	09:00	4.7	77.0	4.0	7.0	2.618227541	24	9.0	168.54	196.57	21.07	72.73	295.54	336.60	335.81	4.87
1999-01-24 10:00:00	24.01.1999	10:00	8:06	17:15	549.0	548.0	238.7	131.3	78.9	52.4	279.4	344.3	6.7	6.0	6.7	4.0	10.4	-1.4	24.0	10.0	13.37	-1.39	24.01.1999	10:00	6.0	72.0	4.0	5.0	2.618227541	24	10.0	287.99	314.09	108.00	172.75	279.45	345.56	341.05	6.96
1999-01-24 11:00:00	24.01.1999	11:00	8:06	17:15	549.0	548.0	343.2	219.6	159.4	60.2	284.2	361.2	10.2	8.9	6.8	6.0	16.6	-1.5	24.0	11.0	18.01	-1.53	24.01.1999	11:00	8.9	60.0	6.0	4.0	3.927341312	24	11.0	367.29	388.34	183.65	248.54	284.16	361.12	355.10	10.14
1999-01-24 12:00:00	24.01.1999	12:00	8:06	17:15	549.0	548.0	402.0	293.5	238.8	54.6	282.2	369.6	11.9	9.7	6.9	5.0	19.3	2.3	24.0	12.0	19.44	2.36	24.01.1999	12:00	9.7	57.0	5.0	3.0	3.272784426	24	12.0	394.84	413.70	246.78	302.00	282.20	367.99	358.88	11.55
1999-01-24 13:00:00	24.01.1999	13:00	8:06	17:15	549.0	548.0	411.0	300.1	245.0	55.1	293.4	384.0	14.6	12.4	6.9	5.0	21.7	5.6	24.0	13.0	20.85	5.63	24.01.1999	13:00	12.4	48.0	5.0	3.0	3.272784426	24	13.0	367.29	388.34	229.56	283.49	293.37	381.05	372.79	14.03
1999-01-24 14:00:00	24.01.1999	14:00	8:06	17:15	549.0	548.0	369.5	203.2	130.1	73.1	307.5	378.3	13.4	12.0	7.4	5.0	20.7	5.1	24.0	14.0	18.65	5.06	24.01.1999	14:00	12.0	53.0	5.0	5.0	3.272784426	24	14.0	287.99	314.09	108.00	172.75	307.51	375.42	371.50	12.78
1999-01-24 15:00:00	24.01.1999	15:00	8:06	17:15	549.0	548.0	280.5	103.8	31.6	72.2	332.1	375.2	12.5	11.8	7.6	4.0	18.9	6.6	24.0	15.0	15.61	6.62	24.01.1999	15:00	11.8	55.0	4.0	7.0	2.618227541	24	15.0	168.54	196.57	21.07	72.73	332.10	372.63	371.73	11.98
1999-01-24 16:00:00	24.01.1999	16:00	8:06	17:15	549.0	548.0	151.0	55.9	15.9	40.0	326.3	366.3	10.8	10.7	7.5	6.0	12.7	-0.8	24.0	16.0	8.32	-0.80	24.01.1999	16:00	10.7	58.0	6.0	7.0	3.927341312	24	16.0	39.61	48.26	4.95	17.86	326.33	364.63	365.99	10.42
1999-01-24 17:00:00	24.01.1999	17:00	8:06	17:15	549.0	548.0	5.3	2.0	0.9	1.1	322.0	359.3	9.4	9.9	7.3	4.0	5.5	0.4	24.0	17.0	5.25	0.43	24.01.1999	17:00	9.9	60.0	4.0	7.0	2.618227541	24	17.0	-0.00	0.00	0.00	0.00	322.01	359.20	361.85	9.36
1999-01-24 18:00:00	24.01.1999	18:00	8:06	17:15	549.0	548.0	0.0	0.0	0.0	0.0	317.9	355.5	8.6	9.3	7.0	3.0	4.4	2.2	24.0	18.0	4.45	2.16	24.01.1999	18:00	9.3	60.0	3.0	7.0	1.963670656	24	18.0	-0.00	0.00	0.00	0.00	317.92	355.47	358.72	8.63
1999-01-24 19:00:00	24.01.1999	19:00	8:06	17:15	549.0	548.0	0.0	0.0	0.0	0.0	315.2	350.8	7.7	8.5	7.2	2.0	3.7	4.2	24.0	19.0	3.68	4.19	24.01.1999	19:00	8.5	65.0	2.0	7.0	1.309113771	24	19.0	-0.00	0.00	0.00	0.00	315.21	350.78	354.72	7.68
1999-01-24 20:00:00	24.01.1999	20:00	8:06	17:15	549.0	548.0	0.0	0.0	0.0	0.0	311.2	347.1	7.0	7.6	7.2	3.0	2.9	0.4	24.0	20.0	2.88	0.39	24.01.1999	20:00	7.6	69.0	3.0	7.0	1.963670656	24	20.0	-0.00	0.00	0.00	0.00	311.15	347.14	350.20	6.96
1999-01-24 21:00:00	24.01.1999	21:00	8:06	17:15	549.0	548.0	0.0	0.0	0.0	0.0	306.6	344.0	6.3	7.0	6.8	3.0	2.1	-0.5	24.0	21.0	2.07	-0.45	24.01.1999	21:00	7.0	68.0	3.0	7.0	1.963670656	24	21.0	-0.00	0.00	0.00	0.00	306.64	343.97	347.13	6.33
1999-01-24 22:00:00	24.01.1999	22:00	8:06	17:15	549.0	548.0	0.0	0.0	0.0	0.0	302.3	340.0	5.5	6.2	6.6	3.0	1.2	-1.4	24.0	22.0	1.18	-1.44	24.01.1999	22:00	6.2	70.0	3.0	7.0	1.963670656	24	22.0	-0.00	0.00	0.00	0.00	302.28	339.97	343.13	5.52
1999-01-24 23:00:00	24.01.1999	23:00	8:06	17:15	549.0	548.0	0.0	0.0	0.0	0.0	303.4	340.5	5.6	6.3	6.8	3.0	1.4	-1.3	24.0	23.0	1.36	-1.24	24.01.1999	23:00	6.3	71.0	3.0	7.0	1.963670656	24	23.0	-0.00	0.00	0.00	0.00	303.42	340.55	343.66	5.63
1999-01-25 00:00:00	25.01.1999	00:00	8:05	17:17	552.0	550.0	0.0	0.0	0.0	0.0	304.1	341.1	5.7	6.4	6.8	3.0	1.5	-1.1	25.0	0.0	1.49	-1.13	25.01.1999	00:00	6.4	71.0	3.0	7.0	1.963670656	25	0.0	-0.00	0.00	0.00	0.00	304.09	341.06	344.17	5.74
1999-01-25 01:00:00	25.01.1999	01:00	8:05	17:17	552.0	550.0	0.0	0.0	0.0	0.0	301.2	339.1	5.3	5.9	6.7	4.0	1.0	-4.7	25.0	1.0	0.97	-4.70	25.01.1999	01:00	5.9	72.0	4.0	7.0	2.618227541	25	1.0	-0.00	0.00	0.00	0.00	301.23	339.09	341.68	5.35
1999-01-25 02:00:00	25.01.1999	02:00	8:05	17:17	552.0	550.0	0.0	0.0	0.0	0.0	279.9	337.2	5.2	6.0	6.8	4.0	-1.6	-5.4	25.0	2.0	-1.55	-5.47	25.01.1999	02:00	6.0	73.0	4.0	5.0	2.618227541	25	2.0	-0.00	0.00	0.00	0.00	279.87	337.17	341.08	5.16
1999-01-25 03:00:00	25.01.1999	03:00	8:05	17:17	552.0	550.0	0.0	0.0	0.0	0.0	296.3	342.3	6.1	6.9	7.5	3.0	0.8	-0.8	25.0	3.0	0.78	-0.81	25.01.1999	03:00	6.9	75.0	3.0	6.0	1.963670656	25	3.0	-0.00	0.00	0.00	0.00	296.28	342.26	346.14	6.08
1999-01-25 04:00:00	25.01.1999	04:00	8:05	17:17	552.0	550.0	0.0	0.0	0.0	0.0	315.2	350.3	7.6	8.2	7.5	3.0	3.6	1.2	25.0	4.0	3.62	1.17	25.01.1999	04:00	8.2	69.0	3.0	7.0	1.963670656	25	4.0	-0.00	0.00	0.00	0.00	315.17	350.27	353.27	7.57
1999-01-25 05:00:00	25.01.1999	05:00	8:05	17:17	552.0	550.0	0.0	0.0	0.0	0.0	324.1	358.4	9.2	9.6	8.1	5.0	5.4	-2.1	25.0	5.0	5.38	-2.07	25.01.1999	05:00	9.6	68.0	5.0	7.0	3.272784426	25	5.0	-0.00	0.00	0.00	0.00	324.08	358.42	360.49	9.18
1999-01-25 06:00:00	25.01.1999	06:00	8:05	17:17	552.0	550.0	0.0	0.0	0.0	0.0	325.1	359.9	9.5	9.9	8.0	5.0	5.6	-1.7	25.0	6.0	5.64	-1.74	25.01.1999	06:00	9.9	66.0	5.0	7.0	3.272784426	25	6.0	-0.00	0.00	0.00	0.00	325.15	359.91	362.01	9.47
1999-01-25 07:00:00	25.01.1999	07:00	8:05	17:17	552.0	550.0	0.0	0.0	0.0	0.0	326.0	360.9	9.7	10.1	8.0	5.0	5.8	-1.5	25.0	7.0	5.83	-1.49	25.01.1999	07:00	10.1	65.0	5.0	7.0	3.272784426	25	7.0	-0.00	0.00	0.00	0.00	326.01	360.92	363.03	9.67
1999-01-25 08:00:00	25.01.1999	08:00	8:05	17:17	552.0	550.0	0.0	0.0	0.0	0.0	327.2	362.1	9.9	10.2	8.2	8.0	6.1	-6.6	25.0	8.0	8.36	-6.55	25.01.1999	08:00	10.2	66.0	8.0	7.0	5.236455082	25	8.0	42.43	51.83	5.30	19.18	327.17	362.66	363.57	10.01
1999-01-25 09:00:00	25.01.1999	09:00	8:05	17:17	552.0	550.0	101.1	37.4	10.4	27.0	327.2	363.3	10.1	10.2	8.2	7.0	10.5	-3.6	25.0	9.0	14.56	-3.62	25.01.1999	09:00	10.2	66.0	7.0	7.0	4.581898197	25	9.0	172.40	200.66	21.55	74.25	327.17	364.39	363.57	10.37
1999-01-25 10:00:00	25.01.1999	10:00	8:05	17:17	552.0	550.0	242.4	89.7	26.7	63.0	328.2	366.7	10.8	10.5	8.1	8.0	16.4	-2.9	25.0	10.0	19.19	-2.93	25.01.1999	10:00	10.5	64.0	8.0	7.0	5.236455082	25	10.0	292.32	318.37	36.54	117.80	328.21	367.25	365.10	10.94
1999-01-25 11:00:00	25.01.1999	11:00	8:05	17:17	552.0	550.0	347.1	128.4	40.4	88.1	330.9	370.1	11.5	10.9	8.3	9.0	20.7	-2.4	25.0	11.0	22.19	-2.40	25.01.1999	11:00	10.9	64.0	9.0	7.0	5.891011967	25	11.0	371.84	392.72	46.48	145.31	330.91	370.02	367.21	11.47
1999-01-25 12:00:00	25.01.1999	12:00	8:05	17:17	552.0	550.0	406.3	150.3	48.3	102.0	330.7	370.7	11.6	10.8	8.4	8.0	22.7	-0.5	25.0	12.0	23.02	-0.45	25.01.1999	12:00	10.8	65.0	8.0	7.0	5.236455082	25	12.0	399.45	418.11	49.93	154.70	330.72	370.13	366.70	11.49
1999-01-25 13:00:00	25.01.1999	13:00	8:05	17:17	552.0	550.0	415.5	153.7	49.6	104.2	332.1	371.4	11.7	10.8	8.8	7.0	23.2	1.3	25.0	13.0	22.32	1.35	25.01.1999	13:00	10.8	68.0	7.0	7.0	4.581898197	25	13.0	371.84	392.72	46.48	145.31	332.10	370.31	366.77	11.51
1999-01-25 14:00:00	25.01.1999	14:00	8:05	17:17	552.0	550.0	374.1	104.8	0.0	104.8	352.3	373.2	11.9	11.1	9.2	6.0	23.4	3.6	25.0	14.0	21.34	3.57	25.01.1999	14:00	11.1	70.0	6.0	8.0	3.927341312	25	14.0	292.32	318.37	0.00	89.14	352.29	371.97	369.26	11.64
1999-01-25 15:00:00	25.01.1999	15:00	8:05	17:17	552.0	550.0	285.2	79.8	0.0	79.8	352.0	371.2	11.5	11.0	9.3	7.0	20.1	0.7	25.0	15.0	16.94	0.66	25.01.1999	15:00	11.0	71.0	7.0	8.0	4.581898197	25	15.0	172.40	200.66	0.00	56.19	352.02	369.95	368.75	11.24
1999-01-25 16:00:00	25.01.1999	16:00	8:05	17:17	552.0	550.0	155.6	57.6	16.4	41.2	335.2	369.5	11.3	11.2	9.2	8.0	14.0	-2.6	25.0	16.0	9.68	-2.61	25.01.1999	16:00	11.2	69.0	8.0	7.0	5.236455082	25	16.0	42.43	51.83	5.30	19.18	335.19	368.09	368.90	11.04
1999-01-25 17:00:00	25.01.1999	17:00	8:05	17:17	552.0	550.0	7.9	2.9	1.1	1.8	334.5	367.9	11.0	11.3	8.8	7.0	7.7	-3.1	25.0	17.0	7.38	-3.15	25.01.1999	17:00	11.3	66.0	7.0	7.0	4.581898197	25	17.0	-0.00	0.00	0.00	0.00	334.54	367.81	369.37	10.99
1999-01-25 18:00:00	25.01.1999	18:00	8:05	17:17	552.0	550.0	0.0	0.0	0.0	0.0	353.2	371.3	11.5	11.7	8.7	6.0	9.6	-0.5	25.0	18.0	9.57	-0.49	25.01.1999	18:00	11.7	63.0	6.0	8.0	3.927341312	25	18.0	-0.00	0.00	0.00	0.00	353.22	371.32	372.29	11.51
1999-01-25 19:00:00	25.01.1999	19:00	8:05	17:17	552.0	550.0	0.0	0.0	0.0	0.0	352.3	374.1	12.1	12.3	7.7	6.0	9.8	-0.1	25.0	19.0	9.75	-0.05	25.01.1999	19:00	12.3	54.0	6.0	8.0	3.927341312	25	19.0	-0.00	0.00	0.00	0.00	352.29	374.07	375.24	12.07
1999-01-25 20:00:00	25.01.1999	20:00	8:05	17:17	552.0	550.0	0.0	0.0	0.0	0.0	353.0	374.7	12.2	12.4	7.8	7.0	9.9	-1.5	25.0	20.0	9.89	-1.47	25.01.1999	20:00	12.4	54.0	7.0	8.0	4.581898197	25	20.0	-0.00	0.00	0.00	0.00	353.01	374.75	375.78	12.19
1999-01-25 21:00:00	25.01.1999	21:00	8:05	17:17	552.0	550.0	0.0	0.0	0.0	0.0	353.5	373.9	12.0	12.2	8.1	8.0	9.9	-3.0	25.0	21.0	9.85	-2.99	25.01.1999	21:00	12.2	57.0	8.0	8.0	5.236455082	25	21.0	-0.00	0.00	0.00	0.00	353.46	373.93	374.80	12.03
1999-01-25 22:00:00	25.01.1999	22:00	8:05	17:17	552.0	550.0	0.0	0.0	0.0	0.0	354.3	374.9	12.2	12.4	8.1	7.0	10.0	-1.4	25.0	22.0	10.02	-1.36	25.01.1999	22:00	12.4	56.0	7.0	8.0	4.581898197	25	22.0	-0.00	0.00	0.00	0.00	354.29	374.87	375.84	12.21
1999-01-25 23:00:00	25.01.1999	23:00	8:05	17:17	552.0	550.0	0.0	0.0	0.0	0.0	353.3	373.5	11.9	12.1	8.2	9.0	9.8	-4.4	25.0	23.0	9.80	-4.38	25.01.1999	23:00	12.1	58.0	9.0	8.0	5.891011967	25	23.0	-0.00	0.00	0.00	0.00	353.33	373.52	374.29	11.95
1999-01-26 00:00:00	26.01.1999	00:00	8:04	17:18	554.0	551.0	0.0	0.0	0.0	0.0	353.3	373.4	11.9	12.1	8.2	8.0	9.8	-3.1	26.0	0.0	9.79	-3.12	26.01.1999	00:00	12.1	58.0	8.0	8.0	5.236455082	26	0.0	-0.00	0.00	0.00	0.00	353.33	373.44	374.29	11.93
1999-01-26 01:00:00	26.01.1999	01:00	8:04	17:18	554.0	551.0	0.0	0.0	0.0	0.0	336.0	372.0	11.8	12.2	8.1	6.0	8.0	-0.6	26.0	1.0	7.95	-0.63	26.01.1999	01:00	12.2	57.0	6.0	7.0	3.927341312	26	1.0	-0.00	0.00	0.00	0.00	336.04	372.00	373.93	11.82
1999-01-26 02:00:00	26.01.1999	02:00	8:04	17:18	554.0	551.0	0.0	0.0	0.0	0.0	334.8	371.4	11.7	12.1	7.9	6.0	7.8	-0.9	26.0	2.0	7.77	-0.84	26.01.1999	02:00	12.1	56.0	6.0	7.0	3.927341312	26	2.0	-0.00	0.00	0.00	0.00	334.77	371.40	373.36	11.71
1999-01-26 03:00:00	26.01.1999	03:00	8:04	17:18	554.0	551.0	0.0	0.0	0.0	0.0	333.7	373.4	12.1	12.4	7.3	10.0	7.9	-6.0	26.0	3.0	7.85	-6.02	26.01.1999	03:00	12.4	51.0	10.0	7.0	6.545568853	26	3.0	-0.00	0.00	0.00	0.00	333.66	373.42	374.81	12.12
1999-01-26 04:00:00	26.01.1999	04:00	8:04	17:18	554.0	551.0	0.0	0.0	0.0	0.0	333.0	373.5	12.1	12.4	7.2	11.0	7.8	-7.4	26.0	4.0	7.79	-7.36	26.01.1999	04:00	12.4	50.0	11.0	7.0	7.200125738	26	4.0	-0.00	0.00	0.00	0.00	332.96	373.47	374.77	12.14
1999-01-26 05:00:00	26.01.1999	05:00	8:04	17:18	554.0	551.0	0.0	0.0	0.0	0.0	334.3	374.9	12.4	12.7	7.2	10.0	8.1	-5.6	26.0	5.0	8.07	-5.58	26.01.1999	05:00	12.7	49.0	10.0	7.0	6.545568853	26	5.0	-0.00	0.00	0.00	0.00	334.34	374.93	376.35	12.42
1999-01-26 06:00:00	26.01.1999	06:00	8:04	17:18	554.0	551.0	0.0	0.0	0.0	0.0	334.3	372.9	12.0	12.3	7.6	9.0	7.9	-4.9	26.0	6.0	7.86	-4.86	26.01.1999	06:00	12.3	53.0	9.0	7.0	5.891011967	26	6.0	-0.00	0.00	0.00	0.00	334.30	372.87	374.34	12.01
1999-01-26 07:00:00	26.01.1999	07:00	8:04	17:18	554.0	551.0	0.0	0.0	0.0	0.0	337.1	375.6	12.5	12.8	7.7	10.0	8.4	-5.2	26.0	7.0	8.42	-5.24	26.01.1999	07:00	12.8	52.0	10.0	7.0	6.545568853	26	7.0	-0.00	0.00	0.00	0.00	337.12	375.64	376.99	12.53
1999-01-26 08:00:00	26.01.1999	08:00	8:04	17:18	554.0	551.0	0.0	0.0	0.0	0.0	353.0	370.9	11.4	11.6	8.7	7.0	9.5	-2.3	26.0	8.0	11.73	-2.26	26.01.1999	08:00	11.6	64.0	7.0	8.0	4.581898197	26	8.0	45.35	55.51	0.00	15.54	353.02	371.43	371.78	11.53
1999-01-26 09:00:00	26.01.1999	09:00	8:04	17:18	554.0	551.0	104.4	29.2	0.0	29.2	345.2	360.9	9.5	9.3	9.8	3.0	11.9	5.4	26.0	9.0	15.80	5.45	26.01.1999	09:00	9.3	84.0	3.0	8.0	1.963670656	26	9.0	176.33	204.84	0.00	57.36	345.22	362.46	360.09	9.79
1999-01-26 10:00:00	26.01.1999	10:00	8:04	17:18	554.0	551.0	184.5	51.7	0.0	51.7	333.4	351.8	7.7	7.3	9.1	4.0	12.9	1.2	26.0	10.0	15.73	1.23	26.01.1999	10:00	7.3	89.0	4.0	8.0	2.618227541	26	10.0	149.70	257.12	0.00	71.99	333.37	352.48	349.89	7.85
1999-01-26 11:00:00	26.01.1999	11:00	8:04	17:18	554.0	551.0	202.4	28.3	0.0	28.3	327.6	345.3	6.4	6.3	8.8	4.0	8.5	-1.2	26.0	11.0	9.32	-1.25	26.01.1999	11:00	6.3	92.0	4.0	8.0	2.618227541	26	11.0	80.12	242.50	0.00	33.95	327.61	345.36	344.87	6.40
1999-01-26 12:00:00	26.01.1999	12:00	8:04	17:18	554.0	551.0	188.1	26.3	0.0	26.3	326.6	344.2	6.2	6.1	8.8	4.0	8.0	-1.6	26.0	12.0	8.20	-1.60	26.01.1999	12:00	6.1	93.0	4.0	8.0	2.618227541	26	12.0	36.24	197.55	0.00	27.66	326.58	344.04	343.88	6.13
1999-01-26 13:00:00	26.01.1999	13:00	8:04	17:18	554.0	551.0	306.9	43.0	0.0	43.0	322.6	343.1	6.0	5.6	8.3	2.0	9.9	4.8	26.0	13.0	9.39	4.81	26.01.1999	13:00	5.6	91.0	2.0	8.0	1.309113771	26	13.0	133.66	285.48	0.00	39.97	322.55	342.39	341.34	5.82
1999-01-26 14:00:00	26.01.1999	14:00	8:04	17:18	554.0	551.0	226.4	31.7	0.0	31.7	320.9	340.4	5.4	5.3	8.2	3.0	7.9	0.6	26.0	14.0	6.81	0.64	26.01.1999	14:00	5.3	92.0	3.0	8.0	1.963670656	26	14.0	49.61	178.16	0.00	24.94	320.86	339.74	339.86	5.27
1999-01-26 15:00:00	26.01.1999	15:00	8:04	17:18	554.0	551.0	187.3	26.2	0.0	26.2	315.1	335.9	4.5	4.5	7.7	3.0	6.0	-0.8	26.0	15.0	4.43	-0.79	26.01.1999	15:00	4.5	91.0	3.0	8.0	1.963670656	26	15.0	35.88	113.67	0.00	15.91	315.10	335.13	335.86	4.34
1999-01-26 16:00:00	26.01.1999	16:00	8:04	17:18	554.0	551.0	77.9	10.9	0.0	10.9	311.7	332.2	3.7	4.0	7.4	2.0	3.0	1.0	26.0	16.0	1.52	0.97	26.01.1999	16:00	4.0	91.0	2.0	8.0	1.309113771	26	16.0	2.92	11.45	0.00	1.60	311.70	331.43	333.39	3.57
1999-01-26 17:00:00	26.01.1999	17:00	8:04	17:18	554.0	551.0	1.6	0.5	0.0	0.5	311.3	331.7	3.6	4.1	7.2	2.0	1.3	0.4	26.0	17.0	1.25	0.36	26.01.1999	17:00	4.1	88.0	2.0	8.0	1.309113771	26	17.0	-0.00	0.00	0.00	0.00	311.28	331.67	333.83	3.63
1999-01-26 18:00:00	26.01.1999	18:00	8:04	17:18	554.0	551.0	0.0	0.0	0.0	0.0	311.9	332.6	3.8	4.3	7.1	2.0	1.4	0.5	26.0	18.0	1.42	0.51	26.01.1999	18:00	4.3	86.0	2.0	8.0	1.309113771	26	18.0	-0.00	0.00	0.00	0.00	311.88	332.59	334.78	3.82
1999-01-26 19:00:00	26.01.1999	19:00	8:04	17:18	554.0	551.0	0.0	0.0	0.0	0.0	311.9	332.6	3.8	4.3	7.1	2.0	1.4	0.5	26.0	19.0	1.42	0.51	26.01.1999	19:00	4.3	86.0	2.0	8.0	1.309113771	26	19.0	-0.00	0.00	0.00	0.00	311.88	332.59	334.78	3.82
1999-01-26 20:00:00	26.01.1999	20:00	8:04	17:18	554.0	551.0	0.0	0.0	0.0	0.0	314.3	334.2	4.1	4.6	7.4	2.0	1.8	0.9	26.0	20.0	1.84	0.94	26.01.1999	20:00	4.6	87.0	2.0	8.0	1.309113771	26	20.0	-0.00	0.00	0.00	0.00	314.32	334.17	336.29	4.14
1999-01-26 21:00:00	26.01.1999	21:00	8:04	17:18	554.0	551.0	0.0	0.0	0.0	0.0	301.3	336.9	4.9	5.2	7.3	7.0	0.7	-12.6	26.0	21.0	0.74	-12.59	26.01.1999	21:00	5.2	83.0	7.0	7.0	4.581898197	26	21.0	-0.00	0.00	0.00	0.00	301.26	336.85	338.41	4.86
1999-01-26 22:00:00	26.01.1999	22:00	8:04	17:18	554.0	551.0	0.0	0.0	0.0	0.0	261.4	332.4	4.3	5.0	7.0	7.0	-4.1	-14.4	26.0	22.0	-4.15	-14.37	26.01.1999	22:00	5.0	80.0	7.0	2.0	4.581898197	26	22.0	-0.00	0.00	0.00	0.00	261.41	332.40	335.49	4.33
1999-01-26 23:00:00	26.01.1999	23:00	8:04	17:18	554.0	551.0	0.0	0.0	0.0	0.0	263.3	332.9	4.4	5.0	6.7	8.0	-3.9	-16.2	26.0	23.0	-3.88	-16.20	26.01.1999	23:00	5.0	77.0	8.0	3.0	5.236455082	26	23.0	-0.00	0.00	0.00	0.00	263.30	332.87	335.59	4.41
1999-01-27 00:00:00	27.01.1999	00:00	8:03	17:20	557.0	557.0	0.0	0.0	0.0	0.0	297.3	336.4	4.8	5.3	6.4	5.0	0.3	-8.3	27.0	0.0	0.26	-8.31	27.01.1999	00:00	5.3	72.0	5.0	7.0	3.272784426	27	0.0	-0.00	0.00	0.00	0.00	297.25	336.43	338.68	4.82
1999-01-27 01:00:00	27.01.1999	01:00	8:03	17:20	557.0	557.0	0.0	0.0	0.0	0.0	312.4	340.8	5.6	5.8	6.0	9.0	2.3	-15.2	27.0	1.0	2.34	-15.18	27.01.1999	01:00	5.8	65.0	9.0	8.0	5.891011967	27	1.0	-0.00	0.00	0.00	0.00	312.45	340.76	341.77	5.58
1999-01-27 02:00:00	27.01.1999	02:00	8:03	17:20	557.0	557.0	0.0	0.0	0.0	0.0	314.2	343.2	6.1	6.3	5.9	9.0	2.8	-14.4	27.0	2.0	2.78	-14.42	27.01.1999	02:00	6.3	62.0	9.0	8.0	5.891011967	27	2.0	-0.00	0.00	0.00	0.00	314.22	343.16	344.20	6.08
1999-01-27 03:00:00	27.01.1999	03:00	8:03	17:20	557.0	557.0	0.0	0.0	0.0	0.0	314.3	339.3	5.2	5.4	6.6	11.0	2.4	-18.8	27.0	3.0	2.38	-18.82	27.01.1999	03:00	5.4	74.0	11.0	8.0	7.200125738	27	3.0	-0.00	0.00	0.00	0.00	314.32	339.25	340.00	5.24
1999-01-27 04:00:00	27.01.1999	04:00	8:03	17:20	557.0	557.0	0.0	0.0	0.0	0.0	310.0	333.6	4.1	4.2	6.8	12.0	1.3	-22.6	27.0	4.0	1.32	-22.61	27.01.1999	04:00	4.2	83.0	12.0	8.0	7.854682623	27	4.0	-0.00	0.00	0.00	0.00	310.00	333.58	334.23	4.06
1999-01-27 05:00:00	27.01.1999	05:00	8:03	17:20	557.0	557.0	0.0	0.0	0.0	0.0	311.4	334.4	4.2	4.4	6.9	9.0	1.6	-17.0	27.0	5.0	1.56	-16.96	27.01.1999	05:00	4.4	83.0	9.0	8.0	5.891011967	27	5.0	-0.00	0.00	0.00	0.00	311.37	334.41	335.22	4.22
1999-01-27 06:00:00	27.01.1999	06:00	8:03	17:20	557.0	557.0	0.0	0.0	0.0	0.0	280.0	318.0	0.9	1.4	6.2	5.0	-3.7	-13.5	27.0	6.0	-3.68	-13.48	27.01.1999	06:00	1.4	92.0	5.0	7.0	3.272784426	27	6.0	-0.00	0.00	0.00	0.00	279.95	317.96	320.05	0.93
1999-01-27 07:00:00	27.01.1999	07:00	8:03	17:20	557.0	557.0	0.0	0.0	0.0	0.0	288.9	327.4	2.9	3.3	6.4	7.0	-1.6	-15.7	27.0	7.0	-1.64	-15.66	27.01.1999	07:00	3.3	83.0	7.0	7.0	4.581898197	27	7.0	-0.00	0.00	0.00	0.00	288.86	327.40	329.05	2.94
1999-01-27 08:00:00	27.01.1999	08:00	8:03	17:20	557.0	557.0	0.0	0.0	0.0	0.0	303.0	328.9	3.1	3.3	6.3	10.0	0.1	-20.7	27.0	8.0	2.66	-20.65	27.01.1999	08:00	3.3	81.0	10.0	8.0	6.545568853	27	8.0	48.37	59.29	0.00	16.60	302.98	329.29	329.76	3.20
1999-01-27 09:00:00	27.01.1999	09:00	8:03	17:20	557.0	557.0	107.9	30.2	0.0	30.2	303.7	330.2	3.4	3.4	6.3	10.0	4.9	-19.1	27.0	9.0	9.03	-19.08	27.01.1999	09:00	3.4	81.0	10.0	8.0	6.545568853	27	9.0	180.35	209.10	0.00	58.55	303.67	330.77	330.25	3.52
1999-01-27 10:00:00	27.01.1999	10:00	8:03	17:20	557.0	557.0	250.0	70.0	0.0	70.0	305.2	332.1	3.8	3.5	6.5	8.0	10.9	-13.4	27.0	10.0	13.90	-13.41	27.01.1999	10:00	3.5	83.0	8.0	8.0	5.236455082	27	10.0	301.20	327.16	0.00	91.61	305.20	332.48	330.78	3.87
1999-01-27 11:00:00	27.01.1999	11:00	8:03	17:20	557.0	557.0	305.2	85.5	0.0	85.5	305.7	332.8	3.9	3.4	6.7	6.0	13.1	-8.4	27.0	11.0	14.85	-8.40	27.01.1999	11:00	3.4	86.0	6.0	8.0	3.927341312	27	11.0	248.44	350.58	0.00	98.16	305.73	332.78	330.35	3.93
1999-01-27 12:00:00	27.01.1999	12:00	8:03	17:20	557.0	557.0	363.7	101.8	0.0	101.8	307.1	334.5	4.3	3.6	6.8	6.0	15.6	-7.3	27.0	12.0	16.02	-7.30	27.01.1999	12:00	3.6	86.0	6.0	8.0	3.927341312	27	12.0	271.56	375.56	0.00	105.16	307.10	334.06	331.33	4.19
1999-01-27 13:00:00	27.01.1999	13:00	8:03	17:20	557.0	557.0	373.1	104.5	0.0	104.5	307.8	336.2	4.7	3.7	6.8	4.0	16.2	-1.3	27.0	13.0	15.26	-1.29	27.01.1999	13:00	3.7	86.0	4.0	8.0	2.618227541	27	13.0	248.44	350.58	0.00	98.16	307.78	335.13	331.82	4.42
1999-01-27 14:00:00	27.01.1999	14:00	8:03	17:20	557.0	557.0	383.6	176.5	90.4	86.1	284.6	342.5	6.3	4.8	6.8	4.0	15.7	-0.5	27.0	14.0	13.42	-0.52	27.01.1999	14:00	4.8	79.0	4.0	6.0	2.618227541	27	14.0	301.20	327.16	75.30	150.50	284.63	339.79	335.73	5.67
1999-01-27 15:00:00	27.01.1999	15:00	8:03	17:20	557.0	557.0	294.7	82.5	0.0	82.5	310.8	342.2	5.9	5.4	6.0	5.0	14.1	-3.7	27.0	15.0	10.67	-3.69	27.01.1999	15:00	5.4	67.0	5.0	8.0	3.272784426	27	15.0	180.35	209.10	0.00	58.55	310.75	340.58	339.82	5.56
1999-01-27 16:00:00	27.01.1999	16:00	8:03	17:20	557.0	557.0	165.0	61.0	17.2	43.8	296.1	338.8	5.3	5.2	6.3	3.0	7.7	0.0	27.0	16.0	2.83	-0.01	27.01.1999	16:00	5.2	71.0	3.0	7.0	1.963670656	27	16.0	48.37	59.29	6.05	21.94	296.11	336.11	338.15	4.76
1999-01-27 17:00:00	27.01.1999	17:00	8:03	17:20	557.0	557.0	14.0	5.2	1.7	3.5	296.6	335.3	4.6	5.2	6.4	3.0	0.7	-2.5	27.0	17.0	0.03	-2.45	27.01.1999	17:00	5.2	72.0	3.0	7.0	1.963670656	27	17.0	-0.00	0.00	0.00	0.00	296.59	334.99	338.18	4.51
1999-01-27 18:00:00	27.01.1999	18:00	8:03	17:20	557.0	557.0	0.0	0.0	0.0	0.0	311.1	334.2	4.2	4.6	6.7	3.0	1.5	-2.6	27.0	18.0	1.50	-2.56	27.01.1999	18:00	4.6	79.0	3.0	8.0	1.963670656	27	18.0	-0.00	0.00	0.00	0.00	311.06	334.21	336.12	4.19
1999-01-27 19:00:00	27.01.1999	19:00	8:03	17:20	557.0	557.0	0.0	0.0	0.0	0.0	310.5	332.8	3.9	4.4	6.8	2.0	1.3	0.5	27.0	19.0	1.30	0.47	27.01.1999	19:00	4.4	81.0	2.0	8.0	1.309113771	27	19.0	-0.00	0.00	0.00	0.00	310.54	332.81	335.17	3.89
1999-01-27 20:00:00	27.01.1999	20:00	8:03	17:20	557.0	557.0	0.0	0.0	0.0	0.0	309.2	333.1	4.0	4.4	6.5	3.0	1.2	-2.9	27.0	20.0	1.19	-2.88	27.01.1999	20:00	4.4	78.0	3.0	8.0	1.963670656	27	20.0	-0.00	0.00	0.00	0.00	309.23	333.14	335.11	3.97
1999-01-27 21:00:00	27.01.1999	21:00	8:03	17:20	557.0	557.0	0.0	0.0	0.0	0.0	292.9	331.3	3.7	4.3	6.4	4.0	-0.8	-6.8	27.0	21.0	-0.77	-6.80	27.01.1999	21:00	4.3	77.0	4.0	7.0	2.618227541	27	21.0	-0.00	0.00	0.00	0.00	292.91	331.26	333.83	3.74
1999-01-27 22:00:00	27.01.1999	22:00	8:03	17:20	557.0	557.0	0.0	0.0	0.0	0.0	307.4	331.6	3.6	4.0	6.5	4.0	0.8	-6.5	27.0	22.0	0.82	-6.50	27.01.1999	22:00	4.0	80.0	4.0	8.0	2.618227541	27	22.0	-0.00	0.00	0.00	0.00	307.36	331.56	333.18	3.65
1999-01-27 23:00:00	27.01.1999	23:00	8:03	17:20	557.0	557.0	0.0	0.0	0.0	0.0	306.7	331.9	3.7	4.1	6.3	4.0	0.8	-6.5	27.0	23.0	0.79	-6.47	27.01.1999	23:00	4.1	77.0	4.0	8.0	2.618227541	27	23.0	-0.00	0.00	0.00	0.00	306.71	331.91	333.60	3.73
1999-01-28 00:00:00	28.01.1999	00:00	8:02	17:21	560.0	560.0	0.0	0.0	0.0	0.0	304.2	330.4	3.4	3.8	6.1	4.0	0.4	-6.9	28.0	0.0	0.35	-6.92	28.01.1999	00:00	3.8	76.0	4.0	8.0	2.618227541	28	0.0	-0.00	0.00	0.00	0.00	304.17	330.35	332.10	3.42
1999-01-28 01:00:00	28.01.1999	01:00	8:02	17:21	560.0	560.0	0.0	0.0	0.0	0.0	304.1	331.7	3.7	4.0	5.9	6.0	0.5	-12.2	28.0	1.0	0.49	-12.16	28.01.1999	01:00	4.0	73.0	6.0	8.0	3.927341312	28	1.0	-0.00	0.00	0.00	0.00	304.12	331.66	333.01	3.71
1999-01-28 02:00:00	28.01.1999	02:00	8:02	17:21	560.0	560.0	0.0	0.0	0.0	0.0	305.1	332.0	3.8	4.0	6.1	8.0	0.6	-16.2	28.0	2.0	0.63	-16.17	28.01.1999	02:00	4.0	75.0	8.0	8.0	5.236455082	28	2.0	-0.00	0.00	0.00	0.00	305.08	332.02	333.06	3.77
1999-01-28 03:00:00	28.01.1999	03:00	8:02	17:21	560.0	560.0	0.0	0.0	0.0	0.0	302.5	328.5	3.0	3.3	6.2	6.0	0.0	-13.0	28.0	3.0	-0.03	-12.98	28.01.1999	03:00	3.3	80.0	6.0	8.0	3.927341312	28	3.0	-0.00	0.00	0.00	0.00	302.55	328.48	329.74	3.02
1999-01-28 04:00:00	28.01.1999	04:00	8:02	17:21	560.0	560.0	0.0	0.0	0.0	0.0	304.2	330.2	3.4	3.6	6.2	8.0	0.3	-16.7	28.0	4.0	0.33	-16.72	28.01.1999	04:00	3.6	79.0	8.0	8.0	5.236455082	28	4.0	-0.00	0.00	0.00	0.00	304.16	330.18	331.19	3.38
1999-01-28 05:00:00	28.01.1999	05:00	8:02	17:21	560.0	560.0	0.0	0.0	0.0	0.0	304.5	329.2	3.2	3.4	6.5	7.0	0.3	-14.9	28.0	5.0	0.27	-14.93	28.01.1999	05:00	3.4	83.0	7.0	8.0	4.581898197	28	5.0	-0.00	0.00	0.00	0.00	304.51	329.23	330.29	3.17
1999-01-28 06:00:00	28.01.1999	06:00	8:02	17:21	560.0	560.0	0.0	0.0	0.0	0.0	303.0	328.8	3.1	3.3	6.3	8.0	0.1	-17.1	28.0	6.0	0.05	-17.12	28.01.1999	06:00	3.3	81.0	8.0	8.0	5.236455082	28	6.0	-0.00	0.00	0.00	0.00	302.98	328.77	329.76	3.08
1999-01-28 07:00:00	28.01.1999	07:00	8:02	17:21	560.0	560.0	0.0	0.0	0.0	0.0	302.2	327.5	2.8	3.0	6.4	9.0	-0.2	-19.4	28.0	7.0	-0.17	-19.37	28.01.1999	07:00	3.0	84.0	9.0	8.0	5.891011967	28	7.0	-0.00	0.00	0.00	0.00	302.19	327.48	328.36	2.81
1999-01-28 08:00:00	28.01.1999	08:00	8:02	17:21	560.0	560.0	0.0	0.0	0.0	0.0	302.2	327.5	2.8	3.0	6.4	9.0	-0.2	-19.4	28.0	8.0	2.60	-19.37	28.01.1999	08:00	3.0	84.0	9.0	8.0	5.891011967	28	8.0	51.48	63.16	0.00	17.69	302.19	327.90	328.36	2.90
1999-01-28 09:00:00	28.01.1999	09:00	8:02	17:21	560.0	560.0	70.1	19.6	0.0	19.6	300.4	325.6	2.4	2.5	6.4	7.0	2.5	-15.3	28.0	9.0	6.37	-15.28	28.01.1999	09:00	2.5	88.0	7.0	8.0	4.581898197	28	9.0	87.12	162.23	0.00	45.42	300.38	326.30	326.00	2.57
1999-01-28 10:00:00	28.01.1999	10:00	8:02	17:21	560.0	560.0	200.5	56.1	0.0	56.1	304.5	329.8	3.3	3.1	6.7	8.0	8.7	-14.6	28.0	10.0	11.63	-14.56	28.01.1999	10:00	3.1	88.0	8.0	8.0	5.236455082	28	10.0	173.44	275.05	0.00	77.01	304.47	330.21	328.92	3.38
1999-01-28 11:00:00	28.01.1999	11:00	8:02	17:21	560.0	560.0	307.1	86.0	0.0	86.0	307.5	333.6	4.1	3.6	6.9	7.0	13.5	-10.3	28.0	11.0	15.17	-10.30	28.01.1999	11:00	3.6	87.0	7.0	8.0	4.581898197	28	11.0	247.28	352.79	0.00	98.78	307.49	333.57	331.35	4.08
1999-01-28 12:00:00	28.01.1999	12:00	8:02	17:21	560.0	560.0	365.8	102.4	0.0	102.4	312.9	337.5	4.9	4.4	7.3	10.0	16.5	-13.9	28.0	12.0	16.92	-13.85	28.01.1999	12:00	4.4	87.0	10.0	8.0	6.545568853	28	12.0	270.27	377.79	0.00	105.78	312.95	337.20	335.30	4.81
1999-01-28 13:00:00	28.01.1999	13:00	8:02	17:21	560.0	560.0	377.9	105.8	0.0	105.8	318.7	342.1	5.8	5.3	7.7	10.0	17.9	-12.1	28.0	13.0	17.01	-12.11	28.01.1999	13:00	5.3	86.0	10.0	8.0	6.545568853	28	13.0	252.76	355.26	0.00	99.47	318.72	341.56	339.75	5.69
1999-01-28 14:00:00	28.01.1999	14:00	8:02	17:21	560.0	560.0	337.7	94.6	0.0	94.6	322.8	345.5	6.5	5.9	8.0	7.0	17.1	-6.2	28.0	14.0	14.97	-6.22	28.01.1999	14:00	5.9	86.0	7.0	8.0	4.581898197	28	14.0	187.66	282.31	0.00	79.05	322.82	344.53	342.76	6.28
1999-01-28 15:00:00	28.01.1999	15:00	8:02	17:21	560.0	560.0	244.1	68.3	0.0	68.3	325.6	346.3	6.6	6.2	8.3	6.0	14.0	-4.8	28.0	15.0	10.70	-4.75	28.01.1999	15:00	6.2	88.0	6.0	8.0	3.927341312	28	15.0	87.12	162.23	0.00	45.42	325.59	345.04	344.30	6.36
1999-01-28 16:00:00	28.01.1999	16:00	8:02	17:21	560.0	560.0	127.6	35.7	0.0	35.7	326.9	346.3	6.6	6.5	8.3	6.0	9.6	-5.9	28.0	16.0	5.75	-5.94	28.01.1999	16:00	6.5	86.0	6.0	8.0	3.927341312	28	16.0	17.40	34.65	0.00	9.70	326.92	345.20	345.78	6.38
1999-01-28 17:00:00	28.01.1999	17:00	8:02	17:21	560.0	560.0	3.9	1.1	0.0	1.1	326.9	343.6	6.0	6.4	8.5	2.0	4.3	3.3	28.0	17.0	4.14	3.32	28.01.1999	17:00	6.4	88.0	2.0	8.0	1.309113771	28	17.0	-0.00	0.00	0.00	0.00	326.94	343.51	345.31	6.02
1999-01-28 18:00:00	28.01.1999	18:00	8:02	17:21	560.0	560.0	0.0	0.0	0.0	0.0	324.2	342.1	5.7	6.0	8.2	4.0	3.7	-3.3	28.0	18.0	3.71	-3.33	28.01.1999	18:00	6.0	88.0	4.0	8.0	2.618227541	28	18.0	-0.00	0.00	0.00	0.00	324.23	342.07	343.29	5.74
1999-01-28 19:00:00	28.01.1999	19:00	8:02	17:21	560.0	560.0	0.0	0.0	0.0	0.0	321.2	339.7	5.3	5.5	8.0	5.0	3.2	-6.8	28.0	19.0	3.15	-6.76	28.01.1999	19:00	5.5	89.0	5.0	8.0	3.272784426	28	19.0	-0.00	0.00	0.00	0.00	321.18	339.74	340.80	5.27
1999-01-28 20:00:00	28.01.1999	20:00	8:02	17:21	560.0	560.0	0.0	0.0	0.0	0.0	320.2	338.6	5.0	5.3	8.0	4.0	2.9	-4.3	28.0	20.0	2.92	-4.26	28.01.1999	20:00	5.3	90.0	4.0	8.0	2.618227541	28	20.0	-0.00	0.00	0.00	0.00	320.17	338.57	339.82	5.03
1999-01-28 21:00:00	28.01.1999	21:00	8:02	17:21	560.0	560.0	0.0	0.0	0.0	0.0	318.1	336.4	4.6	5.0	7.8	2.0	2.5	1.6	28.0	21.0	2.48	1.56	28.01.1999	21:00	5.0	90.0	2.0	8.0	1.309113771	28	21.0	-0.00	0.00	0.00	0.00	318.14	336.38	338.33	4.58
1999-01-28 22:00:00	28.01.1999	22:00	8:02	17:21	560.0	560.0	0.0	0.0	0.0	0.0	314.5	336.8	4.7	5.1	6.9	3.0	2.1	-1.9	28.0	22.0	2.14	-1.90	28.01.1999	22:00	5.1	79.0	3.0	8.0	1.963670656	28	22.0	-0.00	0.00	0.00	0.00	314.51	336.76	338.61	4.70
1999-01-28 23:00:00	28.01.1999	23:00	8:02	17:21	560.0	560.0	0.0	0.0	0.0	0.0	311.1	333.7	4.1	4.8	6.5	1.0	1.4	3.7	28.0	23.0	1.45	3.66	28.01.1999	23:00	4.8	76.0	1.0	8.0	0.654556885	28	23.0	-0.00	0.00	0.00	0.00	311.09	333.67	337.05	4.07
1999-01-29 00:00:00	29.01.1999	00:00	8:00	17:23	563.0	562.0	0.0	0.0	0.0	0.0	295.7	332.3	3.9	4.6	6.7	3.0	-0.3	-3.2	29.0	0.0	-0.35	-3.19	29.01.1999	00:00	4.6	79.0	3.0	7.0	1.963670656	29	0.0	-0.00	0.00	0.00	0.00	295.73	332.34	335.36	3.94
1999-01-29 01:00:00	29.01.1999	01:00	8:00	17:23	563.0	562.0	0.0	0.0	0.0	0.0	309.9	333.1	4.0	4.5	6.6	2.0	1.3	0.5	29.0	1.0	1.27	0.49	29.01.1999	01:00	4.5	78.0	2.0	8.0	1.309113771	29	1.0	-0.00	0.00	0.00	0.00	309.92	333.14	335.60	3.96
1999-01-29 02:00:00	29.01.1999	02:00	8:00	17:23	563.0	562.0	0.0	0.0	0.0	0.0	310.0	331.9	3.7	4.2	6.8	2.0	1.1	0.3	29.0	2.0	1.14	0.26	29.01.1999	02:00	4.2	83.0	2.0	8.0	1.309113771	29	2.0	-0.00	0.00	0.00	0.00	310.00	331.91	334.23	3.69
1999-01-29 03:00:00	29.01.1999	03:00	8:00	17:23	563.0	562.0	0.0	0.0	0.0	0.0	306.2	330.1	3.3	3.7	6.5	4.0	0.5	-6.8	29.0	3.0	0.54	-6.87	29.01.1999	03:00	3.7	82.0	4.0	8.0	2.618227541	29	3.0	-0.00	0.00	0.00	0.00	306.15	330.14	331.74	3.35
1999-01-29 04:00:00	29.01.1999	04:00	8:00	17:23	563.0	562.0	0.0	0.0	0.0	0.0	305.5	329.3	3.2	3.6	6.5	3.0	0.4	-3.8	29.0	4.0	0.38	-3.79	29.01.1999	04:00	3.6	82.0	3.0	8.0	1.963670656	29	4.0	-0.00	0.00	0.00	0.00	305.46	329.31	331.25	3.17
1999-01-29 05:00:00	29.01.1999	05:00	8:00	17:23	563.0	562.0	0.0	0.0	0.0	0.0	303.1	327.7	2.8	3.2	6.4	4.0	0.0	-7.5	29.0	5.0	-0.05	-7.51	29.01.1999	05:00	3.2	83.0	4.0	8.0	2.618227541	29	5.0	-0.00	0.00	0.00	0.00	303.14	327.68	329.31	2.84
1999-01-29 06:00:00	29.01.1999	06:00	8:00	17:23	563.0	562.0	0.0	0.0	0.0	0.0	300.1	325.2	2.3	2.7	6.2	4.0	-0.6	-8.2	29.0	6.0	-0.64	-8.21	29.01.1999	06:00	2.7	84.0	4.0	8.0	2.618227541	29	6.0	-0.00	0.00	0.00	0.00	300.14	325.24	326.90	2.33
1999-01-29 07:00:00	29.01.1999	07:00	8:00	17:23	563.0	562.0	0.0	0.0	0.0	0.0	297.8	321.2	1.5	2.0	6.4	2.0	-1.3	-2.3	29.0	7.0	-1.34	-2.26	29.01.1999	07:00	2.0	90.0	2.0	8.0	1.309113771	29	7.0	-0.00	0.00	0.00	0.00	297.76	321.20	323.62	1.46
1999-01-29 08:00:00	29.01.1999	08:00	8:00	17:23	563.0	562.0	0.0	0.0	0.0	0.0	297.5	321.3	1.5	1.9	6.4	3.0	-1.4	-5.8	29.0	8.0	-0.98	-5.82	29.01.1999	08:00	1.9	91.0	3.0	8.0	1.963670656	29	8.0	4.62	16.92	0.00	2.37	297.46	321.38	323.16	1.50
1999-01-29 09:00:00	29.01.1999	09:00	8:00	17:23	563.0	562.0	45.4	6.4	0.0	6.4	295.4	320.4	1.3	1.6	6.2	4.0	-0.7	-9.2	29.0	9.0	1.10	-9.24	29.01.1999	09:00	1.6	91.0	4.0	8.0	2.618227541	29	9.0	40.89	124.93	0.00	17.49	295.43	320.85	321.71	1.41
1999-01-29 10:00:00	29.01.1999	10:00	8:00	17:23	563.0	562.0	204.5	75.7	14.7	61.0	279.1	321.6	1.8	1.5	6.0	5.0	6.7	-10.0	29.0	10.0	9.93	-9.99	29.01.1999	10:00	1.5	88.0	5.0	7.0	3.272784426	29	10.0	177.28	279.66	22.16	103.47	279.14	322.38	320.45	1.93
1999-01-29 11:00:00	29.01.1999	11:00	8:00	17:23	563.0	562.0	364.0	200.2	127.5	72.7	255.4	324.4	2.6	1.3	5.6	5.0	10.9	-8.9	29.0	11.0	12.46	-8.87	29.01.1999	11:00	1.3	83.0	5.0	5.0	3.272784426	29	11.0	390.74	411.04	146.53	226.07	255.40	324.28	318.37	2.62
1999-01-29 12:00:00	29.01.1999	12:00	8:00	17:23	563.0	562.0	424.2	195.1	101.3	93.9	259.5	330.7	4.0	2.5	4.2	4.0	13.6	-4.2	29.0	12.0	13.94	-4.15	29.01.1999	12:00	2.5	57.0	4.0	6.0	2.618227541	29	12.0	418.61	436.57	104.65	200.82	259.47	329.54	323.96	3.73
1999-01-29 13:00:00	29.01.1999	13:00	8:00	17:23	563.0	562.0	434.2	160.7	52.0	108.7	274.7	333.9	4.5	3.5	4.2	5.0	15.4	-5.7	29.0	13.0	14.49	-5.69	29.01.1999	13:00	3.5	53.0	5.0	7.0	3.272784426	29	13.0	390.74	411.04	48.84	152.08	274.67	332.53	329.26	4.22
1999-01-29 14:00:00	29.01.1999	14:00	8:00	17:23	563.0	562.0	393.3	145.5	46.4	99.1	265.0	328.0	3.3	2.4	3.6	4.0	12.5	-4.9	29.0	14.0	10.18	-4.86	29.01.1999	14:00	2.4	49.0	4.0	7.0	2.618227541	29	14.0	310.37	336.28	38.80	124.42	265.00	325.85	323.78	2.86
1999-01-29 15:00:00	29.01.1999	15:00	8:00	17:23	563.0	562.0	304.5	140.1	69.2	70.8	255.9	325.3	2.8	2.1	3.9	4.0	8.4	-6.4	29.0	15.0	4.63	-6.43	29.01.1999	15:00	2.1	55.0	4.0	6.0	2.618227541	29	15.0	188.60	217.85	47.15	100.21	255.86	322.27	321.98	2.17
1999-01-29 16:00:00	29.01.1999	16:00	8:00	17:23	563.0	562.0	174.6	64.6	18.3	46.3	264.5	320.7	1.7	1.8	3.8	3.0	3.1	-5.2	29.0	16.0	-2.16	-5.14	29.01.1999	16:00	1.8	54.0	3.0	7.0	1.963670656	29	16.0	55.57	67.13	6.95	24.84	264.52	318.16	321.06	1.15
1999-01-29 17:00:00	29.01.1999	17:00	8:00	17:23	563.0	562.0	21.1	7.8	2.3	5.5	259.5	313.7	0.2	0.9	3.6	4.0	-5.5	-12.3	29.0	17.0	-6.55	-12.25	29.01.1999	17:00	0.9	55.0	4.0	7.0	2.618227541	29	17.0	-0.00	0.00	0.00	0.00	259.54	313.33	316.80	0.11
1999-01-29 18:00:00	29.01.1999	18:00	8:00	17:23	563.0	562.0	0.0	0.0	0.0	0.0	259.4	311.0	-0.4	0.5	3.7	3.0	-6.8	-9.6	29.0	18.0	-6.84	-9.61	29.01.1999	18:00	0.5	59.0	3.0	7.0	1.963670656	29	18.0	-0.00	0.00	0.00	0.00	259.38	310.97	315.03	-0.42
1999-01-29 19:00:00	29.01.1999	19:00	8:00	17:23	563.0	562.0	0.0	0.0	0.0	0.0	259.7	308.8	-0.9	-0.2	4.1	4.0	-7.1	-13.6	29.0	19.0	-7.05	-13.57	29.01.1999	19:00	-0.2	68.0	4.0	7.0	2.618227541	29	19.0	-0.00	0.00	0.00	0.00	259.73	308.83	311.96	-0.92
1999-01-29 20:00:00	29.01.1999	20:00	8:00	17:23	563.0	562.0	0.0	0.0	0.0	0.0	239.9	304.2	-1.8	-0.6	4.2	3.0	-10.0	-11.4	29.0	20.0	-9.96	-11.38	29.01.1999	20:00	-0.6	72.0	3.0	5.0	1.963670656	29	20.0	-0.00	0.00	0.00	0.00	239.86	304.22	309.22	-1.75
1999-01-29 21:00:00	29.01.1999	21:00	8:00	17:23	563.0	562.0	0.0	0.0	0.0	0.0	256.2	304.6	-1.9	-1.0	4.0	3.0	-8.0	-11.1	29.0	21.0	-7.97	-11.13	29.01.1999	21:00	-1.0	71.0	3.0	7.0	1.963670656	29	21.0	-0.00	0.00	0.00	0.00	256.20	304.55	308.30	-1.87
1999-01-29 22:00:00	29.01.1999	22:00	8:00	17:23	563.0	562.0	0.0	0.0	0.0	0.0	222.9	300.1	-2.5	-1.4	3.7	4.0	-12.6	-16.5	29.0	22.0	-12.56	-16.48	29.01.1999	22:00	-1.4	67.0	4.0	3.0	2.618227541	29	22.0	-0.00	0.00	0.00	0.00	222.91	300.05	304.90	-2.53
1999-01-29 23:00:00	29.01.1999	23:00	8:00	17:23	563.0	562.0	0.0	0.0	0.0	0.0	233.5	299.9	-2.7	-1.5	3.8	3.0	-11.3	-12.7	29.0	23.0	-11.27	-12.67	29.01.1999	23:00	-1.5	69.0	3.0	5.0	1.963670656	29	23.0	-0.00	0.00	0.00	0.00	233.46	299.89	305.00	-2.69
1999-01-30 00:00:00	30.01.1999	00:00	7:59	17:25	565.0	565.0	0.0	0.0	0.0	0.0	231.5	297.5	-3.2	-1.7	3.6	2.0	-11.8	-9.4	30.0	0.0	-11.81	-9.44	30.01.1999	00:00	-1.7	67.0	2.0	5.0	1.309113771	30	0.0	-0.00	0.00	0.00	0.00	231.47	297.51	304.03	-3.23
1999-01-30 01:00:00	30.01.1999	01:00	7:59	17:25	565.0	565.0	0.0	0.0	0.0	0.0	220.2	296.0	-3.5	-2.1	3.1	3.0	-13.4	-14.1	30.0	1.0	-13.41	-14.07	30.01.1999	01:00	-2.1	60.0	3.0	4.0	1.963670656	30	1.0	-0.00	0.00	0.00	0.00	220.21	295.97	301.75	-3.46
1999-01-30 02:00:00	30.01.1999	02:00	7:59	17:25	565.0	565.0	0.0	0.0	0.0	0.0	211.8	287.6	-5.4	-2.9	3.4	1.0	-15.5	-8.2	30.0	2.0	-15.54	-8.16	30.01.1999	02:00	-2.9	68.0	1.0	1.0	0.654556885	30	2.0	-0.00	0.00	0.00	0.00	211.81	287.58	297.91	-5.36
1999-01-30 03:00:00	30.01.1999	03:00	7:59	17:25	565.0	565.0	0.0	0.0	0.0	0.0	210.1	287.0	-5.5	-3.7	3.5	2.0	-15.8	-12.3	30.0	3.0	-15.84	-12.27	30.01.1999	03:00	-3.7	75.0	2.0	0.0	1.309113771	30	3.0	-0.00	0.00	0.00	0.00	210.07	287.02	294.44	-5.48
1999-01-30 04:00:00	30.01.1999	04:00	7:59	17:25	565.0	565.0	0.0	0.0	0.0	0.0	208.7	282.7	-6.5	-4.1	3.5	1.0	-16.6	-9.3	30.0	4.0	-16.57	-9.30	30.01.1999	04:00	-4.1	77.0	1.0	0.0	0.654556885	30	4.0	-0.00	0.00	0.00	0.00	208.73	282.73	292.69	-6.51
1999-01-30 05:00:00	30.01.1999	05:00	7:59	17:25	565.0	565.0	0.0	0.0	0.0	0.0	206.8	282.1	-6.6	-4.2	3.3	1.0	-16.9	-9.5	30.0	5.0	-16.91	-9.53	30.01.1999	05:00	-4.2	73.0	1.0	0.0	0.654556885	30	5.0	-0.00	0.00	0.00	0.00	206.83	282.06	292.18	-6.65
1999-01-30 06:00:00	30.01.1999	06:00	7:59	17:25	565.0	565.0	0.0	0.0	0.0	0.0	206.8	279.2	-7.4	-5.0	3.6	1.0	-17.3	-10.1	30.0	6.0	-17.30	-10.11	30.01.1999	06:00	-5.0	85.0	1.0	0.0	0.654556885	30	6.0	-0.00	0.00	0.00	0.00	206.75	279.18	288.83	-7.35
1999-01-30 07:00:00	30.01.1999	07:00	7:59	17:25	565.0	565.0	0.0	0.0	0.0	0.0	202.7	281.2	-6.8	-5.0	3.0	2.0	-17.6	-14.0	30.0	7.0	-17.56	-13.98	30.01.1999	07:00	-5.0	72.0	2.0	1.0	1.309113771	30	7.0	-0.00	0.00	0.00	0.00	202.73	281.18	288.63	-6.81
1999-01-30 08:00:00	30.01.1999	08:00	7:59	17:25	565.0	565.0	0.0	0.0	0.0	0.0	204.3	277.7	-7.7	-5.3	2.9	1.0	-17.8	-10.7	30.0	8.0	-12.35	-10.70	30.01.1999	08:00	-5.3	71.0	1.0	3.0	0.654556885	30	8.0	58.61	71.20	36.63	51.97	204.31	281.96	287.47	-6.64
1999-01-30 09:00:00	30.01.1999	09:00	7:59	17:25	565.0	565.0	118.9	86.8	61.1	25.7	207.0	285.5	-5.8	-5.5	3.3	1.0	-8.5	-7.5	30.0	9.0	-2.22	-7.49	30.01.1999	09:00	-5.5	82.0	1.0	3.0	0.654556885	30	9.0	192.84	222.34	120.52	162.31	206.99	291.46	286.77	-4.37
1999-01-30 10:00:00	30.01.1999	10:00	7:59	17:25	565.0	565.0	262.2	191.4	145.6	45.8	209.3	298.9	-2.6	-5.1	3.5	1.0	0.6	-3.8	30.0	10.0	4.00	-3.81	30.01.1999	10:00	-5.1	83.0	1.0	3.0	0.654556885	30	10.0	315.05	340.94	196.91	248.89	209.35	301.90	288.55	-1.94
1999-01-30 11:00:00	30.01.1999	11:00	7:59	17:25	565.0	565.0	368.4	302.1	258.3	43.8	210.2	307.2	-0.7	-3.8	3.4	3.0	6.0	-8.9	30.0	11.0	7.41	-8.91	30.01.1999	11:00	-3.8	73.0	3.0	2.0	1.963670656	30	11.0	395.63	415.81	296.72	340.96	210.22	306.99	294.03	-0.77
1999-01-30 12:00:00	30.01.1999	12:00	7:59	17:25	565.0	565.0	428.8	390.3	358.6	31.6	214.1	318.7	1.8	-2.6	3.5	3.0	9.6	-6.6	30.0	12.0	9.63	-6.58	30.01.1999	12:00	-2.6	70.0	3.0	1.0	1.963670656	30	12.0	423.56	441.37	370.62	401.65	214.13	315.98	299.31	1.23
1999-01-30 13:00:00	30.01.1999	13:00	7:59	17:25	565.0	565.0	439.0	360.0	315.8	44.3	219.3	323.0	2.7	-1.2	3.5	3.0	10.5	-5.1	30.0	13.0	9.45	-5.09	30.01.1999	13:00	-1.2	62.0	3.0	2.0	1.963670656	30	13.0	395.63	415.81	296.72	340.96	219.28	318.68	305.58	1.77
1999-01-30 14:00:00	30.01.1999	14:00	7:59	17:25	565.0	565.0	398.3	326.6	282.4	44.2	221.1	318.7	1.8	-1.1	3.7	4.0	9.1	-9.2	30.0	14.0	6.84	-9.16	30.01.1999	14:00	-1.1	65.0	4.0	2.0	2.618227541	30	14.0	315.05	340.94	236.29	279.57	221.13	313.96	306.11	0.69
1999-01-30 15:00:00	30.01.1999	15:00	7:59	17:25	565.0	565.0	309.5	114.5	35.2	79.3	249.9	308.4	-0.9	-1.4	3.5	5.0	5.9	-14.0	30.0	15.0	2.07	-13.97	30.01.1999	15:00	-1.4	63.0	5.0	7.0	3.272784426	30	15.0	192.84	222.34	24.10	82.27	249.92	306.33	306.25	-1.38
1999-01-30 16:00:00	30.01.1999	16:00	7:59	17:25	565.0	565.0	179.4	147.1	113.4	33.8	216.5	304.3	-1.5	-1.9	3.4	5.0	-1.3	-16.8	30.0	16.0	-8.42	-16.81	30.01.1999	16:00	-1.9	64.0	5.0	2.0	3.272784426	30	16.0	58.61	71.20	43.96	58.38	216.49	300.15	302.42	-2.43
1999-01-30 17:00:00	30.01.1999	17:00	7:59	17:25	565.0	565.0	24.9	20.4	16.1	4.4	214.3	296.1	-3.4	-2.4	3.3	4.0	-12.4	-17.5	30.0	17.0	-14.25	-17.45	30.01.1999	17:00	-2.4	65.0	4.0	2.0	2.618227541	30	17.0	-0.00	0.00	0.00	0.00	214.32	295.15	300.17	-3.58
1999-01-30 18:00:00	30.01.1999	18:00	7:59	17:25	565.0	565.0	0.0	0.0	0.0	0.0	221.5	293.1	-4.2	-2.5	3.5	2.0	-13.6	-10.7	30.0	18.0	-13.60	-10.66	30.01.1999	18:00	-2.5	68.0	2.0	4.0	1.309113771	30	18.0	-0.00	0.00	0.00	0.00	221.55	293.11	300.10	-4.15
1999-01-30 19:00:00	30.01.1999	19:00	7:59	17:25	565.0	565.0	0.0	0.0	0.0	0.0	246.8	296.9	-3.6	-2.4	3.5	2.0	-10.0	-9.4	30.0	19.0	-10.01	-9.39	30.01.1999	19:00	-2.4	69.0	2.0	7.0	1.309113771	30	19.0	-0.00	0.00	0.00	0.00	246.79	296.88	301.79	-3.56
1999-01-30 20:00:00	30.01.1999	20:00	7:59	17:25	565.0	565.0	0.0	0.0	0.0	0.0	246.2	296.4	-3.7	-2.5	3.5	2.0	-10.1	-9.5	30.0	20.0	-10.14	-9.50	30.01.1999	20:00	-2.5	69.0	2.0	7.0	1.309113771	30	20.0	-0.00	0.00	0.00	0.00	246.20	296.41	301.34	-3.66
1999-01-30 21:00:00	30.01.1999	21:00	7:59	17:25	565.0	565.0	0.0	0.0	0.0	0.0	245.7	296.4	-3.7	-2.5	3.5	2.0	-10.2	-9.6	30.0	21.0	-10.20	-9.53	30.01.1999	21:00	-2.5	68.0	2.0	7.0	1.309113771	30	21.0	-0.00	0.00	0.00	0.00	245.75	296.35	301.31	-3.67
1999-01-30 22:00:00	30.01.1999	22:00	7:59	17:25	565.0	565.0	0.0	0.0	0.0	0.0	245.3	296.3	-3.7	-2.5	3.4	2.0	-10.3	-9.6	30.0	22.0	-10.27	-9.60	30.01.1999	22:00	-2.5	67.0	2.0	7.0	1.309113771	30	22.0	-0.00	0.00	0.00	0.00	245.29	296.29	301.29	-3.68
1999-01-30 23:00:00	30.01.1999	23:00	7:59	17:25	565.0	565.0	0.0	0.0	0.0	0.0	234.7	294.1	-4.1	-3.0	3.6	3.0	-11.8	-14.1	30.0	23.0	-11.82	-14.13	30.01.1999	23:00	-3.0	73.0	3.0	6.0	1.963670656	30	23.0	-0.00	0.00	0.00	0.00	234.73	294.14	298.63	-4.06
1999-01-31 00:00:00	31.01.1999	00:00	7:58	17:26	568.0	568.0	0.0	0.0	0.0	0.0	244.1	295.4	-3.9	-2.7	3.4	2.0	-10.5	-9.8	31.0	0.0	-10.52	-9.82	31.01.1999	00:00	-2.7	67.0	2.0	7.0	1.309113771	31	0.0	-0.00	0.00	0.00	0.00	244.10	295.37	300.38	-3.88
1999-01-31 01:00:00	31.01.1999	01:00	7:58	17:26	568.0	568.0	0.0	0.0	0.0	0.0	244.7	295.7	-3.8	-2.9	3.5	3.0	-10.4	-13.6	31.0	1.0	-10.41	-13.64	31.01.1999	01:00	-2.9	71.0	3.0	7.0	1.963670656	31	1.0	-0.00	0.00	0.00	0.00	244.71	295.69	299.56	-3.81
1999-01-31 02:00:00	31.01.1999	02:00	7:58	17:26	568.0	568.0	0.0	0.0	0.0	0.0	221.1	292.9	-4.2	-3.3	3.7	5.0	-13.7	-21.7	31.0	2.0	-13.67	-21.73	31.01.1999	02:00	-3.3	78.0	5.0	4.0	3.272784426	31	2.0	-0.00	0.00	0.00	0.00	221.10	292.94	296.68	-4.19
1999-01-31 03:00:00	31.01.1999	03:00	7:58	17:26	568.0	568.0	0.0	0.0	0.0	0.0	226.6	292.0	-4.5	-3.3	3.7	3.0	-13.1	-14.8	31.0	3.0	-13.09	-14.76	31.01.1999	03:00	-3.3	77.0	3.0	5.0	1.963670656	31	3.0	-0.00	0.00	0.00	0.00	226.64	292.03	296.96	-4.47
1999-01-31 04:00:00	31.01.1999	04:00	7:58	17:26	568.0	568.0	0.0	0.0	0.0	0.0	233.8	292.5	-4.5	-3.1	3.5	2.0	-12.2	-10.6	31.0	4.0	-12.15	-10.65	31.01.1999	04:00	-3.1	72.0	2.0	6.0	1.309113771	31	4.0	-0.00	0.00	0.00	0.00	233.76	292.45	298.16	-4.46
1999-01-31 05:00:00	31.01.1999	05:00	7:58	17:26	568.0	568.0	0.0	0.0	0.0	0.0	212.7	292.2	-4.3	-3.1	3.4	4.0	-14.8	-18.7	31.0	5.0	-14.84	-18.74	31.01.1999	05:00	-3.1	70.0	4.0	2.0	2.618227541	31	5.0	-0.00	0.00	0.00	0.00	212.70	292.20	297.11	-4.26
1999-01-31 06:00:00	31.01.1999	06:00	7:58	17:26	568.0	568.0	0.0	0.0	0.0	0.0	210.1	290.0	-4.8	-3.6	3.4	4.0	-15.5	-19.4	31.0	6.0	-15.45	-19.39	31.01.1999	06:00	-3.6	73.0	4.0	1.0	2.618227541	31	6.0	-0.00	0.00	0.00	0.00	210.11	289.97	294.86	-4.77
1999-01-31 07:00:00	31.01.1999	07:00	7:58	17:26	568.0	568.0	0.0	0.0	0.0	0.0	208.6	286.1	-5.7	-3.9	3.2	2.0	-16.2	-12.6	31.0	7.0	-16.15	-12.65	31.01.1999	07:00	-3.9	70.0	2.0	2.0	1.309113771	31	7.0	-0.00	0.00	0.00	0.00	208.61	286.07	293.52	-5.69
1999-01-31 08:00:00	31.01.1999	08:00	7:58	17:26	568.0	568.0	0.0	0.0	0.0	0.0	205.9	281.5	-6.8	-4.3	3.2	1.0	-17.1	-9.7	31.0	8.0	-10.71	-9.70	31.01.1999	08:00	-4.3	71.0	1.0	1.0	0.654556885	31	8.0	61.74	75.34	54.02	68.56	205.85	287.20	291.71	-5.38
1999-01-31 09:00:00	31.01.1999	09:00	7:58	17:26	568.0	568.0	122.8	100.7	75.7	25.0	210.6	294.9	-3.6	-3.5	3.3	2.0	-6.3	-9.0	31.0	9.0	-0.15	-9.03	31.01.1999	09:00	-3.5	70.0	2.0	2.0	1.309113771	31	9.0	197.14	226.91	147.86	186.06	210.65	300.08	295.31	-2.38
1999-01-31 10:00:00	31.01.1999	10:00	7:58	17:26	568.0	568.0	266.4	146.5	88.9	57.7	226.5	302.4	-2.0	-2.9	3.5	3.0	2.0	-9.5	31.0	10.0	5.32	-9.52	31.01.1999	10:00	-2.9	71.0	3.0	5.0	1.963670656	31	10.0	319.79	345.68	119.92	190.12	226.51	303.75	298.65	-1.71
1999-01-31 11:00:00	31.01.1999	11:00	7:58	17:26	568.0	568.0	372.9	171.6	87.2	84.3	235.6	307.3	-1.0	-2.4	3.4	3.0	7.2	-7.3	31.0	11.0	8.97	-7.31	31.01.1999	11:00	-2.4	67.0	3.0	6.0	1.963670656	31	11.0	400.57	420.65	100.14	193.50	235.60	307.11	301.23	-1.04
1999-01-31 12:00:00	31.01.1999	12:00	7:58	17:26	568.0	568.0	433.6	199.5	103.7	95.8	233.2	309.4	-0.5	-1.7	2.9	5.0	9.4	-13.3	31.0	12.0	9.78	-13.37	31.01.1999	12:00	-1.7	54.0	5.0	6.0	3.272784426	31	12.0	428.57	446.25	107.14	205.27	233.24	308.49	304.12	-0.69
1999-01-31 13:00:00	31.01.1999	13:00	7:58	17:26	568.0	568.0	444.0	164.3	53.3	111.0	238.8	308.3	-0.8	-1.7	2.5	5.0	10.0	-13.4	31.0	13.0	8.99	-13.36	31.01.1999	13:00	-1.7	46.0	5.0	7.0	3.272784426	31	13.0	400.57	420.65	50.07	155.64	238.80	306.99	304.40	-1.10
1999-01-31 14:00:00	31.01.1999	14:00	7:58	17:26	568.0	568.0	403.3	149.2	47.7	101.5	239.2	309.3	-0.6	-1.3	2.4	5.0	8.6	-13.5	31.0	14.0	6.18	-13.48	31.01.1999	14:00	-1.3	43.0	5.0	7.0	3.272784426	31	14.0	319.79	345.68	39.97	127.90	239.15	307.50	306.14	-0.99
1999-01-31 15:00:00	31.01.1999	15:00	7:58	17:26	568.0	568.0	314.5	116.4	35.9	80.5	241.7	307.4	-1.1	-1.4	2.6	6.0	5.2	-17.5	31.0	15.0	1.32	-17.51	31.01.1999	15:00	-1.4	48.0	6.0	7.0	3.927341312	31	15.0	197.14	226.91	24.64	83.96	241.69	305.60	305.84	-1.46
1999-01-31 16:00:00	31.01.1999	16:00	7:58	17:26	568.0	568.0	184.4	68.2	19.5	48.8	239.4	303.8	-1.8	-1.7	2.5	4.0	-1.0	-13.6	31.0	16.0	-6.46	-13.61	31.01.1999	16:00	-1.7	47.0	4.0	7.0	2.618227541	31	16.0	61.74	75.34	7.72	27.88	239.40	301.74	304.43	-2.33
1999-01-31 17:00:00	31.01.1999	17:00	7:58	17:26	568.0	568.0	28.9	10.7	3.0	7.7	241.1	300.1	-2.7	-2.0	2.8	4.0	-8.8	-16.2	31.0	17.0	-10.37	-16.20	31.01.1999	17:00	-2.0	53.0	4.0	7.0	2.618227541	31	17.0	-0.00	0.00	0.00	0.00	241.14	299.57	303.23	-2.85
1999-01-31 18:00:00	31.01.1999	18:00	7:58	17:26	568.0	568.0	0.0	0.0	0.0	0.0	237.8	295.3	-3.8	-2.5	2.6	2.0	-11.3	-10.2	31.0	18.0	-11.31	-10.25	31.01.1999	18:00	-2.5	52.0	2.0	7.0	1.309113771	31	18.0	-0.00	0.00	0.00	0.00	237.76	295.28	300.92	-3.83
1999-01-31 19:00:00	31.01.1999	19:00	7:58	17:26	568.0	568.0	0.0	0.0	0.0	0.0	219.5	292.8	-4.2	-2.9	2.7	3.0	-13.9	-15.0	31.0	19.0	-13.90	-15.04	31.01.1999	19:00	-2.9	55.0	3.0	5.0	1.963670656	31	19.0	-0.00	0.00	0.00	0.00	219.47	292.75	298.30	-4.21
1999-01-31 20:00:00	31.01.1999	20:00	7:58	17:26	568.0	568.0	0.0	0.0	0.0	0.0	208.3	291.0	-4.5	-3.3	2.7	4.0	-15.6	-19.4	31.0	20.0	-15.56	-19.40	31.01.1999	20:00	-3.3	56.0	4.0	3.0	2.618227541	31	20.0	-0.00	0.00	0.00	0.00	208.30	290.95	296.04	-4.51
1999-01-31 21:00:00	31.01.1999	21:00	7:58	17:26	568.0	568.0	0.0	0.0	0.0	0.0	207.3	289.7	-4.8	-3.6	2.7	4.0	-15.9	-19.7	31.0	21.0	-15.86	-19.75	31.01.1999	21:00	-3.6	57.0	4.0	3.0	2.618227541	31	21.0	-0.00	0.00	0.00	0.00	207.25	289.67	294.72	-4.81
1999-01-31 22:00:00	31.01.1999	22:00	7:58	17:26	568.0	568.0	0.0	0.0	0.0	0.0	206.7	286.2	-5.6	-3.8	2.7	2.0	-16.4	-12.8	31.0	22.0	-16.39	-12.82	31.01.1999	22:00	-3.8	58.0	2.0	3.0	1.309113771	31	22.0	-0.00	0.00	0.00	0.00	206.70	286.20	293.85	-5.64
1999-01-31 23:00:00	31.01.1999	23:00	7:58	17:26	568.0	568.0	0.0	0.0	0.0	0.0	204.2	283.6	-6.2	-4.4	2.9	2.0	-17.0	-13.4	31.0	23.0	-17.05	-13.38	31.01.1999	23:00	-4.4	65.0	2.0	2.0	1.309113771	31	23.0	-0.00	0.00	0.00	0.00	204.23	283.62	291.21	-6.23
1999-02-01 00:00:00	01.02.1999	00:00	7:57	17:28	571.0	568.0	0.0	0.0	0.0	0.0	204.7	281.4	-6.8	-5.0	2.9	2.0	-17.3	-13.9	32.0	0.0	-17.27	-13.92	01.02.1999	00:00	-5.0	68.0	2.0	3.0	1.309113771	32	0.0	-0.00	0.00	0.00	0.00	204.72	281.44	288.73	-6.77
1999-02-01 01:00:00	01.02.1999	01:00	7:57	17:28	571.0	568.0	0.0	0.0	0.0	0.0	203.8	279.8	-7.2	-5.4	2.9	2.0	-17.6	-14.3	32.0	1.0	-17.60	-14.31	01.02.1999	01:00	-5.4	71.0	2.0	3.0	1.309113771	32	1.0	-0.00	0.00	0.00	0.00	203.82	279.84	287.03	-7.16
1999-02-01 02:00:00	01.02.1999	02:00	7:57	17:28	571.0	568.0	0.0	0.0	0.0	0.0	219.9	284.0	-6.3	-5.4	2.8	4.0	-15.0	-21.0	32.0	2.0	-14.97	-21.04	01.02.1999	02:00	-5.4	69.0	4.0	6.0	2.618227541	32	2.0	-0.00	0.00	0.00	0.00	219.91	283.98	287.83	-6.34
1999-02-01 03:00:00	01.02.1999	03:00	7:57	17:28	571.0	568.0	0.0	0.0	0.0	0.0	230.6	282.3	-6.9	-5.2	2.9	1.0	-13.8	-9.3	32.0	3.0	-13.82	-9.28	01.02.1999	03:00	-5.2	69.0	1.0	7.0	0.654556885	32	3.0	-0.00	0.00	0.00	0.00	230.62	282.30	289.20	-6.88
1999-02-01 04:00:00	01.02.1999	04:00	7:57	17:28	571.0	568.0	0.0	0.0	0.0	0.0	243.1	285.0	-6.4	-5.4	3.0	2.0	-11.9	-12.5	32.0	4.0	-11.92	-12.46	01.02.1999	04:00	-5.4	73.0	2.0	8.0	1.309113771	32	4.0	-0.00	0.00	0.00	0.00	243.07	285.01	288.99	-6.37
1999-02-01 05:00:00	01.02.1999	05:00	7:57	17:28	571.0	568.0	0.0	0.0	0.0	0.0	214.6	282.0	-6.8	-5.2	3.0	2.0	-15.9	-13.6	32.0	5.0	-15.91	-13.59	01.02.1999	05:00	-5.2	72.0	2.0	5.0	1.309113771	32	5.0	-0.00	0.00	0.00	0.00	214.59	282.00	288.39	-6.76
1999-02-01 06:00:00	01.02.1999	06:00	7:57	17:28	571.0	568.0	0.0	0.0	0.0	0.0	232.6	283.3	-6.7	-5.0	3.0	1.0	-13.4	-9.0	32.0	6.0	-13.44	-8.97	01.02.1999	06:00	-5.0	71.0	1.0	7.0	0.654556885	32	6.0	-0.00	0.00	0.00	0.00	232.55	283.33	290.12	-6.65
1999-02-01 08:00:00	01.02.1999	08:00	7:57	17:28	571.0	568.0	0.0	0.0	0.0	0.0	215.4	280.9	-7.0	-4.9	3.0	1.0	-15.9	-9.8	32.0	8.0	-10.62	-9.76	01.02.1999	08:00	-4.9	70.0	1.0	5.0	0.654556885	32	8.0	64.95	79.58	24.36	43.77	215.41	284.52	289.68	-6.15
1999-02-01 09:00:00	01.02.1999	09:00	7:57	17:28	571.0	568.0	126.8	69.7	39.1	30.6	216.6	288.8	-5.1	-4.6	3.0	1.0	-7.3	-6.5	32.0	9.0	-1.55	-6.55	01.02.1999	09:00	-4.6	69.0	1.0	5.0	0.654556885	32	9.0	201.51	231.54	75.57	127.35	216.59	293.05	290.99	-4.11
1999-02-01 10:00:00	01.02.1999	10:00	7:57	17:28	571.0	568.0	270.8	148.9	90.4	58.5	220.2	303.1	-1.8	-3.2	2.9	1.0	1.6	-2.3	32.0	10.0	5.03	-2.36	01.02.1999	10:00	-3.2	60.0	1.0	5.0	0.654556885	32	10.0	324.59	350.49	121.72	192.77	220.21	305.32	297.06	-1.27
1999-02-01 11:00:00	01.02.1999	11:00	7:57	17:28	571.0	568.0	377.6	139.7	44.2	95.5	241.5	307.0	-1.1	-2.4	3.0	2.0	7.6	-3.3	32.0	11.0	9.43	-3.33	01.02.1999	11:00	-2.4	58.0	2.0	7.0	1.309113771	32	11.0	405.57	425.55	50.70	157.46	241.50	306.85	301.53	-1.17
1999-02-01 12:00:00	01.02.1999	12:00	7:57	17:28	571.0	568.0	438.4	162.2	52.5	109.8	246.3	317.0	1.1	-1.2	3.0	1.0	11.4	2.7	32.0	12.0	11.64	2.75	01.02.1999	12:00	-1.2	54.0	1.0	7.0	0.654556885	32	12.0	433.63	451.19	54.20	166.94	246.33	315.09	306.94	0.66
1999-02-01 13:00:00	01.02.1999	13:00	7:57	17:28	571.0	568.0	448.9	166.1	53.9	112.2	248.1	318.9	1.5	-0.9	3.1	1.0	12.1	3.2	32.0	13.0	10.92	3.25	01.02.1999	13:00	-0.9	54.0	1.0	7.0	0.654556885	32	13.0	405.57	425.55	50.70	157.46	248.09	315.59	308.33	0.75
1999-02-01 14:00:00	01.02.1999	14:00	7:57	17:28	571.0	568.0	408.3	114.3	0.0	114.3	264.5	314.6	0.3	-0.8	3.4	2.0	11.5	-0.6	32.0	14.0	8.96	-0.54	01.02.1999	14:00	-0.8	59.0	2.0	8.0	1.309113771	32	14.0	324.59	350.49	0.00	98.14	264.48	312.11	309.58	-0.22
1999-02-01 15:00:00	01.02.1999	15:00	7:57	17:28	571.0	568.0	319.6	89.5	0.0	89.5	265.0	312.1	-0.2	-0.9	3.5	2.0	7.8	-2.0	32.0	15.0	3.87	-1.95	01.02.1999	15:00	-0.9	61.0	2.0	8.0	1.309113771	32	15.0	201.51	231.54	0.00	64.83	264.96	309.30	309.17	-0.87
1999-02-01 16:00:00	01.02.1999	16:00	7:57	17:28	571.0	568.0	189.3	53.0	0.0	53.0	265.3	308.3	-1.1	-1.1	3.6	2.0	2.0	-4.2	32.0	16.0	-3.08	-4.18	01.02.1999	16:00	-1.1	64.0	2.0	8.0	1.309113771	32	16.0	64.95	79.58	0.00	22.28	265.30	305.83	308.32	-1.68
1999-02-01 17:00:00	01.02.1999	17:00	7:57	17:28	571.0	568.0	33.1	12.2	3.4	8.8	252.0	302.7	-2.2	-1.3	3.7	2.0	-7.0	-7.5	32.0	17.0	-8.79	-7.48	01.02.1999	17:00	-1.3	66.0	2.0	7.0	1.309113771	32	17.0	-0.00	0.00	0.00	0.00	252.01	301.84	306.79	-2.45
1999-02-01 18:00:00	01.02.1999	18:00	7:57	17:28	571.0	568.0	0.0	0.0	0.0	0.0	253.6	302.4	-2.3	-1.2	3.8	2.0	-8.5	-7.9	32.0	18.0	-8.53	-7.89	01.02.1999	18:00	-1.2	68.0	2.0	7.0	1.309113771	32	18.0	-0.00	0.00	0.00	0.00	253.57	302.44	307.30	-2.33
1999-02-01 19:00:00	01.02.1999	19:00	7:57	17:28	571.0	568.0	0.0	0.0	0.0	0.0	269.6	303.4	-2.3	-1.2	4.1	1.0	-6.5	-3.6	32.0	19.0	-6.54	-3.63	01.02.1999	19:00	-1.2	74.0	1.0	8.0	0.654556885	32	19.0	-0.00	0.00	0.00	0.00	269.60	303.37	308.10	-2.30
1999-02-01 20:00:00	01.02.1999	20:00	7:57	17:28	571.0	568.0	0.0	0.0	0.0	0.0	269.5	303.4	-2.3	-1.5	4.3	2.0	-6.5	-7.3	32.0	20.0	-6.55	-7.26	01.02.1999	20:00	-1.5	78.0	2.0	8.0	1.309113771	32	20.0	-0.00	0.00	0.00	0.00	269.46	303.42	306.80	-2.28
1999-02-01 21:00:00	01.02.1999	21:00	7:57	17:28	571.0	568.0	0.0	0.0	0.0	0.0	256.6	299.3	-3.1	-1.7	4.4	1.0	-8.5	-4.6	32.0	21.0	-8.54	-4.59	01.02.1999	21:00	-1.7	82.0	1.0	7.0	0.654556885	32	21.0	-0.00	0.00	0.00	0.00	256.58	299.34	305.29	-3.09
1999-02-01 22:00:00	01.02.1999	22:00	7:57	17:28	571.0	568.0	0.0	0.0	0.0	0.0	256.8	301.3	-2.6	-1.6	4.4	2.0	-8.3	-7.9	32.0	22.0	-8.28	-7.92	01.02.1999	22:00	-1.6	81.0	2.0	7.0	1.309113771	32	22.0	-0.00	0.00	0.00	0.00	256.80	301.32	305.73	-2.63
1999-02-01 23:00:00	01.02.1999	23:00	7:57	17:28	571.0	568.0	0.0	0.0	0.0	0.0	257.0	299.4	-3.1	-1.7	4.5	1.0	-8.5	-4.6	32.0	23.0	-8.49	-4.56	01.02.1999	23:00	-1.7	83.0	1.0	7.0	0.654556885	32	23.0	-0.00	0.00	0.00	0.00	256.97	299.41	305.31	-3.08
1999-02-02 00:00:00																						nan	02.02.1999	00:00	-1.9	86.0	0.0	7.0	0.0	33
1999-02-02 01:00:00	02.02.1999	01:00	7:55	17:29	574.0	572.0	0.0	0.0	0.0	0.0	257.4	299.5	-3.1	-1.7	4.5	1.0	-8.4	-4.5	33.0	1.0	-8.44	-4.53	02.02.1999	01:00	-1.7	84.0	1.0	7.0	0.654556885	33	1.0	-0.00	0.00	0.00	0.00	257.36	299.47	305.33	-3.07
1999-02-02 02:00:00	02.02.1999	02:00	7:55	17:29	574.0	572.0	0.0	0.0	0.0	0.0	259.0	300.5	-2.8	-1.5	4.7	1.0	-8.1	-4.3	33.0	2.0	-8.12	-4.23	02.02.1999	02:00	-1.5	85.0	1.0	7.0	0.654556885	33	2.0	-0.00	0.00	0.00	0.00	258.99	300.49	306.27	-2.85
1999-02-02 03:00:00	02.02.1999	03:00	7:55	17:29	574.0	572.0	0.0	0.0	0.0	0.0	258.7	300.1	-2.9	-1.6	4.7	1.0	-8.2	-4.3	33.0	3.0	-8.20	-4.33	02.02.1999	03:00	-1.6	86.0	1.0	7.0	0.654556885	33	3.0	-0.00	0.00	0.00	0.00	258.75	300.08	305.83	-2.94
1999-02-02 04:00:00	02.02.1999	04:00	7:55	17:29	574.0	572.0	0.0	0.0	0.0	0.0	258.6	302.0	-2.5	-1.5	4.6	2.0	-8.0	-7.7	33.0	4.0	-7.99	-7.68	02.02.1999	04:00	-1.5	84.0	2.0	7.0	1.309113771	33	4.0	-0.00	0.00	0.00	0.00	258.60	301.95	306.25	-2.50
1999-02-02 05:00:00	02.02.1999	05:00	7:55	17:29	574.0	572.0	0.0	0.0	0.0	0.0	257.4	299.5	-3.1	-1.7	4.5	1.0	-8.4	-4.5	33.0	5.0	-8.44	-4.53	02.02.1999	05:00	-1.7	84.0	1.0	7.0	0.654556885	33	5.0	-0.00	0.00	0.00	0.00	257.36	299.47	305.33	-3.07
1999-02-02 06:00:00	02.02.1999	06:00	7:55	17:29	574.0	572.0	0.0	0.0	0.0	0.0	258.6	302.0	-2.5	-1.5	4.6	2.0	-8.0	-7.7	33.0	6.0	-7.99	-7.68	02.02.1999	06:00	-1.5	84.0	2.0	7.0	1.309113771	33	6.0	-0.00	0.00	0.00	0.00	258.60	301.95	306.25	-2.50
1999-02-02 07:00:00	02.02.1999	07:00	7:55	17:29	574.0	572.0	0.0	0.0	0.0	0.0	258.5	303.1	-2.2	-1.2	4.4	2.0	-7.9	-7.5	33.0	7.0	-7.88	-7.49	02.02.1999	07:00	-1.2	79.0	2.0	7.0	1.309113771	33	7.0	-0.00	0.00	0.00	0.00	258.46	303.10	307.54	-2.23
1999-02-02 08:00:00	02.02.1999	08:00	7:55	17:29	574.0	572.0	0.0	0.0	0.0	0.0	273.3	307.1	-1.5	-0.7	4.4	2.0	-5.7	-6.4	33.0	8.0	-1.69	-6.35	02.02.1999	08:00	-0.7	75.0	2.0	8.0	1.309113771	33	8.0	68.25	83.89	0.00	23.49	273.32	308.57	310.46	-1.13
1999-02-02 09:00:00	02.02.1999	09:00	7:55	17:29	574.0	572.0	130.9	36.6	0.0	36.6	277.7	311.0	-0.6	-0.5	4.8	1.0	1.1	-0.1	33.0	9.0	5.80	-0.14	02.02.1999	09:00	-0.5	82.0	1.0	8.0	0.654556885	33	9.0	205.94	236.23	0.00	66.15	277.75	313.36	311.55	-0.09
1999-02-02 10:00:00	02.02.1999	10:00	7:55	17:29	574.0	572.0	229.4	64.2	0.0	64.2	276.3	312.3	-0.3	-0.9	4.9	1.0	5.3	1.2	33.0	10.0	8.55	1.23	02.02.1999	10:00	-0.9	85.0	1.0	8.0	0.654556885	33	10.0	210.66	307.23	0.00	86.03	276.35	313.62	309.74	-0.01
1999-02-02 11:00:00	02.02.1999	11:00	7:55	17:29	574.0	572.0	382.3	107.0	0.0	107.0	281.7	322.2	1.9	0.1	5.0	1.0	12.8	4.8	33.0	11.0	14.62	4.79	02.02.1999	11:00	0.1	82.0	1.0	8.0	0.654556885	33	11.0	410.63	430.53	0.00	120.55	281.73	321.97	314.38	1.81
1999-02-02 12:00:00	02.02.1999	12:00	7:55	17:29	574.0	572.0	443.3	124.1	0.0	124.1	283.5	323.5	2.1	0.5	5.1	2.0	15.4	2.5	33.0	12.0	15.78	2.48	02.02.1999	12:00	0.5	80.0	2.0	8.0	1.309113771	33	12.0	438.75	456.19	0.00	127.73	283.54	322.42	316.23	1.89
1999-02-02 13:00:00	02.02.1999	13:00	7:55	17:29	574.0	572.0	454.0	127.1	0.0	127.1	285.3	327.5	3.0	0.7	5.2	1.0	16.3	6.6	33.0	13.0	15.23	6.57	02.02.1999	13:00	0.7	81.0	1.0	8.0	0.654556885	33	13.0	410.63	430.53	0.00	120.55	285.32	324.95	317.21	2.43
1999-02-02 14:00:00	02.02.1999	14:00	7:55	17:29	574.0	572.0	413.4	153.0	49.0	104.0	273.0	329.8	3.6	1.1	5.2	1.0	14.2	6.0	33.0	14.0	11.63	6.00	02.02.1999	14:00	1.1	79.0	1.0	7.0	0.654556885	33	14.0	329.45	355.36	41.18	131.48	272.98	325.26	318.36	2.64
1999-02-02 15:00:00	02.02.1999	15:00	7:55	17:29	574.0	572.0	324.7	120.1	37.1	83.0	276.8	325.8	2.7	1.7	5.5	3.0	10.9	-1.9	33.0	15.0	7.11	-1.85	02.02.1999	15:00	1.7	79.0	3.0	7.0	1.963670656	33	15.0	205.94	236.23	25.74	87.41	276.84	322.70	321.23	2.03
1999-02-02 16:00:00	02.02.1999	16:00	7:55	17:29	574.0	572.0	194.3	71.9	20.6	51.3	276.2	322.7	2.0	1.6	5.4	1.0	5.3	3.0	33.0	16.0	-0.10	2.95	02.02.1999	16:00	1.6	79.0	1.0	7.0	0.654556885	33	16.0	68.25	83.89	8.53	31.04	276.19	317.87	320.75	0.95
1999-02-02 17:00:00	02.02.1999	17:00	7:55	17:29	574.0	572.0	37.3	13.8	3.8	10.0	275.1	316.3	0.6	1.3	5.4	2.0	-2.6	-3.5	33.0	17.0	-4.54	-3.49	02.02.1999	17:00	1.3	81.0	2.0	7.0	1.309113771	33	17.0	-0.00	0.00	0.00	0.00	275.11	315.25	319.36	0.37
1999-02-02 18:00:00	02.02.1999	18:00	7:55	17:29	574.0	572.0	0.0	0.0	0.0	0.0	245.2	309.9	-0.5	1.6	5.6	1.0	-8.6	-2.2	33.0	18.0	-8.64	-2.19	02.02.1999	18:00	1.6	81.0	1.0	3.0	0.654556885	33	18.0	-0.00	0.00	0.00	0.00	245.17	309.91	319.20	-0.50
1999-02-02 19:00:00	02.02.1999	19:00	7:55	17:29	574.0	572.0	0.0	0.0	0.0	0.0	240.3	309.7	-0.5	1.1	5.5	2.0	-9.3	-6.0	33.0	19.0	-9.25	-5.97	02.02.1999	19:00	1.1	83.0	2.0	2.0	1.309113771	33	19.0	-0.00	0.00	0.00	0.00	240.30	309.67	316.73	-0.50
1999-02-02 20:00:00	02.02.1999	20:00	7:55	17:29	574.0	572.0	0.0	0.0	0.0	0.0	273.9	311.7	-0.4	0.8	5.6	1.0	-5.1	-1.4	33.0	20.0	-5.08	-1.41	02.02.1999	20:00	0.8	86.0	1.0	7.0	0.654556885	33	20.0	-0.00	0.00	0.00	0.00	273.90	311.68	317.08	-0.43
1999-02-02 21:00:00	02.02.1999	21:00	7:55	17:29	574.0	572.0	0.0	0.0	0.0	0.0	274.8	314.0	0.1	1.0	5.6	2.0	-4.7	-4.4	33.0	21.0	-4.72	-4.41	02.02.1999	21:00	1.0	85.0	2.0	7.0	1.309113771	33	21.0	-0.00	0.00	0.00	0.00	274.79	314.01	318.01	0.09
1999-02-02 22:00:00	02.02.1999	22:00	7:55	17:29	574.0	572.0	0.0	0.0	0.0	0.0	251.9	306.5	-1.4	0.4	5.5	1.0	-8.3	-2.8	33.0	22.0	-8.26	-2.87	02.02.1999	22:00	0.4	88.0	1.0	5.0	0.654556885	33	22.0	-0.00	0.00	0.00	0.00	251.87	306.46	314.21	-1.37
1999-02-02 23:00:00																						nan	02.02.1999	23:00	0.1	90.0	0.0	7.0	0.0	33
1999-02-03 00:00:00	03.02.1999	00:00	7:54	17:31	577.0	576.0	0.0	0.0	0.0	0.0	256.9	304.3	-1.9	-0.4	5.4	1.0	-7.9	-3.3	34.0	0.0	-7.92	-3.26	03.02.1999	00:00	-0.4	91.0	1.0	6.0	0.654556885	34	0.0	-0.00	0.00	0.00	0.00	256.92	304.28	310.95	-1.94
1999-02-03 01:00:00	03.02.1999	01:00	7:54	17:31	577.0	576.0	0.0	0.0	0.0	0.0	256.6	304.2	-1.9	-0.4	5.3	1.0	-8.0	-3.3	34.0	1.0	-7.97	-3.32	03.02.1999	01:00	-0.4	90.0	1.0	6.0	0.654556885	34	1.0	-0.00	0.00	0.00	0.00	256.57	304.22	310.93	-1.95
1999-02-03 02:00:00																						nan	03.02.1999	02:00	-0.5	91.0	0.0	7.0	0.0	34
1999-02-03 03:00:00	03.02.1999	03:00	7:54	17:31	577.0	576.0	0.0	0.0	0.0	0.0	251.1	305.2	-1.7	0.1	5.6	1.0	-8.5	-3.1	34.0	3.0	-8.50	-3.11	03.02.1999	03:00	0.1	91.0	1.0	5.0	0.654556885	34	3.0	-0.00	0.00	0.00	0.00	251.12	305.20	312.85	-1.66
1999-02-03 04:00:00																						nan	03.02.1999	04:00	0.3	89.0	0.0	7.0	0.0	34
1999-02-03 05:00:00	03.02.1999	05:00	7:54	17:31	577.0	576.0	0.0	0.0	0.0	0.0	288.1	314.1	0.0	0.8	5.6	1.0	-3.2	-0.7	34.0	5.0	-3.21	-0.71	03.02.1999	05:00	0.8	86.0	1.0	8.0	0.654556885	34	5.0	-0.00	0.00	0.00	0.00	288.09	314.06	317.79	-0.04
1999-02-03 06:00:00	03.02.1999	06:00	7:54	17:31	577.0	576.0	0.0	0.0	0.0	0.0	274.9	316.2	0.6	1.2	5.5	4.0	-4.5	-11.0	34.0	6.0	-4.45	-11.05	03.02.1999	06:00	1.2	82.0	4.0	7.0	2.618227541	34	6.0	-0.00	0.00	0.00	0.00	274.87	316.22	318.90	0.60
1999-02-03 07:00:00	03.02.1999	07:00	7:54	17:31	577.0	576.0	0.0	0.0	0.0	0.0	274.8	314.8	0.3	1.0	5.6	3.0	-4.6	-7.9	34.0	7.0	-4.62	-7.87	03.02.1999	07:00	1.0	85.0	3.0	7.0	1.963670656	34	7.0	-0.00	0.00	0.00	0.00	274.79	314.84	318.01	0.28
1999-02-03 08:00:00	03.02.1999	08:00	7:54	17:31	577.0	576.0	0.0	0.0	0.0	0.0	276.5	313.6	0.0	1.2	5.7	1.0	-4.6	-0.9	34.0	8.0	-1.44	-0.95	03.02.1999	08:00	1.2	86.0	1.0	7.0	0.654556885	34	8.0	28.29	55.68	3.54	20.60	276.46	315.45	318.98	0.40
1999-02-03 09:00:00	03.02.1999	09:00	7:54	17:31	577.0	576.0	135.1	50.0	13.9	36.1	281.1	323.0	2.0	2.1	5.9	1.0	3.3	2.6	34.0	9.0	8.09	2.63	03.02.1999	09:00	2.1	83.0	1.0	7.0	0.654556885	34	9.0	210.44	241.00	26.30	89.17	281.08	326.25	323.24	2.77
1999-02-03 10:00:00	03.02.1999	10:00	7:54	17:31	577.0	576.0	279.7	78.3	0.0	78.3	293.3	325.8	2.5	1.7	5.8	2.0	10.3	1.6	34.0	10.0	13.50	1.64	03.02.1999	10:00	1.7	84.0	2.0	8.0	1.309113771	34	10.0	334.36	360.29	0.00	100.88	293.34	326.67	322.06	2.73
1999-02-03 11:00:00	03.02.1999	11:00	7:54	17:31	577.0	576.0	387.0	143.2	45.4	97.8	283.3	336.1	4.9	2.5	6.0	1.0	14.8	7.3	34.0	11.0	16.46	7.29	03.02.1999	11:00	2.5	82.0	1.0	7.0	0.654556885	34	11.0	415.73	435.56	51.97	161.16	283.26	335.81	325.15	4.83
1999-02-03 12:00:00	03.02.1999	12:00	7:54	17:31	577.0	576.0	448.3	125.5	0.0	125.5	299.4	338.6	5.3	2.9	5.9	1.0	18.4	8.9	34.0	12.0	18.71	8.88	03.02.1999	12:00	2.9	79.0	1.0	8.0	0.654556885	34	12.0	443.91	461.26	0.00	129.15	299.36	337.11	327.76	4.94
1999-02-03 13:00:00	03.02.1999	13:00	7:54	17:31	577.0	576.0	459.1	128.5	0.0	128.5	304.6	343.6	6.3	3.8	6.2	1.0	19.7	9.9	34.0	13.0	18.60	9.96	03.02.1999	13:00	3.8	77.0	1.0	8.0	0.654556885	34	13.0	415.73	435.56	0.00	121.96	304.64	340.91	332.12	5.70
1999-02-03 14:00:00	03.02.1999	14:00	7:54	17:31	577.0	576.0	418.6	117.2	0.0	117.2	309.9	345.0	6.5	4.9	6.2	2.0	18.8	7.1	34.0	14.0	16.46	7.09	03.02.1999	14:00	4.9	72.0	2.0	8.0	1.309113771	34	14.0	334.36	360.29	0.00	100.88	309.87	342.34	337.45	5.95
1999-02-03 15:00:00	03.02.1999	15:00	7:54	17:31	577.0	576.0	329.8	92.3	0.0	92.3	308.1	340.8	5.6	4.5	6.2	2.0	15.0	5.4	34.0	15.0	11.38	5.42	03.02.1999	15:00	4.5	74.0	2.0	8.0	1.309113771	34	15.0	210.44	241.00	0.00	67.48	308.07	337.75	335.51	4.98
1999-02-03 16:00:00	03.02.1999	16:00	7:54	17:31	577.0	576.0	157.0	44.0	0.0	44.0	308.1	333.5	4.1	3.8	6.8	2.0	7.7	2.4	34.0	16.0	3.25	2.41	03.02.1999	16:00	3.8	85.0	2.0	8.0	1.309113771	34	16.0	28.85	56.23	0.00	15.74	308.07	331.03	332.30	3.52
1999-02-03 17:00:00	03.02.1999	17:00	7:54	17:31	577.0	576.0	19.7	5.5	0.0	5.5	303.3	327.5	2.8	3.1	6.5	4.0	0.8	-7.3	34.0	17.0	-0.08	-7.30	03.02.1999	17:00	3.1	85.0	4.0	8.0	2.618227541	34	17.0	-0.00	0.00	0.00	0.00	303.28	327.27	328.87	2.75
1999-02-03 18:00:00	03.02.1999	18:00	7:54	17:31	577.0	576.0	0.0	0.0	0.0	0.0	302.9	326.4	2.6	3.1	6.4	2.0	-0.2	-1.1	34.0	18.0	-0.22	-1.08	03.02.1999	18:00	3.1	84.0	2.0	8.0	1.309113771	34	18.0	-0.00	0.00	0.00	0.00	302.87	326.39	328.84	2.56
1999-02-03 19:00:00	03.02.1999	19:00	7:54	17:31	577.0	576.0	0.0	0.0	0.0	0.0	303.3	326.9	2.7	3.1	6.5	3.0	-0.1	-4.4	34.0	19.0	-0.11	-4.37	03.02.1999	19:00	3.1	85.0	3.0	8.0	1.963670656	34	19.0	-0.00	0.00	0.00	0.00	303.28	326.94	328.87	2.68
1999-02-03 20:00:00	03.02.1999	20:00	7:54	17:31	577.0	576.0	0.0	0.0	0.0	0.0	305.0	326.7	2.6	3.3	6.7	1.0	0.0	2.3	34.0	20.0	0.05	2.30	03.02.1999	20:00	3.3	86.0	1.0	8.0	0.654556885	34	20.0	-0.00	0.00	0.00	0.00	305.05	326.67	329.86	2.60
1999-02-03 21:00:00	03.02.1999	21:00	7:54	17:31	577.0	576.0	0.0	0.0	0.0	0.0	303.4	326.0	2.5	3.0	6.6	2.0	-0.2	-1.1	34.0	21.0	-0.20	-1.10	03.02.1999	21:00	3.0	87.0	2.0	8.0	1.309113771	34	21.0	-0.00	0.00	0.00	0.00	303.40	326.05	328.42	2.48
1999-02-03 22:00:00	03.02.1999	22:00	7:54	17:31	577.0	576.0	0.0	0.0	0.0	0.0	302.4	325.1	2.3	2.8	6.6	2.0	-0.4	-1.3	34.0	22.0	-0.41	-1.31	03.02.1999	22:00	2.8	88.0	2.0	8.0	1.309113771	34	22.0	-0.00	0.00	0.00	0.00	302.42	325.10	327.46	2.28
1999-02-03 23:00:00	03.02.1999	23:00	7:54	17:31	577.0	576.0	0.0	0.0	0.0	0.0	302.0	324.2	2.1	2.8	6.5	1.0	-0.5	1.7	34.0	23.0	-0.55	1.77	03.02.1999	23:00	2.8	87.0	1.0	8.0	0.654556885	34	23.0	-0.00	0.00	0.00	0.00	302.03	324.19	327.44	2.08
1999-02-04 00:00:00	04.02.1999	00:00	7:53	17:33	580.0	579.0	0.0	0.0	0.0	0.0	288.7	325.7	2.6	3.1	6.6	4.0	-1.8	-8.2	35.0	0.0	-1.84	-8.16	04.02.1999	00:00	3.1	86.0	4.0	7.0	2.618227541	35	0.0	-0.00	0.00	0.00	0.00	288.72	325.69	328.14	2.56
1999-02-04 01:00:00	04.02.1999	01:00	7:53	17:33	580.0	579.0	0.0	0.0	0.0	0.0	303.7	325.7	2.4	3.1	6.6	1.0	-0.2	2.1	35.0	1.0	-0.21	2.08	04.02.1999	01:00	3.1	86.0	1.0	8.0	0.654556885	35	1.0	-0.00	0.00	0.00	0.00	303.68	325.65	328.89	2.39
1999-02-04 02:00:00	04.02.1999	02:00	7:53	17:33	580.0	579.0	0.0	0.0	0.0	0.0	304.0	326.9	2.7	3.2	6.5	2.0	0.0	-0.9	35.0	2.0	-0.04	-0.91	04.02.1999	02:00	3.2	85.0	2.0	8.0	1.309113771	35	2.0	-0.00	0.00	0.00	0.00	303.96	326.95	329.35	2.67
1999-02-04 03:00:00	04.02.1999	03:00	7:53	17:33	580.0	579.0	0.0	0.0	0.0	0.0	305.3	327.1	2.7	3.4	6.6	1.0	0.1	2.4	35.0	3.0	0.13	2.38	04.02.1999	03:00	3.4	85.0	1.0	8.0	0.654556885	35	3.0	-0.00	0.00	0.00	0.00	305.33	327.12	330.33	2.69
1999-02-04 04:00:00	04.02.1999	04:00	7:53	17:33	580.0	579.0	0.0	0.0	0.0	0.0	307.4	329.5	3.2	3.7	6.8	2.0	0.6	-0.3	35.0	4.0	0.60	-0.27	04.02.1999	04:00	3.7	85.0	2.0	8.0	1.309113771	35	4.0	-0.00	0.00	0.00	0.00	307.38	329.48	331.80	3.19
1999-02-04 05:00:00	04.02.1999	05:00	7:53	17:33	580.0	579.0	0.0	0.0	0.0	0.0	308.1	330.5	3.4	3.8	6.8	3.0	0.8	-3.4	35.0	5.0	0.78	-3.41	04.02.1999	05:00	3.8	85.0	3.0	8.0	1.963670656	35	5.0	-0.00	0.00	0.00	0.00	308.07	330.46	332.30	3.40
1999-02-04 06:00:00																						nan	04.02.1999	06:00	4.0	84.0	0.0	8.0	0.0	35
1999-02-04 07:00:00	04.02.1999	07:00	7:53	17:33	580.0	579.0	0.0	0.0	0.0	0.0	310.4	331.2	3.5	4.2	6.9	1.0	1.1	3.3	35.0	7.0	1.11	3.30	04.02.1999	07:00	4.2	84.0	1.0	8.0	0.654556885	35	7.0	-0.00	0.00	0.00	0.00	310.41	331.16	334.25	3.53
1999-02-04 08:00:00	04.02.1999	08:00	7:53	17:33	580.0	579.0	0.0	0.0	0.0	0.0	315.8	336.9	4.7	5.1	7.2	3.0	2.3	-1.8	35.0	8.0	6.30	-1.76	04.02.1999	08:00	5.1	82.0	3.0	8.0	1.963670656	35	8.0	75.10	92.75	0.00	25.97	315.78	338.31	338.67	5.02
1999-02-04 09:00:00	04.02.1999	09:00	7:53	17:33	580.0	579.0	139.3	39.0	0.0	39.0	317.7	341.3	5.6	5.5	7.2	4.0	8.7	-2.3	35.0	9.0	12.93	-2.27	04.02.1999	09:00	5.5	80.0	4.0	8.0	2.618227541	35	9.0	214.99	245.82	0.00	68.83	317.70	342.53	340.63	5.91
1999-02-04 10:00:00	04.02.1999	10:00	7:53	17:33	580.0	579.0	284.4	79.6	0.0	79.6	320.3	347.8	7.0	6.0	7.3	2.0	15.1	6.7	35.0	10.0	18.16	6.74	04.02.1999	10:00	6.0	78.0	2.0	8.0	1.309113771	35	10.0	339.32	365.28	0.00	102.28	320.30	348.70	343.10	7.19
1999-02-04 11:00:00	04.02.1999	11:00	7:53	17:33	580.0	579.0	391.9	109.7	0.0	109.7	326.4	353.2	8.1	7.0	7.6	4.0	20.0	3.1	35.0	11.0	21.74	3.09	04.02.1999	11:00	7.0	76.0	4.0	8.0	2.618227541	35	11.0	420.88	440.65	0.00	123.38	326.37	353.07	348.11	8.04
1999-02-04 12:00:00	04.02.1999	12:00	7:53	17:33	580.0	579.0	453.3	167.7	54.3	113.4	311.9	355.3	8.7	7.5	7.5	6.0	21.3	-1.2	35.0	12.0	21.69	-1.15	04.02.1999	12:00	7.5	72.0	6.0	7.0	3.927341312	35	12.0	449.12	466.38	56.14	172.56	311.88	354.53	349.76	8.50
1999-02-04 13:00:00	04.02.1999	13:00	7:53	17:33	580.0	579.0	464.2	171.8	55.8	115.9	311.7	354.4	8.5	7.4	7.5	7.0	21.6	-3.2	35.0	13.0	20.70	-3.19	04.02.1999	13:00	7.4	73.0	7.0	7.0	4.581898197	35	13.0	420.88	440.65	52.61	163.04	311.66	353.18	349.28	8.22
1999-02-04 14:00:00	04.02.1999	14:00	7:53	17:33	580.0	579.0	423.8	156.8	50.3	106.5	312.1	353.8	8.3	7.4	7.6	7.0	20.2	-3.6	35.0	14.0	18.09	-3.64	04.02.1999	14:00	7.4	74.0	7.0	7.0	4.581898197	35	14.0	339.32	365.28	42.41	135.15	312.09	352.22	349.30	8.01
1999-02-04 15:00:00	04.02.1999	15:00	7:53	17:33	580.0	579.0	335.0	123.9	38.4	85.6	313.2	353.4	8.2	7.7	7.6	9.0	17.2	-7.7	35.0	15.0	13.83	-7.67	04.02.1999	15:00	7.7	72.0	9.0	7.0	5.891011967	35	15.0	214.99	245.82	26.87	90.95	313.21	351.87	350.78	7.93
1999-02-04 16:00:00	04.02.1999	16:00	7:53	17:33	580.0	579.0	204.4	75.6	21.8	53.9	313.2	351.7	7.9	7.7	7.6	9.0	12.2	-9.3	35.0	16.0	7.51	-9.30	04.02.1999	16:00	7.7	72.0	9.0	7.0	5.891011967	35	16.0	75.10	92.75	9.39	34.32	313.21	350.31	350.78	7.60
1999-02-04 17:00:00	04.02.1999	17:00	7:53	17:33	580.0	579.0	46.1	17.0	4.7	12.4	311.7	348.5	7.2	7.4	7.5	10.0	5.1	-13.5	35.0	17.0	3.03	-13.50	04.02.1999	17:00	7.4	73.0	10.0	7.0	6.545568853	35	17.0	-0.00	0.00	0.00	0.00	311.66	348.07	349.28	7.15
1999-02-04 18:00:00	04.02.1999	18:00	7:53	17:33	580.0	579.0	0.0	0.0	0.0	0.0	328.3	349.2	7.2	7.4	7.6	7.0	4.9	-8.7	35.0	18.0	4.86	-8.70	04.02.1999	18:00	7.4	74.0	7.0	8.0	4.581898197	35	18.0	-0.00	0.00	0.00	0.00	328.26	349.17	350.11	7.20
1999-02-04 19:00:00	04.02.1999	19:00	7:53	17:33	580.0	579.0	0.0	0.0	0.0	0.0	327.8	348.2	7.0	7.2	7.7	7.0	4.7	-9.0	35.0	19.0	4.71	-8.96	04.02.1999	19:00	7.2	76.0	7.0	8.0	4.581898197	35	19.0	-0.00	0.00	0.00	0.00	327.76	348.22	349.13	7.01
1999-02-04 20:00:00	04.02.1999	20:00	7:53	17:33	580.0	579.0	0.0	0.0	0.0	0.0	298.1	344.8	6.6	7.0	7.8	8.0	1.3	-12.0	35.0	20.0	1.25	-11.99	04.02.1999	20:00	7.0	78.0	8.0	6.0	5.236455082	35	20.0	-0.00	0.00	0.00	0.00	298.11	344.84	346.70	6.61
1999-02-04 21:00:00	04.02.1999	21:00	7:53	17:33	580.0	579.0	0.0	0.0	0.0	0.0	328.3	347.9	6.9	7.1	8.0	8.0	4.7	-10.8	35.0	21.0	4.74	-10.76	04.02.1999	21:00	7.1	79.0	8.0	8.0	5.236455082	35	21.0	-0.00	0.00	0.00	0.00	328.34	347.90	348.69	6.93
1999-02-04 22:00:00	04.02.1999	22:00	7:53	17:33	580.0	579.0	0.0	0.0	0.0	0.0	328.2	348.4	7.0	7.2	7.8	9.0	4.8	-12.2	35.0	22.0	4.78	-12.24	04.02.1999	22:00	7.2	77.0	9.0	8.0	5.891011967	35	22.0	-0.00	0.00	0.00	0.00	328.19	348.42	349.15	7.05
1999-02-04 23:00:00	04.02.1999	23:00	7:53	17:33	580.0	579.0	0.0	0.0	0.0	0.0	311.1	346.2	6.8	7.0	7.8	10.0	2.8	-14.7	35.0	23.0	2.77	-14.68	04.02.1999	23:00	7.0	78.0	10.0	7.0	6.545568853	35	23.0	-0.00	0.00	0.00	0.00	311.11	346.19	347.35	6.76
1999-02-05 00:00:00	05.02.1999	00:00	7:51	17:34	583.0	583.0	0.0	0.0	0.0	0.0	327.6	347.5	6.8	7.0	7.9	9.0	4.6	-12.5	36.0	0.0	4.62	-12.54	05.02.1999	00:00	7.0	79.0	9.0	8.0	5.891011967	36	0.0	-0.00	0.00	0.00	0.00	327.65	347.46	348.18	6.85
1999-02-05 01:00:00	05.02.1999	01:00	7:51	17:34	583.0	583.0	0.0	0.0	0.0	0.0	326.8	346.1	6.6	6.7	8.0	10.0	4.4	-14.6	36.0	1.0	4.39	-14.56	05.02.1999	01:00	6.7	82.0	10.0	8.0	6.545568853	36	1.0	-0.00	0.00	0.00	0.00	326.78	346.08	346.71	6.57
1999-02-05 02:00:00	05.02.1999	02:00	7:51	17:34	583.0	583.0	0.0	0.0	0.0	0.0	327.6	347.5	6.9	7.0	7.9	10.0	4.6	-14.1	36.0	2.0	4.63	-14.11	05.02.1999	02:00	7.0	79.0	10.0	8.0	6.545568853	36	2.0	-0.00	0.00	0.00	0.00	327.65	347.52	348.18	6.86
1999-02-05 03:00:00	05.02.1999	03:00	7:51	17:34	583.0	583.0	0.0	0.0	0.0	0.0	327.8	347.1	6.8	6.9	8.1	10.0	4.6	-14.2	36.0	3.0	4.60	-14.21	05.02.1999	03:00	6.9	81.0	10.0	8.0	6.545568853	36	3.0	-0.00	0.00	0.00	0.00	327.77	347.07	347.71	6.77
1999-02-05 04:00:00	05.02.1999	04:00	7:51	17:34	583.0	583.0	0.0	0.0	0.0	0.0	328.3	348.0	7.0	7.1	8.0	9.0	4.7	-12.4	36.0	4.0	4.75	-12.36	05.02.1999	04:00	7.1	79.0	9.0	8.0	5.891011967	36	4.0	-0.00	0.00	0.00	0.00	328.34	347.98	348.69	6.95
1999-02-05 05:00:00	05.02.1999	05:00	7:51	17:34	583.0	583.0	0.0	0.0	0.0	0.0	329.0	348.5	7.1	7.2	8.0	10.0	4.9	-13.7	36.0	5.0	4.88	-13.73	05.02.1999	05:00	7.2	79.0	10.0	8.0	6.545568853	36	5.0	-0.00	0.00	0.00	0.00	329.03	348.55	349.19	7.06
1999-02-05 06:00:00	05.02.1999	06:00	7:51	17:34	583.0	583.0	0.0	0.0	0.0	0.0	313.1	347.3	7.0	7.3	8.0	7.0	3.1	-9.3	36.0	6.0	3.10	-9.30	05.02.1999	06:00	7.3	78.0	7.0	7.0	4.581898197	36	6.0	-0.00	0.00	0.00	0.00	313.09	347.34	348.87	6.98
1999-02-05 07:00:00	05.02.1999	07:00	7:51	17:34	583.0	583.0	0.0	0.0	0.0	0.0	312.8	347.0	6.9	7.2	8.0	8.0	3.0	-11.2	36.0	7.0	3.04	-11.17	05.02.1999	07:00	7.2	79.0	8.0	7.0	5.236455082	36	7.0	-0.00	0.00	0.00	0.00	312.82	347.02	348.38	6.91
1999-02-05 08:00:00	05.02.1999	08:00	7:51	17:34	583.0	583.0	0.1	0.0	0.2	-0.2	313.3	348.1	7.1	7.4	7.9	9.0	3.2	-12.5	36.0	8.0	7.59	-12.47	05.02.1999	08:00	7.4	77.0	9.0	7.0	5.891011967	36	8.0	78.64	97.29	9.83	36.00	313.35	348.98	349.36	7.32
1999-02-05 09:00:00	05.02.1999	09:00	7:51	17:34	583.0	583.0	143.7	53.2	14.8	38.4	313.4	350.5	7.6	7.6	7.7	10.0	9.7	-11.7	36.0	9.0	13.99	-11.75	05.02.1999	09:00	7.6	74.0	10.0	7.0	6.545568853	36	9.0	219.59	250.70	27.45	92.76	313.42	351.39	350.32	7.82
1999-02-05 10:00:00	05.02.1999	10:00	7:51	17:34	583.0	583.0	289.1	80.9	0.0	80.9	330.5	352.4	7.8	7.3	8.3	6.0	16.6	-2.7	36.0	10.0	19.61	-2.74	05.02.1999	10:00	7.3	81.0	6.0	8.0	3.927341312	36	10.0	344.32	370.33	0.00	103.69	330.52	352.80	349.74	7.94
1999-02-05 11:00:00	05.02.1999	11:00	7:51	17:34	583.0	583.0	339.9	95.2	0.0	95.2	325.6	348.7	7.1	6.2	8.3	4.0	17.7	1.8	36.0	11.0	19.43	1.80	05.02.1999	11:00	6.2	88.0	4.0	8.0	2.618227541	36	11.0	272.71	387.85	0.00	108.60	325.59	348.66	344.30	7.12
1999-02-05 12:00:00	05.02.1999	12:00	7:51	17:34	583.0	583.0	458.4	169.6	55.0	114.6	304.9	349.8	7.6	6.0	7.4	4.0	20.4	2.3	36.0	12.0	20.76	2.34	05.02.1999	12:00	6.0	79.0	4.0	7.0	2.618227541	36	12.0	454.37	471.56	56.80	174.48	304.93	348.77	342.33	7.36
1999-02-05 13:00:00	05.02.1999	13:00	7:51	17:34	583.0	583.0	469.4	173.7	56.5	117.2	302.8	348.7	7.4	6.0	6.9	5.0	20.5	-0.6	36.0	13.0	19.58	-0.62	05.02.1999	13:00	6.0	74.0	5.0	7.0	3.272784426	36	13.0	426.08	445.79	53.26	164.94	302.81	347.16	342.22	7.05
1999-02-05 14:00:00	05.02.1999	14:00	7:51	17:34	583.0	583.0	429.1	120.1	0.0	120.1	319.7	347.6	7.0	6.1	7.1	6.0	20.3	-3.0	36.0	14.0	18.07	-3.02	05.02.1999	14:00	6.1	75.0	6.0	8.0	3.927341312	36	14.0	344.32	370.33	0.00	103.69	319.66	346.29	343.53	6.69
1999-02-05 15:00:00	05.02.1999	15:00	7:51	17:34	583.0	583.0	340.2	95.3	0.0	95.3	315.0	342.1	5.9	5.3	6.9	7.0	16.2	-7.5	36.0	15.0	12.70	-7.50	05.02.1999	15:00	5.3	77.0	7.0	8.0	4.581898197	36	15.0	219.59	250.70	0.00	70.20	315.01	340.79	339.56	5.56
1999-02-05 16:00:00	05.02.1999	16:00	7:51	17:34	583.0	583.0	209.5	77.5	22.3	55.2	298.5	338.1	5.2	4.9	7.0	7.0	9.7	-10.1	36.0	16.0	4.81	-10.09	05.02.1999	16:00	4.9	81.0	7.0	7.0	4.581898197	36	16.0	78.64	97.29	9.83	36.00	298.52	336.33	336.88	4.78
1999-02-05 17:00:00	05.02.1999	17:00	7:51	17:34	583.0	583.0	50.6	14.2	0.0	14.2	313.8	336.2	4.6	4.7	7.2	6.0	4.1	-9.9	36.0	17.0	1.95	-9.92	05.02.1999	17:00	4.7	84.0	6.0	8.0	3.927341312	36	17.0	-0.00	0.00	0.00	0.00	313.84	335.65	336.72	4.47
1999-02-05 18:00:00	05.02.1999	18:00	7:51	17:34	583.0	583.0	0.0	0.0	0.0	0.0	313.9	335.3	4.4	4.6	7.3	7.0	1.9	-12.9	36.0	18.0	1.93	-12.89	05.02.1999	18:00	4.6	86.0	7.0	8.0	4.581898197	36	18.0	-0.00	0.00	0.00	0.00	313.93	335.34	336.27	4.40
1999-02-05 19:00:00	05.02.1999	19:00	7:51	17:34	583.0	583.0	0.0	0.0	0.0	0.0	312.6	334.4	4.2	4.4	7.2	8.0	1.7	-15.1	36.0	19.0	1.68	-15.12	05.02.1999	19:00	4.4	86.0	8.0	8.0	5.236455082	36	19.0	-0.00	0.00	0.00	0.00	312.57	334.43	335.28	4.22
1999-02-05 20:00:00	05.02.1999	20:00	7:51	17:34	583.0	583.0	0.0	0.0	0.0	0.0	310.6	332.3	3.8	4.0	7.2	6.0	1.2	-11.6	36.0	20.0	1.25	-11.61	05.02.1999	20:00	4.0	88.0	6.0	8.0	3.927341312	36	20.0	-0.00	0.00	0.00	0.00	310.60	332.28	333.34	3.77
1999-02-05 21:00:00	05.02.1999	21:00	7:51	17:34	583.0	583.0	0.0	0.0	0.0	0.0	311.5	334.6	4.3	4.6	6.8	4.0	1.6	-5.6	36.0	21.0	1.59	-5.62	05.02.1999	21:00	4.6	80.0	4.0	8.0	2.618227541	36	21.0	-0.00	0.00	0.00	0.00	311.49	334.59	336.14	4.26
1999-02-05 22:00:00	05.02.1999	22:00	7:51	17:34	583.0	583.0	0.0	0.0	0.0	0.0	295.3	320.5	1.3	1.7	6.1	4.0	-1.7	-9.5	36.0	22.0	-1.68	-9.51	05.02.1999	22:00	1.7	89.0	4.0	8.0	2.618227541	36	22.0	-0.00	0.00	0.00	0.00	295.35	320.51	322.16	1.33
1999-02-05 23:00:00	05.02.1999	23:00	7:51	17:34	583.0	583.0	0.0	0.0	0.0	0.0	298.3	322.9	1.8	2.2	6.3	4.0	-1.1	-8.8	36.0	23.0	-1.09	-8.81	05.02.1999	23:00	2.2	88.0	4.0	8.0	2.618227541	36	23.0	-0.00	0.00	0.00	0.00	298.35	322.94	324.55	1.84
1999-02-06 00:00:00	06.02.1999	00:00	7:50	17:36	586.0	583.0	0.0	0.0	0.0	0.0	294.8	318.8	0.9	1.5	6.2	2.0	-1.9	-2.9	37.0	0.0	-1.94	-2.88	06.02.1999	00:00	1.5	91.0	2.0	8.0	1.309113771	37	0.0	-0.00	0.00	0.00	0.00	294.76	318.77	321.23	0.95
1999-02-06 01:00:00	06.02.1999	01:00	7:50	17:36	586.0	583.0	0.0	0.0	0.0	0.0	303.2	325.8	2.4	2.7	6.8	5.0	-0.2	-10.9	37.0	1.0	-0.24	-10.91	06.02.1999	01:00	2.7	92.0	5.0	8.0	3.272784426	37	1.0	-0.00	0.00	0.00	0.00	303.24	325.79	327.05	2.42
1999-02-06 02:00:00	06.02.1999	02:00	7:50	17:36	586.0	583.0	0.0	0.0	0.0	0.0	297.2	320.3	1.3	1.8	6.4	2.0	-1.5	-2.5	37.0	2.0	-1.51	-2.47	06.02.1999	02:00	1.8	92.0	2.0	8.0	1.309113771	37	2.0	-0.00	0.00	0.00	0.00	297.16	320.31	322.70	1.27
1999-02-06 03:00:00	06.02.1999	03:00	7:50	17:36	586.0	583.0	0.0	0.0	0.0	0.0	295.1	319.3	1.1	1.5	6.3	3.0	-1.8	-6.3	37.0	3.0	-1.84	-6.31	06.02.1999	03:00	1.5	92.0	3.0	8.0	1.963670656	37	3.0	-0.00	0.00	0.00	0.00	295.13	319.32	321.25	1.07
1999-02-06 04:00:00	06.02.1999	04:00	7:50	17:36	586.0	583.0	0.0	0.0	0.0	0.0	299.1	323.2	1.9	2.2	6.4	5.0	-1.0	-11.7	37.0	4.0	-0.97	-11.76	06.02.1999	04:00	2.2	90.0	5.0	8.0	3.272784426	37	4.0	-0.00	0.00	0.00	0.00	299.12	323.25	324.59	1.90
1999-02-06 05:00:00	06.02.1999	05:00	7:50	17:36	586.0	583.0	0.0	0.0	0.0	0.0	291.5	316.4	0.5	0.9	6.1	3.0	-2.6	-7.1	37.0	5.0	-2.57	-7.13	06.02.1999	05:00	0.9	93.0	3.0	8.0	1.963670656	37	5.0	-0.00	0.00	0.00	0.00	291.46	316.42	318.40	0.45
1999-02-06 06:00:00	06.02.1999	06:00	7:50	17:36	586.0	583.0	0.0	0.0	0.0	0.0	296.5	320.5	1.3	1.6	6.4	5.0	-1.6	-12.5	37.0	6.0	-1.56	-12.55	06.02.1999	06:00	1.6	94.0	5.0	8.0	3.272784426	37	6.0	-0.00	0.00	0.00	0.00	296.53	320.45	321.77	1.30
1999-02-06 07:00:00	06.02.1999	07:00	7:50	17:36	586.0	583.0	0.0	0.0	0.0	0.0	270.6	319.1	1.3	2.0	6.2	4.0	-4.6	-10.2	37.0	7.0	-4.62	-10.18	06.02.1999	07:00	2.0	88.0	4.0	6.0	2.618227541	37	7.0	-0.00	0.00	0.00	0.00	270.56	319.09	322.26	1.29
1999-02-06 08:00:00	06.02.1999	08:00	7:50	17:36	586.0	583.0	0.5	0.2	0.3	-0.1	281.4	321.9	1.8	2.4	5.7	4.0	-3.1	-9.4	37.0	8.0	1.90	-9.45	06.02.1999	08:00	2.4	79.0	4.0	7.0	2.618227541	37	8.0	82.26	101.89	10.28	37.70	281.37	323.56	324.60	2.17
1999-02-06 09:00:00	06.02.1999	09:00	7:50	17:36	586.0	583.0	107.5	30.1	0.0	30.1	296.6	323.3	2.0	2.0	6.1	3.0	3.4	-4.1	37.0	9.0	7.70	-4.12	06.02.1999	09:00	2.0	87.0	3.0	8.0	1.963670656	37	9.0	124.74	208.31	0.00	58.33	296.60	324.78	323.56	2.27
1999-02-06 10:00:00	06.02.1999	10:00	7:50	17:36	586.0	583.0	245.1	68.6	0.0	68.6	298.6	326.8	2.7	2.3	6.3	5.0	9.6	-8.1	37.0	10.0	12.69	-8.13	06.02.1999	10:00	2.3	87.0	5.0	8.0	3.272784426	37	10.0	221.87	324.40	0.00	90.83	298.63	327.33	325.01	2.81
1999-02-06 11:00:00	06.02.1999	11:00	7:50	17:36	586.0	583.0	319.1	89.3	0.0	89.3	299.8	328.0	2.9	2.3	6.5	5.0	12.7	-7.0	37.0	11.0	14.45	-6.99	06.02.1999	11:00	2.3	90.0	5.0	8.0	3.272784426	37	11.0	221.39	366.42	0.00	102.60	299.79	327.98	325.07	2.94
1999-02-06 12:00:00	06.02.1999	12:00	7:50	17:36	586.0	583.0	395.7	110.8	0.0	110.8	302.8	331.0	3.6	2.8	6.6	6.0	16.1	-8.0	37.0	12.0	16.52	-8.02	06.02.1999	12:00	2.8	89.0	6.0	8.0	3.927341312	37	12.0	278.70	408.58	0.00	114.40	302.81	330.52	327.48	3.47
1999-02-06 13:00:00	06.02.1999	13:00	7:50	17:36	586.0	583.0	421.8	118.1	0.0	118.1	306.1	335.6	4.5	3.4	6.8	4.0	17.8	-1.0	37.0	13.0	16.80	-0.97	06.02.1999	13:00	3.4	87.0	4.0	8.0	2.618227541	37	13.0	289.82	398.48	0.00	111.57	306.12	334.35	330.37	4.27
1999-02-06 14:00:00	06.02.1999	14:00	7:50	17:36	586.0	583.0	434.3	121.6	0.0	121.6	307.2	337.6	5.0	4.1	6.4	6.0	18.5	-5.9	37.0	14.0	16.22	-5.91	06.02.1999	14:00	4.1	78.0	6.0	8.0	3.927341312	37	14.0	349.37	375.43	0.00	105.12	307.16	336.24	333.63	4.67
1999-02-06 15:00:00	06.02.1999	15:00	7:50	17:36	586.0	583.0	345.4	96.7	0.0	96.7	306.2	337.3	4.9	4.1	6.2	4.0	15.1	-1.5	37.0	15.0	11.53	-1.52	06.02.1999	15:00	4.1	76.0	4.0	8.0	2.618227541	37	15.0	224.24	255.64	0.00	71.58	306.24	335.27	333.58	4.47
1999-02-06 16:00:00	06.02.1999	16:00	7:50	17:36	586.0	583.0	214.6	60.1	0.0	60.1	306.9	335.4	4.5	4.2	6.3	5.0	10.0	-6.2	37.0	16.0	5.31	-6.15	06.02.1999	16:00	4.2	76.0	5.0	8.0	3.272784426	37	16.0	82.26	101.89	0.00	28.53	306.94	333.69	334.07	4.12
1999-02-06 17:00:00	06.02.1999	17:00	7:50	17:36	586.0	583.0	55.1	15.4	0.0	15.4	305.8	332.4	3.8	4.1	6.1	3.0	3.1	-2.5	37.0	17.0	0.64	-2.55	06.02.1999	17:00	4.1	75.0	3.0	8.0	1.963670656	37	17.0	-0.00	0.00	0.00	0.00	305.77	331.45	333.56	3.64
1999-02-06 18:00:00	06.02.1999	18:00	7:50	17:36	586.0	583.0	0.0	0.0	0.0	0.0	298.6	321.7	1.6	2.3	6.3	1.0	-1.2	1.1	37.0	18.0	-1.20	1.15	06.02.1999	18:00	2.3	87.0	1.0	8.0	0.654556885	37	18.0	-0.00	0.00	0.00	0.00	298.63	321.66	325.01	1.55
1999-02-06 19:00:00	06.02.1999	19:00	7:50	17:36	586.0	583.0	0.0	0.0	0.0	0.0	297.8	320.3	1.3	2.0	6.4	1.0	-1.4	0.9	37.0	19.0	-1.44	0.91	06.02.1999	19:00	2.0	90.0	1.0	8.0	0.654556885	37	19.0	-0.00	0.00	0.00	0.00	297.76	320.34	323.62	1.27
1999-02-06 20:00:00	06.02.1999	20:00	7:50	17:36	586.0	583.0	0.0	0.0	0.0	0.0	287.0	323.4	2.1	2.6	6.6	4.0	-2.3	-8.8	37.0	20.0	-2.29	-8.78	06.02.1999	20:00	2.6	90.0	4.0	7.0	2.618227541	37	20.0	-0.00	0.00	0.00	0.00	286.96	323.38	325.78	2.07
1999-02-06 21:00:00	06.02.1999	21:00	7:50	17:36	586.0	583.0	0.0	0.0	0.0	0.0	302.0	325.5	2.4	2.8	6.5	3.0	-0.4	-4.7	37.0	21.0	-0.40	-4.71	06.02.1999	21:00	2.8	87.0	3.0	8.0	1.963670656	37	21.0	-0.00	0.00	0.00	0.00	302.03	325.54	327.44	2.38
1999-02-06 22:00:00	06.02.1999	22:00	7:50	17:36	586.0	583.0	0.0	0.0	0.0	0.0	302.2	325.9	2.5	3.0	6.4	2.0	-0.3	-1.2	37.0	22.0	-0.35	-1.18	06.02.1999	22:00	3.0	84.0	2.0	8.0	1.309113771	37	22.0	-0.00	0.00	0.00	0.00	302.19	325.88	328.36	2.45
1999-02-06 23:00:00	06.02.1999	23:00	7:50	17:36	586.0	583.0	0.0	0.0	0.0	0.0	302.0	326.1	2.5	2.8	6.5	5.0	-0.3	-10.9	37.0	23.0	-0.34	-10.92	06.02.1999	23:00	2.8	87.0	5.0	8.0	3.272784426	37	23.0	-0.00	0.00	0.00	0.00	302.03	326.10	327.44	2.50
1999-02-07 00:00:00	07.02.1999	00:00	7:48	17:38	589.0	587.0	0.0	0.0	0.0	0.0	303.7	327.9	2.9	3.1	6.6	7.0	0.0	-15.3	38.0	0.0	0.03	-15.34	07.02.1999	00:00	3.1	86.0	7.0	8.0	4.581898197	38	0.0	-0.00	0.00	0.00	0.00	303.68	327.85	328.89	2.87
1999-02-07 01:00:00	07.02.1999	01:00	7:48	17:38	589.0	587.0	0.0	0.0	0.0	0.0	306.3	330.4	3.4	3.6	6.6	8.0	0.6	-16.5	38.0	1.0	0.58	-16.54	07.02.1999	01:00	3.6	84.0	8.0	8.0	5.236455082	38	1.0	-0.00	0.00	0.00	0.00	306.29	330.37	331.29	3.40
1999-02-07 02:00:00	07.02.1999	02:00	7:48	17:38	589.0	587.0	0.0	0.0	0.0	0.0	306.8	331.3	3.6	3.8	6.6	8.0	0.7	-16.3	38.0	2.0	0.74	-16.27	07.02.1999	02:00	3.8	82.0	8.0	8.0	5.236455082	38	2.0	-0.00	0.00	0.00	0.00	306.84	331.29	332.23	3.59
1999-02-07 03:00:00	07.02.1999	03:00	7:48	17:38	589.0	587.0	0.0	0.0	0.0	0.0	307.1	331.9	3.7	3.9	6.5	10.0	0.8	-19.6	38.0	3.0	0.83	-19.63	07.02.1999	03:00	3.9	81.0	10.0	8.0	6.545568853	38	3.0	-0.00	0.00	0.00	0.00	307.10	331.91	332.71	3.73
1999-02-07 04:00:00	07.02.1999	04:00	7:48	17:38	589.0	587.0	0.0	0.0	0.0	0.0	306.7	331.9	3.7	3.9	6.5	11.0	0.8	-21.4	38.0	4.0	0.79	-21.37	07.02.1999	04:00	3.9	80.0	11.0	8.0	7.200125738	38	4.0	-0.00	0.00	0.00	0.00	306.67	331.94	332.68	3.74
1999-02-07 05:00:00	07.02.1999	05:00	7:48	17:38	589.0	587.0	0.0	0.0	0.0	0.0	307.2	332.8	3.9	4.1	6.4	10.0	0.9	-19.3	38.0	5.0	0.94	-19.35	07.02.1999	05:00	4.1	78.0	10.0	8.0	6.545568853	38	5.0	-0.00	0.00	0.00	0.00	307.16	332.81	333.63	3.92
1999-02-07 06:00:00	07.02.1999	06:00	7:48	17:38	589.0	587.0	0.0	0.0	0.0	0.0	306.0	330.0	3.3	3.5	6.7	9.0	0.5	-18.5	38.0	6.0	0.51	-18.47	07.02.1999	06:00	3.5	85.0	9.0	8.0	5.891011967	38	6.0	-0.00	0.00	0.00	0.00	306.02	329.99	330.82	3.32
1999-02-07 07:00:00	07.02.1999	07:00	7:48	17:38	589.0	587.0	0.0	0.0	0.0	0.0	306.4	330.0	3.3	3.5	6.8	9.0	0.6	-18.4	38.0	7.0	0.56	-18.43	07.02.1999	07:00	3.5	86.0	9.0	8.0	5.891011967	38	7.0	-0.00	0.00	0.00	0.00	306.41	330.02	330.84	3.32
1999-02-07 08:00:00	07.02.1999	08:00	7:48	17:38	589.0	587.0	0.1	0.0	0.0	0.0	305.7	329.5	3.2	3.4	6.7	9.0	0.4	-18.6	38.0	8.0	3.56	-18.63	07.02.1999	08:00	3.4	86.0	9.0	8.0	5.891011967	38	8.0	36.79	72.05	0.00	20.17	305.73	330.00	330.35	3.32
1999-02-07 09:00:00	07.02.1999	09:00	7:48	17:38	589.0	587.0	113.6	31.8	0.0	31.8	306.4	330.9	3.5	3.5	6.8	6.0	5.5	-10.9	38.0	9.0	9.65	-10.83	07.02.1999	09:00	3.5	86.0	6.0	8.0	3.927341312	38	9.0	132.49	215.53	0.00	60.35	306.41	331.82	330.84	3.71
1999-02-07 11:00:00	07.02.1999	11:00	7:48	17:38	589.0	587.0	253.5	41.5	0.0	41.5	279.3	318.9	1.2	1.3	6.2	2.0	2.9	-1.3	38.0	11.0	3.87	-1.28	07.02.1999	11:00	1.3	92.0	2.0	7.0	1.309113771	38	11.0	110.63	297.80	0.00	48.18	279.31	318.96	319.57	1.16
1999-02-07 12:00:00	07.02.1999	12:00	7:48	17:38	589.0	587.0	419.8	155.3	39.4	115.9	280.6	331.5	3.9	1.9	6.0	2.0	16.2	4.0	38.0	12.0	16.57	4.05	07.02.1999	12:00	1.9	85.0	2.0	7.0	1.309113771	38	12.0	327.86	432.89	40.98	160.17	280.58	330.11	322.31	3.62
1999-02-07 13:00:00	07.02.1999	13:00	7:48	17:38	589.0	587.0	480.0	177.6	57.8	119.8	288.3	346.4	7.0	3.8	5.9	1.0	19.4	9.8	38.0	13.0	18.27	9.76	07.02.1999	13:00	3.8	74.0	1.0	7.0	0.654556885	38	13.0	436.58	456.24	54.57	168.81	288.29	342.75	331.31	6.27
1999-02-07 14:00:00	07.02.1999	14:00	7:48	17:38	589.0	587.0	439.7	281.4	209.2	72.2	260.1	345.5	7.1	3.3	6.3	2.0	16.2	5.1	38.0	14.0	13.77	5.10	07.02.1999	14:00	3.3	82.0	2.0	4.0	1.309113771	38	14.0	354.46	380.59	177.23	243.58	260.06	339.21	327.61	5.81
1999-02-07 15:00:00	07.02.1999	15:00	7:48	17:38	589.0	587.0	350.7	161.3	80.6	80.7	272.3	335.6	4.9	3.1	5.7	2.0	12.8	3.5	38.0	15.0	8.92	3.51	07.02.1999	15:00	3.1	75.0	2.0	6.0	1.309113771	38	15.0	228.95	260.63	57.24	119.89	272.28	330.54	327.31	3.81
1999-02-07 16:00:00	07.02.1999	16:00	7:48	17:38	589.0	587.0	177.2	65.6	13.0	52.6	276.1	320.0	1.4	1.2	5.7	2.0	4.9	-0.8	38.0	16.0	-0.47	-0.75	07.02.1999	16:00	1.2	85.0	2.0	7.0	1.309113771	38	16.0	37.47	72.65	4.68	26.88	276.07	316.73	318.96	0.70
1999-02-07 17:00:00	07.02.1999	17:00	7:48	17:38	589.0	587.0	59.7	27.5	12.0	15.5	265.9	318.7	1.2	1.8	5.5	3.0	-2.1	-6.4	38.0	17.0	-5.39	-6.38	07.02.1999	17:00	1.8	79.0	3.0	6.0	1.963670656	38	17.0	-0.00	0.00	0.00	0.00	265.88	317.05	321.13	0.88
1999-02-07 18:00:00	07.02.1999	18:00	7:48	17:38	589.0	587.0	0.0	0.0	0.0	0.0	275.9	319.7	1.4	1.9	5.2	5.0	-3.9	-13.3	38.0	18.0	-3.95	-13.31	07.02.1999	18:00	1.9	74.0	5.0	7.0	3.272784426	38	18.0	-0.00	0.00	0.00	0.00	275.91	319.66	322.08	1.36
1999-02-07 19:00:00	07.02.1999	19:00	7:48	17:38	589.0	587.0	0.0	0.0	0.0	0.0	286.0	316.9	0.6	1.0	5.1	5.0	-3.1	-14.0	38.0	19.0	-3.12	-13.97	07.02.1999	19:00	1.0	78.0	5.0	8.0	3.272784426	38	19.0	-0.00	0.00	0.00	0.00	286.00	316.88	318.57	0.62
1999-02-07 20:00:00	07.02.1999	20:00	7:48	17:38	589.0	587.0	0.0	0.0	0.0	0.0	270.6	313.7	0.1	0.6	5.2	5.0	-5.2	-15.0	38.0	20.0	-5.23	-14.99	07.02.1999	20:00	0.6	81.0	5.0	7.0	3.272784426	38	20.0	-0.00	0.00	0.00	0.00	270.63	313.68	316.03	0.07
1999-02-07 21:00:00	07.02.1999	21:00	7:48	17:38	589.0	587.0	0.0	0.0	0.0	0.0	268.5	313.5	0.0	0.6	4.8	5.0	-5.5	-15.2	38.0	21.0	-5.50	-15.20	07.02.1999	21:00	0.6	76.0	5.0	7.0	3.272784426	38	21.0	-0.00	0.00	0.00	0.00	268.49	313.47	315.92	0.04
1999-02-07 22:00:00	07.02.1999	22:00	7:48	17:38	589.0	587.0	0.0	0.0	0.0	0.0	282.4	315.1	0.3	0.6	4.8	6.0	-3.7	-17.4	38.0	22.0	-3.73	-17.35	07.02.1999	22:00	0.6	76.0	6.0	8.0	3.927341312	38	22.0	-0.00	0.00	0.00	0.00	282.40	315.08	316.62	0.25
1999-02-07 23:00:00	07.02.1999	23:00	7:48	17:38	589.0	587.0	0.0	0.0	0.0	0.0	279.4	308.5	-1.2	-0.8	5.2	4.0	-4.8	-13.1	38.0	23.0	-4.82	-13.05	07.02.1999	23:00	-0.8	91.0	4.0	8.0	2.618227541	38	23.0	-0.00	0.00	0.00	0.00	279.37	308.48	310.33	-1.23
1999-02-08 00:00:00	08.02.1999	00:00	7:47	17:39	592.0	591.0	0.0	0.0	0.0	0.0	265.1	307.8	-1.2	-0.7	5.1	5.0	-6.5	-16.7	39.0	0.0	-6.55	-16.71	08.02.1999	00:00	-0.7	88.0	5.0	7.0	3.272784426	39	0.0	-0.00	0.00	0.00	0.00	265.14	307.76	310.05	-1.23
1999-02-08 01:00:00	08.02.1999	01:00	7:47	17:39	592.0	591.0	0.0	0.0	0.0	0.0	276.6	307.8	-1.4	-0.8	4.8	3.0	-5.2	-9.8	39.0	1.0	-5.22	-9.78	08.02.1999	01:00	-0.8	84.0	3.0	8.0	1.963670656	39	1.0	-0.00	0.00	0.00	0.00	276.60	307.77	310.19	-1.36
1999-02-08 02:00:00	08.02.1999	02:00	7:47	17:39	592.0	591.0	0.0	0.0	0.0	0.0	274.4	308.8	-1.1	-0.6	4.4	4.0	-5.4	-13.3	39.0	2.0	-5.36	-13.30	08.02.1999	02:00	-0.6	76.0	4.0	8.0	2.618227541	39	2.0	-0.00	0.00	0.00	0.00	274.44	308.77	310.95	-1.10
1999-02-08 03:00:00	08.02.1999	03:00	7:47	17:39	592.0	591.0	0.0	0.0	0.0	0.0	273.2	309.0	-1.0	-0.5	4.2	4.0	-5.5	-13.3	39.0	3.0	-5.46	-13.30	08.02.1999	03:00	-0.5	72.0	4.0	8.0	2.618227541	39	3.0	-0.00	0.00	0.00	0.00	273.21	309.04	311.33	-1.02
1999-02-08 04:00:00	08.02.1999	04:00	7:47	17:39	592.0	591.0	0.0	0.0	0.0	0.0	272.5	308.1	-1.2	-0.9	4.3	7.0	-5.7	-22.1	39.0	4.0	-5.66	-22.09	08.02.1999	04:00	-0.9	76.0	7.0	8.0	4.581898197	39	4.0	-0.00	0.00	0.00	0.00	272.47	308.09	309.55	-1.24
1999-02-08 05:00:00	08.02.1999	05:00	7:47	17:39	592.0	591.0	0.0	0.0	0.0	0.0	259.2	307.1	-1.3	-0.8	4.3	6.0	-7.3	-20.0	39.0	5.0	-7.31	-20.03	08.02.1999	05:00	-0.8	75.0	6.0	7.0	3.927341312	39	5.0	-0.00	0.00	0.00	0.00	259.24	307.10	309.32	-1.31
1999-02-08 06:00:00	08.02.1999	06:00	7:47	17:39	592.0	591.0	0.0	0.0	0.0	0.0	271.4	306.6	-1.6	-1.2	4.4	6.0	-6.0	-20.0	39.0	6.0	-5.96	-20.05	08.02.1999	06:00	-1.2	78.0	6.0	8.0	3.927341312	39	6.0	-0.00	0.00	0.00	0.00	271.41	306.56	308.19	-1.58
1999-02-08 07:00:00	08.02.1999	07:00	7:47	17:39	592.0	591.0	0.0	0.0	0.0	0.0	259.1	306.9	-1.4	-0.9	4.3	7.0	-7.4	-22.5	39.0	7.0	-7.36	-22.57	08.02.1999	07:00	-0.9	76.0	7.0	7.0	4.581898197	39	7.0	-0.00	0.00	0.00	0.00	259.05	306.92	308.88	-1.35
1999-02-08 08:00:00	08.02.1999	08:00	7:47	17:39	592.0	591.0	3.0	0.8	0.0	0.8	273.6	308.4	-1.2	-0.8	4.4	6.0	-5.4	-19.4	39.0	8.0	-0.36	-19.45	08.02.1999	08:00	-0.8	77.0	6.0	8.0	3.927341312	39	8.0	89.72	111.30	0.00	31.16	273.58	309.39	310.04	-0.95
1999-02-08 09:00:00	08.02.1999	09:00	7:47	17:39	592.0	591.0	157.5	58.3	16.3	42.0	261.4	310.2	-0.6	-0.6	4.5	6.0	0.9	-17.3	39.0	9.0	5.63	-17.29	08.02.1999	09:00	-0.6	77.0	6.0	7.0	3.927341312	39	9.0	233.70	265.67	29.21	98.30	261.35	311.34	310.30	-0.36
1999-02-08 10:00:00	08.02.1999	10:00	7:47	17:39	592.0	591.0	303.7	112.4	34.1	78.3	262.4	313.6	0.1	-0.3	4.5	7.0	7.5	-17.4	39.0	10.0	10.70	-17.38	08.02.1999	10:00	-0.3	75.0	7.0	7.0	4.581898197	39	10.0	359.58	385.79	44.95	142.74	262.36	314.04	311.66	0.24
1999-02-08 11:00:00	08.02.1999	11:00	7:47	17:39	592.0	591.0	412.0	115.4	0.0	115.4	277.5	316.7	0.7	0.0	4.5	6.0	13.0	-12.7	39.0	11.0	14.89	-12.73	08.02.1999	11:00	0.0	74.0	6.0	8.0	3.927341312	39	11.0	441.88	461.53	0.00	129.23	277.46	316.61	313.73	0.65
1999-02-08 12:00:00	08.02.1999	12:00	7:47	17:39	592.0	591.0	474.1	132.7	0.0	132.7	278.3	318.0	0.9	0.2	4.5	7.0	15.6	-14.2	39.0	12.0	16.00	-14.18	08.02.1999	12:00	0.2	73.0	7.0	8.0	4.581898197	39	12.0	470.35	487.40	0.00	136.47	278.31	317.45	314.65	0.83
1999-02-08 13:00:00	08.02.1999	13:00	7:47	17:39	592.0	591.0	485.3	135.9	0.0	135.9	279.5	319.9	1.4	0.6	4.5	7.0	16.3	-13.5	39.0	13.0	15.30	-13.50	08.02.1999	13:00	0.6	70.0	7.0	8.0	4.581898197	39	13.0	441.88	461.53	0.00	129.23	279.48	319.01	316.47	1.17
1999-02-08 14:00:00	08.02.1999	14:00	7:47	17:39	592.0	591.0	445.0	164.7	53.0	111.7	268.5	323.6	2.3	1.2	4.5	5.0	14.4	-8.2	39.0	14.0	12.02	-8.15	08.02.1999	14:00	1.2	68.0	5.0	7.0	3.272784426	39	14.0	359.58	385.79	44.95	142.74	268.54	321.66	318.59	1.89
1999-02-08 15:00:00	08.02.1999	15:00	7:47	17:39	592.0	591.0	356.0	163.8	81.9	81.8	255.7	323.9	2.5	1.6	4.1	5.0	10.3	-9.3	39.0	15.0	6.53	-9.32	08.02.1999	15:00	1.6	60.0	5.0	6.0	3.272784426	39	15.0	233.70	265.67	58.42	122.21	255.67	321.06	319.73	1.90
1999-02-08 16:00:00	08.02.1999	16:00	7:47	17:39	592.0	591.0	224.9	103.5	48.2	55.2	253.4	319.5	1.6	1.4	3.9	7.0	4.5	-16.6	39.0	16.0	-0.98	-16.62	08.02.1999	16:00	1.4	58.0	7.0	6.0	4.581898197	39	16.0	89.72	111.30	22.43	51.20	253.36	317.53	318.72	1.13
1999-02-08 17:00:00	08.02.1999	17:00	7:47	17:39	592.0	591.0	64.4	23.8	6.6	17.3	264.5	314.9	0.4	0.8	4.2	5.0	-2.6	-14.3	39.0	17.0	-5.91	-14.29	08.02.1999	17:00	0.8	65.0	5.0	7.0	3.272784426	39	17.0	-0.00	0.00	0.00	0.00	264.48	313.91	316.61	0.19
1999-02-08 18:00:00	08.02.1999	18:00	7:47	17:39	592.0	591.0	0.0	0.0	0.0	0.0	264.1	311.4	-0.4	0.2	4.5	5.0	-6.2	-15.9	39.0	18.0	-6.24	-15.89	08.02.1999	18:00	0.2	72.0	5.0	7.0	3.272784426	39	18.0	-0.00	0.00	0.00	0.00	264.14	311.38	313.94	-0.38
1999-02-08 19:00:00	08.02.1999	19:00	7:47	17:39	592.0	591.0	0.0	0.0	0.0	0.0	264.9	312.4	-0.2	0.7	4.3	3.0	-6.0	-9.0	39.0	19.0	-6.04	-8.97	08.02.1999	19:00	0.7	67.0	3.0	7.0	1.963670656	39	19.0	-0.00	0.00	0.00	0.00	264.87	312.43	316.18	-0.15
1999-02-08 20:00:00	08.02.1999	20:00	7:47	17:39	592.0	591.0	0.0	0.0	0.0	0.0	280.1	315.9	0.5	1.0	4.3	4.0	-3.9	-11.4	39.0	20.0	-3.90	-11.40	08.02.1999	20:00	1.0	66.0	4.0	8.0	2.618227541	39	20.0	-0.00	0.00	0.00	0.00	280.06	315.95	318.27	0.47
1999-02-08 21:00:00	08.02.1999	21:00	7:47	17:39	592.0	591.0	0.0	0.0	0.0	0.0	278.9	311.3	-0.6	0.0	4.7	3.0	-4.6	-8.9	39.0	21.0	-4.57	-8.95	08.02.1999	21:00	0.0	77.0	3.0	8.0	1.963670656	39	21.0	-0.00	0.00	0.00	0.00	278.86	311.26	313.80	-0.58
1999-02-08 22:00:00	08.02.1999	22:00	7:47	17:39	592.0	591.0	0.0	0.0	0.0	0.0	278.2	310.0	-0.9	-0.3	4.8	3.0	-4.8	-9.2	39.0	22.0	-4.79	-9.23	08.02.1999	22:00	-0.3	80.0	3.0	8.0	1.963670656	39	22.0	-0.00	0.00	0.00	0.00	278.21	309.97	312.45	-0.87
1999-02-08 23:00:00	08.02.1999	23:00	7:47	17:39	592.0	591.0	0.0	0.0	0.0	0.0	277.3	309.0	-1.1	-0.7	4.9	5.0	-5.0	-16.3	39.0	23.0	-5.01	-16.30	08.02.1999	23:00	-0.7	84.0	5.0	8.0	3.272784426	39	23.0	-0.00	0.00	0.00	0.00	277.26	308.95	310.66	-1.09
1999-02-09 02:00:00	09.02.1999	02:00	7:45	17:41	595.0	595.0	0.0	0.0	0.0	0.0	277.7	307.8	-1.4	-1.0	5.1	5.0	-5.1	-16.6	40.0	2.0	-5.10	-16.57	09.02.1999	02:00	-1.0	90.0	5.0	8.0	3.272784426	40	2.0	-0.00	0.00	0.00	0.00	277.66	307.76	309.37	-1.37
1999-02-09 12:00:00	09.02.1999	12:00	7:45	17:41	595.0	595.0	394.7	110.5	0.0	110.5	282.3	318.9	1.1	-0.3	5.4	2.0	13.0	1.1	40.0	12.0	13.45	1.10	09.02.1999	12:00	-0.3	90.0	2.0	8.0	1.309113771	40	12.0	256.54	407.71	0.00	114.16	282.31	318.01	312.66	0.92
1999-02-09 13:00:00	09.02.1999	13:00	7:45	17:41	595.0	595.0	405.7	113.6	0.0	113.6	279.0	315.4	0.4	-0.8	5.2	3.0	12.8	-3.3	40.0	13.0	11.80	-3.29	09.02.1999	13:00	-0.8	90.0	3.0	8.0	1.963670656	40	13.0	235.07	382.61	0.00	107.13	278.99	314.03	310.31	0.05
1999-02-09 14:00:00	09.02.1999	14:00	7:45	17:41	595.0	595.0	366.7	102.7	0.0	102.7	282.3	316.3	0.5	-0.3	5.4	4.0	11.7	-6.9	40.0	14.0	9.35	-6.89	09.02.1999	14:00	-0.3	90.0	4.0	8.0	2.618227541	40	14.0	175.41	309.56	0.00	86.68	282.31	314.81	312.66	0.19
1999-02-09 15:00:00	09.02.1999	15:00	7:45	17:41	595.0	595.0	306.4	85.8	0.0	85.8	280.9	315.3	0.3	-0.4	5.2	3.0	9.1	-4.3	40.0	15.0	5.38	-4.31	09.02.1999	15:00	-0.4	88.0	3.0	8.0	1.963670656	40	15.0	128.68	218.96	0.00	61.31	280.86	313.14	312.15	-0.17
1999-02-09 16:00:00	09.02.1999	16:00	7:45	17:41	595.0	595.0	186.7	69.1	13.8	55.3	265.0	311.2	-0.4	-0.6	5.0	4.0	3.3	-10.2	40.0	16.0	-2.11	-10.23	09.02.1999	16:00	-0.6	86.0	4.0	7.0	2.618227541	40	16.0	41.62	80.84	5.20	29.91	265.01	309.01	310.48	-0.94
1999-02-09 17:00:00	09.02.1999	17:00	7:45	17:41	595.0	595.0	40.8	15.1	2.6	12.5	263.8	306.5	-1.5	-0.8	5.0	2.0	-4.6	-5.9	40.0	17.0	-6.99	-5.86	09.02.1999	17:00	-0.8	86.0	2.0	7.0	1.309113771	40	17.0	-0.00	0.00	0.00	0.00	263.75	305.38	309.55	-1.76
1999-02-09 18:00:00	09.02.1999	18:00	7:45	17:41	595.0	595.0	0.0	0.0	0.0	0.0	262.9	303.0	-2.3	-1.0	4.9	1.0	-7.4	-3.6	40.0	18.0	-7.37	-3.60	09.02.1999	18:00	-1.0	87.0	1.0	7.0	0.654556885	40	18.0	-0.00	0.00	0.00	0.00	262.87	303.01	308.63	-2.30
1999-02-09 19:00:00	09.02.1999	19:00	7:45	17:41	595.0	595.0	0.0	0.0	0.0	0.0	235.9	297.8	-3.2	-1.2	4.9	1.0	-11.2	-5.1	40.0	19.0	-11.23	-5.10	09.02.1999	19:00	-1.2	87.0	1.0	4.0	0.654556885	40	19.0	-0.00	0.00	0.00	0.00	235.86	297.79	306.41	-3.21
1999-02-09 20:00:00	09.02.1999	20:00	7:45	17:41	595.0	595.0	0.0	0.0	0.0	0.0	227.9	296.6	-3.4	-1.8	4.6	2.0	-12.4	-9.4	40.0	20.0	-12.36	-9.40	09.02.1999	20:00	-1.8	86.0	2.0	3.0	1.309113771	40	20.0	-0.00	0.00	0.00	0.00	227.89	296.65	303.42	-3.39
1999-02-09 21:00:00	09.02.1999	21:00	7:45	17:41	595.0	595.0	0.0	0.0	0.0	0.0	254.9	296.5	-3.8	-2.4	4.6	1.0	-9.1	-5.2	40.0	21.0	-9.09	-5.22	09.02.1999	21:00	-2.4	89.0	1.0	7.0	0.654556885	40	21.0	-0.00	0.00	0.00	0.00	254.91	296.47	302.20	-3.75
1999-02-09 22:00:00	09.02.1999	22:00	7:45	17:41	595.0	595.0	0.0	0.0	0.0	0.0	258.0	300.3	-2.9	-1.9	4.7	2.0	-8.3	-8.0	40.0	22.0	-8.26	-8.06	09.02.1999	22:00	-1.9	89.0	2.0	7.0	1.309113771	40	22.0	-0.00	0.00	0.00	0.00	258.00	300.32	304.50	-2.88
1999-02-09 23:00:00	09.02.1999	23:00	7:45	17:41	595.0	595.0	0.0	0.0	0.0	0.0	272.7	302.0	-2.7	-1.7	4.8	1.0	-6.3	-3.7	40.0	23.0	-6.34	-3.68	09.02.1999	23:00	-1.7	89.0	1.0	8.0	0.654556885	40	23.0	-0.00	0.00	0.00	0.00	272.68	302.01	306.09	-2.65
1999-02-10 00:00:00	10.02.1999	00:00	7:44	17:42	599.0	597.0	0.0	0.0	0.0	0.0	272.0	301.5	-2.8	-1.8	4.8	1.0	-6.5	-3.8	41.0	0.0	-6.47	-3.82	10.02.1999	00:00	-1.8	89.0	1.0	8.0	0.654556885	41	0.0	-0.00	0.00	0.00	0.00	272.02	301.52	305.63	-2.76
1999-02-10 01:00:00	10.02.1999	01:00	7:44	17:42	599.0	597.0	0.0	0.0	0.0	0.0	269.5	299.2	-3.3	-2.3	4.7	1.0	-7.0	-4.4	41.0	1.0	-7.03	-4.36	10.02.1999	01:00	-2.3	91.0	1.0	8.0	0.654556885	41	1.0	-0.00	0.00	0.00	0.00	269.52	299.24	303.36	-3.27
1999-02-10 02:00:00	10.02.1999	02:00	7:44	17:42	599.0	597.0	0.0	0.0	0.0	0.0	270.2	299.7	-3.2	-2.2	4.7	1.0	-6.9	-4.2	41.0	2.0	-6.90	-4.26	10.02.1999	02:00	-2.2	91.0	1.0	8.0	0.654556885	41	2.0	-0.00	0.00	0.00	0.00	270.17	299.72	303.82	-3.16
1999-02-10 03:00:00	10.02.1999	03:00	7:44	17:42	599.0	597.0	0.0	0.0	0.0	0.0	266.9	297.3	-3.7	-2.7	4.6	1.0	-7.6	-4.9	41.0	3.0	-7.56	-4.87	10.02.1999	03:00	-2.7	91.0	1.0	8.0	0.654556885	41	3.0	-0.00	0.00	0.00	0.00	266.93	297.33	301.52	-3.69
1999-02-10 04:00:00	10.02.1999	04:00	7:44	17:42	599.0	597.0	0.0	0.0	0.0	0.0	266.0	296.4	-3.9	-2.9	4.5	1.0	-7.8	-5.1	41.0	4.0	-7.77	-5.11	10.02.1999	04:00	-2.9	92.0	1.0	8.0	0.654556885	41	4.0	-0.00	0.00	0.00	0.00	266.00	296.44	300.62	-3.89
1999-02-10 05:00:00	10.02.1999	05:00	7:44	17:42	599.0	597.0	0.0	0.0	0.0	0.0	267.9	297.9	-3.6	-2.6	4.6	1.0	-7.4	-4.7	41.0	5.0	-7.37	-4.73	10.02.1999	05:00	-2.6	92.0	1.0	8.0	0.654556885	41	5.0	-0.00	0.00	0.00	0.00	267.94	297.87	302.00	-3.57
1999-02-10 06:00:00	10.02.1999	06:00	7:44	17:42	599.0	597.0	0.0	0.0	0.0	0.0	254.1	295.2	-4.0	-2.7	4.6	1.0	-9.3	-5.5	41.0	6.0	-9.33	-5.49	10.02.1999	06:00	-2.7	92.0	1.0	7.0	0.654556885	41	6.0	-0.00	0.00	0.00	0.00	254.13	295.23	300.88	-4.04
1999-02-10 07:00:00	10.02.1999	07:00	7:44	17:42	599.0	597.0	0.0	0.0	0.0	0.0	251.9	293.8	-4.4	-3.0	4.5	1.0	-9.8	-5.9	41.0	7.0	-9.77	-5.90	10.02.1999	07:00	-3.0	91.0	1.0	7.0	0.654556885	41	7.0	-0.00	0.00	0.00	0.00	251.94	293.76	299.49	-4.36
1999-02-10 08:00:00	10.02.1999	08:00	7:44	17:42	599.0	597.0	0.1	0.0	0.0	0.0	234.9	294.1	-4.1	-2.7	4.6	2.0	-11.8	-9.9	41.0	8.0	-9.70	-9.88	10.02.1999	08:00	-2.7	91.0	2.0	5.0	1.309113771	41	8.0	13.72	51.03	0.00	11.46	234.91	294.84	299.92	-3.90
1999-02-10 09:00:00	10.02.1999	09:00	7:44	17:42	599.0	597.0	128.3	116.7	60.7	56.0	220.6	301.9	-2.1	-2.4	4.4	2.0	-0.2	-5.7	41.0	9.0	7.41	-5.67	10.02.1999	09:00	-2.4	85.0	2.0	1.0	1.309113771	41	9.0	146.59	231.93	128.27	211.06	220.55	307.68	300.48	-0.73
1999-02-10 10:00:00	10.02.1999	10:00	7:44	17:42	599.0	597.0	260.6	96.4	20.2	76.2	250.3	302.0	-2.4	-3.1	4.3	2.0	4.2	-4.6	41.0	10.0	7.72	-4.63	10.02.1999	10:00	-3.1	88.0	2.0	7.0	1.309113771	41	10.0	230.26	340.81	28.78	126.10	250.26	303.14	298.99	-2.13
1999-02-10 11:00:00																						nan	10.02.1999	11:00	-3.5	87.0	0.0	6.0	0.0	41
1999-02-10 12:00:00	10.02.1999	12:00	7:44	17:42	599.0	597.0	484.7	397.5	349.7	47.7	226.0	341.0	6.6	-1.3	4.4	1.0	14.4	4.4	41.0	12.0	14.19	4.34	10.02.1999	12:00	-1.3	80.0	1.0	2.0	0.654556885	41	12.0	481.14	498.17	360.86	408.50	225.96	336.08	305.49	5.51
1999-02-10 13:00:00	10.02.1999	13:00	7:44	17:42	599.0	597.0	496.1	183.6	59.9	123.7	265.1	323.7	2.4	0.5	4.4	3.0	15.8	-1.4	41.0	13.0	14.81	-1.42	10.02.1999	13:00	0.5	70.0	3.0	7.0	1.963670656	41	13.0	452.57	472.25	56.57	174.73	265.09	321.56	315.31	1.90
1999-02-10 14:00:00	10.02.1999	14:00	7:44	17:42	599.0	597.0	455.8	168.6	54.3	114.3	262.5	319.5	1.5	-0.2	4.5	3.0	13.8	-2.7	41.0	14.0	11.37	-2.68	10.02.1999	14:00	-0.2	74.0	3.0	7.0	1.963670656	41	14.0	369.93	396.32	46.24	146.64	262.54	316.67	312.10	0.84
1999-02-10 15:00:00	10.02.1999	15:00	7:44	17:42	599.0	597.0	366.7	102.7	0.0	102.7	273.2	316.1	0.6	-0.5	4.2	2.0	10.8	-0.3	41.0	15.0	6.92	-0.28	10.02.1999	15:00	-0.5	72.0	2.0	8.0	1.309113771	41	15.0	243.32	275.90	0.00	77.25	273.21	313.04	311.33	-0.11
1999-02-10 16:00:00	10.02.1999	16:00	7:44	17:42	599.0	597.0	235.3	87.0	25.3	61.7	259.4	312.6	-0.1	-0.7	4.3	1.0	4.3	0.8	41.0	16.0	-1.32	0.79	10.02.1999	16:00	-0.7	74.0	1.0	7.0	0.654556885	41	16.0	97.46	120.94	12.18	44.75	259.42	307.41	309.76	-1.24
1999-02-10 17:00:00	10.02.1999	17:00	7:44	17:42	599.0	597.0	73.9	27.3	7.4	19.9	258.9	305.9	-1.6	-1.0	4.4	2.0	-3.8	-5.9	41.0	17.0	-7.73	-5.91	10.02.1999	17:00	-1.0	77.0	2.0	7.0	1.309113771	41	17.0	-0.00	0.00	0.00	0.00	258.86	303.94	308.43	-2.04
1999-02-10 18:00:00	10.02.1999	18:00	7:44	17:42	599.0	597.0	0.0	0.0	0.0	0.0	256.6	299.3	-3.1	-1.7	4.4	1.0	-8.5	-4.6	41.0	18.0	-8.54	-4.59	10.02.1999	18:00	-1.7	82.0	1.0	7.0	0.654556885	41	18.0	-0.00	0.00	0.00	0.00	256.58	299.34	305.29	-3.09
1999-02-10 19:00:00	10.02.1999	19:00	7:44	17:42	599.0	597.0	0.0	0.0	0.0	0.0	257.1	300.6	-2.8	-1.8	4.5	2.0	-8.3	-8.0	41.0	19.0	-8.33	-8.04	10.02.1999	19:00	-1.8	85.0	2.0	7.0	1.309113771	41	19.0	-0.00	0.00	0.00	0.00	257.13	300.59	304.89	-2.80
1999-02-10 20:00:00	10.02.1999	20:00	7:44	17:42	599.0	597.0	0.0	0.0	0.0	0.0	255.4	297.3	-3.6	-2.2	4.5	1.0	-8.9	-5.0	41.0	20.0	-8.93	-5.04	10.02.1999	20:00	-2.2	87.0	1.0	7.0	0.654556885	41	20.0	-0.00	0.00	0.00	0.00	255.41	297.29	303.08	-3.56
1999-02-10 21:00:00	10.02.1999	21:00	7:44	17:42	599.0	597.0	0.0	0.0	0.0	0.0	252.4	295.7	-3.9	-2.5	4.3	1.0	-9.5	-5.5	41.0	21.0	-9.48	-5.51	10.02.1999	21:00	-2.5	84.0	1.0	7.0	0.654556885	41	21.0	-0.00	0.00	0.00	0.00	252.43	295.69	301.65	-3.91
1999-02-10 22:00:00	10.02.1999	22:00	7:44	17:42	599.0	597.0	0.0	0.0	0.0	0.0	217.0	287.7	-5.4	-3.1	4.0	1.0	-14.9	-7.9	41.0	22.0	-14.86	-7.90	10.02.1999	22:00	-3.1	82.0	1.0	2.0	0.654556885	41	22.0	-0.00	0.00	0.00	0.00	217.01	287.70	297.32	-5.40
1999-02-10 23:00:00	10.02.1999	23:00	7:44	17:42	599.0	597.0	0.0	0.0	0.0	0.0	215.1	291.3	-4.5	-3.4	3.8	4.0	-14.6	-18.8	41.0	23.0	-14.65	-18.83	10.02.1999	23:00	-3.4	81.0	4.0	2.0	2.618227541	41	23.0	-0.00	0.00	0.00	0.00	215.09	291.27	295.96	-4.51
1999-02-11 00:00:00	11.02.1999	00:00	7:42	17:44	602.0	599.0	0.0	0.0	0.0	0.0	243.4	290.3	-5.1	-4.0	3.8	2.0	-11.2	-10.9	42.0	0.0	-11.23	-10.90	11.02.1999	00:00	-4.0	84.0	2.0	7.0	1.309113771	42	0.0	-0.00	0.00	0.00	0.00	243.38	290.32	294.84	-5.08
1999-02-11 01:00:00	11.02.1999	01:00	7:42	17:44	602.0	599.0	0.0	0.0	0.0	0.0	259.0	295.4	-4.1	-3.4	3.9	3.0	-8.7	-13.4	42.0	1.0	-8.73	-13.38	11.02.1999	01:00	-3.4	82.0	3.0	8.0	1.963670656	42	1.0	-0.00	0.00	0.00	0.00	258.97	295.40	298.15	-4.05
1999-02-11 02:00:00	11.02.1999	02:00	7:42	17:44	602.0	599.0	0.0	0.0	0.0	0.0	258.5	293.9	-4.4	-3.6	3.9	2.0	-9.0	-9.8	42.0	2.0	-8.97	-9.82	11.02.1999	02:00	-3.6	84.0	2.0	8.0	1.309113771	42	2.0	-0.00	0.00	0.00	0.00	258.50	293.85	297.28	-4.42
1999-02-11 04:00:00	11.02.1999	04:00	7:42	17:44	602.0	599.0	0.0	0.0	0.0	0.0	260.2	292.5	-4.8	-3.7	4.2	1.0	-8.9	-6.1	42.0	4.0	-8.93	-6.13	11.02.1999	04:00	-3.7	90.0	1.0	8.0	0.654556885	42	4.0	-0.00	0.00	0.00	0.00	260.15	292.53	296.94	-4.75
1999-02-11 06:00:00	11.02.1999	06:00	7:42	17:44	602.0	599.0	0.0	0.0	0.0	0.0	262.3	294.4	-4.3	-3.3	4.3	1.0	-8.5	-5.7	42.0	6.0	-8.45	-5.69	11.02.1999	06:00	-3.3	89.0	1.0	8.0	0.654556885	42	6.0	-0.00	0.00	0.00	0.00	262.33	294.36	298.74	-4.34
1999-02-11 07:00:00	11.02.1999	07:00	7:42	17:44	602.0	599.0	0.0	0.0	0.0	0.0	263.1	294.5	-4.3	-3.3	4.4	1.0	-8.4	-5.6	42.0	7.0	-8.35	-5.62	11.02.1999	07:00	-3.3	91.0	1.0	8.0	0.654556885	42	7.0	-0.00	0.00	0.00	0.00	263.07	294.48	298.78	-4.32
1999-02-11 08:00:00	11.02.1999	08:00	7:42	17:44	602.0	599.0	1.4	0.4	0.0	0.4	263.6	295.3	-4.1	-3.1	4.3	1.0	-8.1	-5.4	42.0	8.0	-4.28	-5.41	11.02.1999	08:00	-3.1	89.0	1.0	8.0	0.654556885	42	8.0	34.58	78.90	0.00	22.09	263.61	297.17	299.65	-3.69
1999-02-11 09:00:00	11.02.1999	09:00	7:42	17:44	602.0	599.0	119.4	33.4	0.0	33.4	265.5	300.0	-3.0	-2.8	4.4	1.0	-1.9	-2.9	42.0	9.0	2.73	-2.90	11.02.1999	09:00	-2.8	89.0	1.0	8.0	0.654556885	42	9.0	122.27	220.78	0.00	61.82	265.53	302.13	301.02	-2.54
1999-02-11 10:00:00	11.02.1999	10:00	7:42	17:44	602.0	599.0	273.0	76.5	0.0	76.5	270.2	308.9	-1.0	-1.9	4.6	1.0	6.1	0.8	42.0	10.0	9.45	0.80	11.02.1999	10:00	-1.9	86.0	1.0	8.0	0.654556885	42	10.0	251.82	353.91	0.00	99.09	270.20	310.05	305.11	-0.76
1999-02-11 11:00:00	11.02.1999	11:00	7:42	17:44	602.0	599.0	427.8	119.8	0.0	119.8	270.7	314.7	0.3	-1.7	4.5	1.0	12.8	3.5	42.0	11.0	14.66	3.50	11.02.1999	11:00	-1.7	84.0	1.0	8.0	0.654556885	42	11.0	457.96	477.67	0.00	133.75	270.69	314.41	305.99	0.23
1999-02-11 12:00:00	11.02.1999	12:00	7:42	17:44	602.0	599.0	490.1	137.2	0.0	137.2	270.5	314.3	0.2	-1.6	4.5	2.0	15.1	0.6	42.0	12.0	15.50	0.64	11.02.1999	12:00	-1.6	82.0	2.0	8.0	1.309113771	42	12.0	486.57	503.62	0.00	141.01	270.52	313.13	306.42	-0.06
1999-02-11 13:00:00	11.02.1999	13:00	7:42	17:44	602.0	599.0	453.3	167.7	43.5	124.2	259.0	315.6	0.6	-1.5	4.7	2.0	14.0	0.4	42.0	13.0	12.89	0.37	11.02.1999	13:00	-1.5	85.0	2.0	7.0	1.309113771	42	13.0	324.90	429.71	40.61	158.99	258.99	313.12	306.27	0.07
1999-02-11 14:00:00	11.02.1999	14:00	7:42	17:44	602.0	599.0	461.2	170.7	55.0	115.7	261.2	317.4	1.0	-0.7	4.5	3.0	13.7	-3.1	42.0	14.0	11.24	-3.13	11.02.1999	14:00	-0.7	78.0	3.0	7.0	1.963670656	42	14.0	375.15	401.65	46.89	148.61	261.15	314.58	309.85	0.38
1999-02-11 15:00:00	11.02.1999	15:00	7:42	17:44	602.0	599.0	372.0	137.6	42.9	94.7	260.1	315.9	0.7	-0.8	4.4	2.0	10.2	-0.7	42.0	15.0	6.20	-0.65	11.02.1999	15:00	-0.8	77.0	2.0	7.0	1.309113771	42	15.0	248.19	281.08	31.02	104.00	260.10	311.89	309.36	-0.22
1999-02-11 16:00:00	11.02.1999	16:00	7:42	17:44	602.0	599.0	197.2	90.7	29.6	61.2	250.9	308.9	-0.8	-1.1	4.8	3.0	3.1	-7.1	42.0	16.0	-2.94	-7.17	11.02.1999	16:00	-1.1	86.0	3.0	6.0	1.963670656	42	16.0	46.83	89.99	11.71	41.40	250.92	305.61	307.60	-1.56
1999-02-11 17:00:00	11.02.1999	17:00	7:42	17:44	602.0	599.0	47.7	26.3	8.9	17.3	241.6	302.3	-2.2	-1.3	4.8	2.0	-6.5	-7.0	42.0	17.0	-10.21	-6.96	11.02.1999	17:00	-1.3	87.0	2.0	5.0	1.309113771	42	17.0	-0.00	0.00	0.00	0.00	241.59	300.43	306.27	-2.66
1999-02-11 18:00:00	11.02.1999	18:00	7:42	17:44	602.0	599.0	0.0	0.0	0.0	0.0	225.9	296.8	-3.3	-1.7	4.6	2.0	-12.6	-9.4	42.0	18.0	-12.60	-9.40	11.02.1999	18:00	-1.7	86.0	2.0	2.0	1.309113771	42	18.0	-0.00	0.00	0.00	0.00	225.85	296.76	303.75	-3.34
1999-02-11 19:00:00	11.02.1999	19:00	7:42	17:44	602.0	599.0	0.0	0.0	0.0	0.0	221.5	293.5	-4.1	-2.4	4.5	2.0	-13.6	-10.3	42.0	19.0	-13.55	-10.28	11.02.1999	19:00	-2.4	88.0	2.0	1.0	1.309113771	42	19.0	-0.00	0.00	0.00	0.00	221.52	293.49	300.53	-4.06
1999-02-11 20:00:00	11.02.1999	20:00	7:42	17:44	602.0	599.0	0.0	0.0	0.0	0.0	214.1	289.1	-5.0	-3.3	3.8	2.0	-15.1	-11.6	42.0	20.0	-15.05	-11.65	11.02.1999	20:00	-3.3	80.0	2.0	1.0	1.309113771	42	20.0	-0.00	0.00	0.00	0.00	214.12	289.07	296.33	-5.03
1999-02-11 21:00:00	11.02.1999	21:00	7:42	17:44	602.0	599.0	0.0	0.0	0.0	0.0	211.5	290.1	-4.7	-3.6	3.6	4.0	-15.3	-19.3	42.0	21.0	-15.25	-19.27	11.02.1999	21:00	-3.6	77.0	4.0	1.0	2.618227541	42	21.0	-0.00	0.00	0.00	0.00	211.53	290.11	294.93	-4.75
1999-02-11 22:00:00	11.02.1999	22:00	7:42	17:44	602.0	599.0	0.0	0.0	0.0	0.0	207.5	282.5	-6.5	-4.8	3.6	2.0	-16.8	-13.4	42.0	22.0	-16.76	-13.38	11.02.1999	22:00	-4.8	84.0	2.0	0.0	1.309113771	42	22.0	-0.00	0.00	0.00	0.00	207.46	282.55	289.70	-6.53
1999-02-11 23:00:00	11.02.1999	23:00	7:42	17:44	602.0	599.0	0.0	0.0	0.0	0.0	203.9	282.1	-6.6	-5.2	3.3	3.0	-17.3	-17.7	42.0	23.0	-17.29	-17.72	11.02.1999	23:00	-5.2	79.0	3.0	0.0	1.963670656	42	23.0	-0.00	0.00	0.00	0.00	203.85	282.09	287.86	-6.60
1999-02-12 00:00:00	12.02.1999	00:00	7:41	17:46	605.0	604.0	0.0	0.0	0.0	0.0	202.2	277.7	-7.7	-5.2	3.1	1.0	-18.1	-10.7	43.0	0.0	-18.09	-10.66	12.02.1999	00:00	-5.2	74.0	1.0	0.0	0.654556885	43	0.0	-0.00	0.00	0.00	0.00	202.20	277.74	287.78	-7.66
1999-02-12 01:00:00	12.02.1999	01:00	7:41	17:46	605.0	604.0	0.0	0.0	0.0	0.0	200.3	273.5	-8.7	-6.3	3.2	1.0	-18.9	-11.6	43.0	1.0	-18.91	-11.64	12.02.1999	01:00	-6.3	85.0	1.0	0.0	0.654556885	43	1.0	-0.00	0.00	0.00	0.00	200.25	273.53	283.15	-8.68
1999-02-12 02:00:00	12.02.1999	02:00	7:41	17:46	605.0	604.0	0.0	0.0	0.0	0.0	198.4	274.0	-8.5	-6.8	3.2	2.0	-19.1	-15.7	43.0	2.0	-19.10	-15.73	12.02.1999	02:00	-6.8	87.0	2.0	0.0	1.309113771	43	2.0	-0.00	0.00	0.00	0.00	198.38	273.97	281.01	-8.55
1999-02-12 03:00:00	12.02.1999	03:00	7:41	17:46	605.0	604.0	0.0	0.0	0.0	0.0	198.4	275.8	-8.1	-6.3	3.0	2.0	-18.8	-15.3	43.0	3.0	-18.85	-15.32	12.02.1999	03:00	-6.3	79.0	2.0	0.0	1.309113771	43	3.0	-0.00	0.00	0.00	0.00	198.44	275.81	283.06	-8.09
1999-02-12 04:00:00	12.02.1999	04:00	7:41	17:46	605.0	604.0	0.0	0.0	0.0	0.0	195.1	270.2	-9.4	-7.0	2.9	1.0	-20.1	-12.6	43.0	4.0	-20.05	-12.60	12.02.1999	04:00	-7.0	79.0	1.0	0.0	0.654556885	43	4.0	-0.00	0.00	0.00	0.00	195.07	270.24	280.03	-9.44
1999-02-12 05:00:00	12.02.1999	05:00	7:41	17:46	605.0	604.0	0.0	0.0	0.0	0.0	191.0	264.7	-10.8	-8.4	2.9	1.0	-21.4	-14.0	43.0	5.0	-21.37	-13.97	12.02.1999	05:00	-8.4	88.0	1.0	0.0	0.654556885	43	5.0	-0.00	0.00	0.00	0.00	190.98	264.73	274.19	-10.80
1999-02-12 06:00:00	12.02.1999	06:00	7:41	17:46	605.0	604.0	0.0	0.0	0.0	0.0	187.9	262.5	-11.3	-8.9	2.6	1.0	-22.1	-14.6	43.0	6.0	-22.11	-14.62	12.02.1999	06:00	-8.9	85.0	1.0	0.0	0.654556885	43	6.0	-0.00	0.00	0.00	0.00	187.86	262.52	272.04	-11.33
1999-02-12 07:00:00	12.02.1999	07:00	7:41	17:46	605.0	604.0	0.0	0.0	0.0	0.0	186.8	264.9	-10.7	-9.3	2.7	3.0	-21.9	-22.6	43.0	7.0	-21.93	-22.54	12.02.1999	07:00	-9.3	88.0	3.0	0.0	1.963670656	43	7.0	-0.00	0.00	0.00	0.00	186.80	264.90	270.40	-10.70
1999-02-12 08:00:00	12.02.1999	08:00	7:41	17:46	605.0	604.0	3.9	3.9	2.8	1.1	180.7	256.3	-12.9	-10.5	2.3	1.0	-23.6	-16.3	43.0	8.0	-11.55	-16.26	12.02.1999	08:00	-10.5	85.0	1.0	0.0	0.654556885	43	8.0	50.41	95.38	50.41	95.38	180.66	263.36	265.37	-11.02
1999-02-12 09:00:00	12.02.1999	09:00	7:41	17:46	605.0	604.0	138.1	125.7	66.5	59.2	178.3	265.0	-10.6	-11.1	2.2	1.0	-8.3	-11.7	43.0	9.0	-0.05	-11.71	12.02.1999	09:00	-11.1	85.0	1.0	1.0	0.654556885	43	9.0	155.36	242.58	135.94	220.75	178.25	272.14	262.92	-8.75
1999-02-12 10:00:00	12.02.1999	10:00	7:41	17:46	605.0	604.0	276.1	226.4	135.0	91.4	190.6	282.8	-6.3	-8.7	2.8	2.0	3.3	-9.9	43.0	10.0	7.50	-9.85	12.02.1999	10:00	-8.7	87.0	2.0	2.0	1.309113771	43	10.0	251.48	357.03	188.61	292.76	190.55	285.26	272.97	-5.67
1999-02-12 11:00:00	12.02.1999	11:00	7:41	17:46	605.0	604.0	382.7	176.0	68.8	107.2	214.9	286.8	-5.6	-7.5	3.0	2.0	5.6	-8.0	43.0	11.0	7.55	-7.99	12.02.1999	11:00	-7.5	87.0	2.0	6.0	1.309113771	43	11.0	321.75	431.84	80.44	198.65	214.93	286.57	279.00	-5.65
1999-02-12 12:00:00	12.02.1999	12:00	7:41	17:46	605.0	604.0	438.8	162.3	40.1	122.3	225.2	287.5	-5.5	-7.4	3.1	2.0	7.7	-7.1	43.0	12.0	8.04	-7.10	12.02.1999	12:00	-7.4	88.0	2.0	7.0	1.309113771	43	12.0	333.31	452.06	41.66	167.26	225.18	286.21	279.92	-5.86
1999-02-12 13:00:00	12.02.1999	13:00	7:41	17:46	605.0	604.0	507.0	370.1	306.1	64.0	212.3	315.4	1.1	-4.2	3.5	2.0	11.1	-3.2	43.0	13.0	9.94	-3.19	12.02.1999	13:00	-4.2	78.0	2.0	3.0	1.309113771	43	13.0	463.36	483.12	289.60	352.68	212.33	310.05	292.45	-0.10
1999-02-12 14:00:00	12.02.1999	14:00	7:41	17:46	605.0	604.0	466.7	424.7	389.6	35.0	211.0	317.0	1.5	-3.5	3.5	3.0	10.6	-7.0	43.0	14.0	8.32	-6.97	12.02.1999	14:00	-3.5	74.0	3.0	1.0	1.963670656	43	14.0	380.39	407.02	332.84	370.39	210.99	310.05	295.33	-0.08
1999-02-12 15:00:00	12.02.1999	15:00	7:41	17:46	605.0	604.0	377.4	343.4	305.0	38.4	209.9	315.5	1.2	-3.5	3.3	2.0	7.9	-3.9	43.0	15.0	3.70	-3.93	12.02.1999	15:00	-3.5	71.0	2.0	1.0	1.309113771	43	15.0	253.10	286.30	221.46	260.54	209.89	305.49	295.27	-1.11
1999-02-12 16:00:00	12.02.1999	16:00	7:41	17:46	605.0	604.0	245.7	135.1	79.5	55.6	224.5	301.0	-2.3	-3.2	3.4	2.0	0.9	-6.2	43.0	16.0	-5.28	-6.22	12.02.1999	16:00	-3.2	70.0	2.0	5.0	1.309113771	43	16.0	105.44	130.80	39.54	71.94	224.47	295.28	297.27	-3.67
1999-02-12 17:00:00	12.02.1999	17:00	7:41	17:46	605.0	604.0	83.5	53.5	33.2	20.3	217.7	292.2	-4.3	-3.6	3.4	2.0	-8.8	-9.9	43.0	17.0	-14.69	-9.92	12.02.1999	17:00	-3.6	73.0	2.0	4.0	1.309113771	43	17.0	-0.00	0.00	0.00	0.00	217.66	288.41	295.24	-5.23
1999-02-12 18:00:00	12.02.1999	18:00	7:41	17:46	605.0	604.0	0.0	0.0	0.0	0.0	207.5	281.5	-6.8	-4.4	3.3	1.0	-16.9	-9.7	43.0	18.0	-16.90	-9.66	12.02.1999	18:00	-4.4	74.0	1.0	2.0	0.654556885	43	18.0	-0.00	0.00	0.00	0.00	207.53	281.46	291.37	-6.80
1999-02-12 19:00:00	12.02.1999	19:00	7:41	17:46	605.0	604.0	0.0	0.0	0.0	0.0	201.0	280.9	-6.8	-5.0	2.8	2.0	-17.8	-14.1	43.0	19.0	-17.83	-14.11	12.02.1999	19:00	-5.0	67.0	2.0	1.0	1.309113771	43	19.0	-0.00	0.00	0.00	0.00	200.96	280.95	288.54	-6.85
1999-02-12 20:00:00	12.02.1999	20:00	7:41	17:46	605.0	604.0	0.0	0.0	0.0	0.0	198.2	281.7	-6.6	-5.6	2.7	5.0	-18.1	-25.4	43.0	20.0	-18.10	-25.37	12.02.1999	20:00	-5.6	68.0	5.0	0.0	3.272784426	43	20.0	-0.00	0.00	0.00	0.00	198.19	281.69	285.92	-6.63
1999-02-12 21:00:00	12.02.1999	21:00	7:41	17:46	605.0	604.0	0.0	0.0	0.0	0.0	198.2	279.9	-7.1	-5.6	2.7	3.0	-18.3	-18.5	43.0	21.0	-18.33	-18.54	12.02.1999	21:00	-5.6	68.0	3.0	0.0	1.963670656	43	21.0	-0.00	0.00	0.00	0.00	198.19	279.93	285.92	-7.06
1999-02-12 22:00:00	12.02.1999	22:00	7:41	17:46	605.0	604.0	0.0	0.0	0.0	0.0	197.6	276.8	-7.8	-6.0	2.8	2.0	-18.8	-15.2	43.0	22.0	-18.82	-15.16	12.02.1999	22:00	-6.0	72.0	2.0	0.0	1.309113771	43	22.0	-0.00	0.00	0.00	0.00	197.64	276.81	284.25	-7.83
1999-02-12 23:00:00	12.02.1999	23:00	7:41	17:46	605.0	604.0	0.0	0.0	0.0	0.0	197.3	276.0	-8.0	-6.2	2.8	2.0	-19.0	-15.3	43.0	23.0	-18.97	-15.37	12.02.1999	23:00	-6.2	74.0	2.0	0.0	1.309113771	43	23.0	-0.00	0.00	0.00	0.00	197.34	276.04	283.41	-8.02
1999-02-13 00:00:00																						nan	13.02.1999	00:00	-7.3	79.0	0.0	0.0	0.0	44
1999-02-13 01:00:00																						nan	13.02.1999	01:00	-7.8	81.0	0.0	0.0	0.0	44
1999-02-13 02:00:00	13.02.1999	02:00	7:39	17:47	608.0	607.0	0.0	0.0	0.0	0.0	188.8	264.4	-10.9	-8.4	2.6	1.0	-21.7	-14.2	44.0	2.0	-21.72	-14.15	13.02.1999	02:00	-8.4	80.0	1.0	0.0	0.654556885	44	2.0	-0.00	0.00	0.00	0.00	188.80	264.39	274.08	-10.86
1999-02-13 03:00:00	13.02.1999	03:00	7:39	17:47	608.0	607.0	0.0	0.0	0.0	0.0	192.7	264.3	-10.9	-8.6	2.7	1.0	-21.2	-14.1	44.0	3.0	-21.20	-14.10	13.02.1999	03:00	-8.6	85.0	1.0	3.0	0.654556885	44	3.0	-0.00	0.00	0.00	0.00	192.67	264.30	273.47	-10.93
1999-02-13 04:00:00	13.02.1999	04:00	7:39	17:47	608.0	607.0	0.0	0.0	0.0	0.0	192.8	265.0	-10.7	-8.4	2.7	1.0	-21.1	-13.9	44.0	4.0	-21.08	-13.93	13.02.1999	04:00	-8.4	82.0	1.0	3.0	0.654556885	44	4.0	-0.00	0.00	0.00	0.00	192.78	265.01	274.28	-10.75
1999-02-13 05:00:00	13.02.1999	05:00	7:39	17:47	608.0	607.0	0.0	0.0	0.0	0.0	191.9	263.8	-11.0	-8.7	2.7	1.0	-21.4	-14.2	44.0	5.0	-21.36	-14.23	13.02.1999	05:00	-8.7	84.0	1.0	3.0	0.654556885	44	5.0	-0.00	0.00	0.00	0.00	191.93	263.84	273.04	-11.04
1999-02-13 06:00:00																						nan	13.02.1999	06:00	-9.5	86.0	0.0	6.0	0.0	44
1999-02-13 07:00:00	13.02.1999	07:00	7:39	17:47	608.0	607.0	0.0	0.0	0.0	0.0	205.1	263.5	-11.3	-9.4	2.6	1.0	-19.6	-14.2	44.0	7.0	-19.61	-14.18	13.02.1999	07:00	-9.4	87.0	1.0	6.0	0.654556885	44	7.0	-0.00	0.00	0.00	0.00	205.12	263.50	270.92	-11.30
1999-02-13 08:00:00	13.02.1999	08:00	7:39	17:47	608.0	607.0	5.6	2.1	0.4	1.6	215.4	266.3	-10.7	-9.1	2.6	1.0	-17.5	-13.3	44.0	8.0	-11.57	-13.29	13.02.1999	08:00	-9.1	86.0	1.0	7.0	0.654556885	44	8.0	52.43	99.48	6.55	36.81	215.36	269.04	272.62	-10.01
1999-02-13 09:00:00	13.02.1999	09:00	7:39	17:47	608.0	607.0	182.1	67.4	18.7	48.6	221.5	278.6	-7.7	-7.6	2.8	2.0	-5.9	-12.2	44.0	9.0	-0.67	-12.21	13.02.1999	09:00	-7.6	80.0	2.0	7.0	1.309113771	44	9.0	258.03	291.56	32.25	107.88	221.48	280.73	278.92	-7.15
1999-02-13 10:00:00	13.02.1999	10:00	7:39	17:47	608.0	607.0	329.4	121.9	37.2	84.7	228.7	288.7	-5.3	-6.1	3.0	3.0	2.6	-12.2	44.0	10.0	5.99	-12.21	13.02.1999	10:00	-6.1	77.0	3.0	7.0	1.963670656	44	10.0	385.65	412.42	48.21	152.59	228.68	289.44	285.39	-5.12
1999-02-13 11:00:00	13.02.1999	11:00	7:39	17:47	608.0	607.0	438.6	201.7	103.5	98.2	224.3	298.9	-2.8	-5.2	3.2	2.0	7.9	-5.3	44.0	11.0	9.57	-5.27	13.02.1999	11:00	-5.2	78.0	2.0	6.0	1.309113771	44	11.0	468.78	488.60	117.19	224.76	224.35	298.49	288.88	-2.91
1999-02-13 12:00:00	13.02.1999	12:00	7:39	17:47	608.0	607.0	501.1	230.5	120.6	109.9	227.9	303.9	-1.7	-4.0	3.2	3.0	10.9	-7.4	44.0	12.0	11.16	-7.41	13.02.1999	12:00	-4.0	70.0	3.0	6.0	1.963670656	44	12.0	497.49	514.61	124.37	236.72	227.90	302.34	294.07	-2.05
1999-02-13 13:00:00	13.02.1999	13:00	7:39	17:47	608.0	607.0	512.6	235.8	123.8	112.0	234.8	308.5	-0.7	-2.7	3.5	4.0	12.4	-9.6	44.0	13.0	11.33	-9.55	13.02.1999	13:00	-2.7	69.0	4.0	6.0	2.618227541	44	13.0	468.78	488.60	117.19	224.76	234.77	306.34	299.91	-1.21
1999-02-13 14:00:00	13.02.1999	14:00	7:39	17:47	608.0	607.0	472.2	174.7	56.3	118.4	245.0	305.1	-1.6	-3.0	3.6	4.0	11.4	-10.1	44.0	14.0	8.95	-10.14	13.02.1999	14:00	-3.0	73.0	4.0	7.0	2.618227541	44	14.0	385.65	412.42	48.21	152.59	244.98	302.79	299.15	-2.15
1999-02-13 15:00:00	13.02.1999	15:00	7:39	17:47	608.0	607.0	382.8	141.6	44.2	97.4	249.1	305.4	-1.6	-2.8	4.0	3.0	8.5	-7.0	44.0	15.0	4.53	-6.95	13.02.1999	15:00	-2.8	80.0	3.0	7.0	1.963670656	44	15.0	258.03	291.56	32.25	107.88	249.05	302.23	300.20	-2.32
1999-02-13 16:00:00	13.02.1999	16:00	7:39	17:47	608.0	607.0	250.9	92.8	27.1	65.7	249.3	302.5	-2.3	-2.7	4.0	3.0	2.9	-8.9	44.0	16.0	-2.61	-8.85	13.02.1999	16:00	-2.7	79.0	3.0	7.0	1.963670656	44	16.0	109.53	135.80	13.69	50.25	249.26	299.49	300.64	-2.97
1999-02-13 17:00:00	13.02.1999	17:00	7:39	17:47	608.0	607.0	88.4	40.7	17.5	23.1	235.6	297.7	-3.2	-2.7	3.6	3.0	-6.4	-12.2	44.0	17.0	-11.56	-12.15	13.02.1999	17:00	-2.7	71.0	3.0	6.0	1.963670656	44	17.0	-0.00	0.00	0.00	0.00	235.62	295.42	299.95	-3.77
1999-02-13 18:00:00	13.02.1999	18:00	7:39	17:47	608.0	607.0	0.0	0.0	0.0	0.0	232.6	291.5	-4.7	-3.3	3.4	2.0	-12.4	-10.9	44.0	18.0	-12.41	-10.90	13.02.1999	18:00	-3.3	72.0	2.0	6.0	1.309113771	44	18.0	-0.00	0.00	0.00	0.00	232.63	291.54	297.26	-4.66
1999-02-13 19:00:00	13.02.1999	19:00	7:39	17:47	608.0	607.0	0.0	0.0	0.0	0.0	242.3	289.3	-5.3	-3.8	3.6	1.0	-11.5	-7.3	44.0	19.0	-11.49	-7.30	13.02.1999	19:00	-3.8	78.0	1.0	7.0	0.654556885	44	19.0	-0.00	0.00	0.00	0.00	242.28	289.25	295.63	-5.33
1999-02-13 20:00:00	13.02.1999	20:00	7:39	17:47	608.0	607.0	0.0	0.0	0.0	0.0	223.2	287.6	-5.5	-4.0	3.5	2.0	-14.1	-11.9	44.0	20.0	-14.08	-11.95	13.02.1999	20:00	-4.0	78.0	2.0	5.0	1.309113771	44	20.0	-0.00	0.00	0.00	0.00	223.17	287.63	293.83	-5.49
1999-02-13 21:00:00	13.02.1999	21:00	7:39	17:47	608.0	607.0	0.0	0.0	0.0	0.0	243.7	291.5	-4.8	-3.7	3.7	2.0	-11.1	-10.6	44.0	21.0	-11.05	-10.67	13.02.1999	21:00	-3.7	80.0	2.0	7.0	1.309113771	44	21.0	-0.00	0.00	0.00	0.00	243.65	291.49	296.12	-4.80
1999-02-13 22:00:00	13.02.1999	22:00	7:39	17:47	608.0	607.0	0.0	0.0	0.0	0.0	245.6	292.5	-4.6	-3.5	3.9	2.0	-10.7	-10.3	44.0	22.0	-10.69	-10.32	13.02.1999	22:00	-3.5	82.0	2.0	7.0	1.309113771	44	22.0	-0.00	0.00	0.00	0.00	245.62	292.51	297.06	-4.58
1999-02-13 23:00:00	13.02.1999	23:00	7:39	17:47	608.0	607.0	0.0	0.0	0.0	0.0	245.2	290.8	-5.0	-3.5	3.8	1.0	-10.9	-6.8	44.0	23.0	-10.94	-6.83	13.02.1999	23:00	-3.5	81.0	1.0	7.0	0.654556885	44	23.0	-0.00	0.00	0.00	0.00	245.23	290.83	297.04	-4.98
1999-02-14 00:00:00	14.02.1999	00:00	7:38	17:49	611.0	611.0	0.0	0.0	0.0	0.0	245.2	290.8	-5.0	-3.5	3.8	1.0	-10.9	-6.8	45.0	0.0	-10.94	-6.83	14.02.1999	00:00	-3.5	81.0	1.0	7.0	0.654556885	45	0.0	-0.00	0.00	0.00	0.00	245.23	290.83	297.04	-4.98
1999-02-14 01:00:00																						nan	14.02.1999	01:00	-3.6	80.0	0.0	7.0	0.0	45
1999-02-14 02:00:00	14.02.1999	02:00	7:38	17:49	611.0	611.0	0.0	0.0	0.0	0.0	233.1	288.1	-5.5	-3.7	3.7	1.0	-12.8	-7.7	45.0	2.0	-12.77	-7.66	14.02.1999	02:00	-3.7	79.0	1.0	6.0	0.654556885	45	2.0	-0.00	0.00	0.00	0.00	233.09	288.13	295.59	-5.49
1999-02-14 03:00:00	14.02.1999	03:00	7:38	17:49	611.0	611.0	0.0	0.0	0.0	0.0	215.7	284.2	-6.2	-4.0	3.9	1.0	-15.5	-8.7	45.0	3.0	-15.47	-8.73	14.02.1999	03:00	-4.0	85.0	1.0	3.0	0.654556885	45	3.0	-0.00	0.00	0.00	0.00	215.71	284.22	293.46	-6.23
1999-02-14 04:00:00	14.02.1999	04:00	7:38	17:49	611.0	611.0	0.0	0.0	0.0	0.0	226.1	285.5	-6.0	-4.1	4.0	1.0	-14.0	-8.3	45.0	4.0	-13.98	-8.26	14.02.1999	04:00	-4.1	88.0	1.0	5.0	0.654556885	45	4.0	-0.00	0.00	0.00	0.00	226.07	285.53	293.56	-6.03
1999-02-14 05:00:00	14.02.1999	05:00	7:38	17:49	611.0	611.0	0.0	0.0	0.0	0.0	242.6	288.6	-5.5	-4.0	3.7	1.0	-11.5	-7.4	45.0	5.0	-11.53	-7.41	14.02.1999	05:00	-4.0	82.0	1.0	7.0	0.654556885	45	5.0	-0.00	0.00	0.00	0.00	242.64	288.58	294.80	-5.49
1999-02-14 06:00:00																						nan	14.02.1999	06:00	-3.8	80.0	0.0	7.0	0.0	45
1999-02-14 07:00:00																						nan	14.02.1999	07:00	-3.9	83.0	0.0	7.0	0.0	45
1999-02-14 08:00:00	14.02.1999	08:00	7:38	17:49	611.0	611.0	21.3	6.0	0.0	6.0	257.9	294.6	-4.2	-3.5	3.8	2.0	-7.9	-9.4	45.0	8.0	-2.17	-9.40	14.02.1999	08:00	-3.5	81.0	2.0	8.0	1.309113771	45	8.0	113.66	140.84	0.00	39.44	257.94	296.60	297.68	-3.76
1999-02-14 09:00:00	14.02.1999	09:00	7:38	17:49	611.0	611.0	187.2	69.3	19.3	50.0	247.2	299.2	-3.0	-3.1	3.9	2.0	-0.5	-6.5	45.0	9.0	4.49	-6.47	14.02.1999	09:00	-3.1	80.0	2.0	7.0	1.309113771	45	9.0	262.99	296.86	32.87	109.84	247.24	301.49	298.83	-2.48
1999-02-14 10:00:00	14.02.1999	10:00	7:38	17:49	611.0	611.0	334.8	93.7	0.0	93.7	262.8	305.5	-1.7	-2.6	4.0	2.0	7.5	-3.1	45.0	10.0	10.87	-3.14	14.02.1999	10:00	-2.6	79.0	2.0	8.0	1.309113771	45	10.0	390.94	417.85	0.00	117.00	262.81	306.28	301.74	-1.54
1999-02-14 11:00:00	14.02.1999	11:00	7:38	17:49	611.0	611.0	444.0	124.3	0.0	124.3	265.4	312.4	-0.2	-2.2	4.1	1.0	12.7	3.0	45.0	11.0	14.56	3.00	14.02.1999	11:00	-2.2	79.0	1.0	8.0	0.654556885	45	11.0	474.21	494.11	0.00	138.35	265.37	312.00	303.58	-0.26
1999-02-14 12:00:00	14.02.1999	12:00	7:38	17:49	611.0	611.0	506.6	141.9	0.0	141.9	270.3	318.0	1.0	-1.5	4.4	1.0	16.0	4.8	45.0	12.0	16.38	4.84	14.02.1999	12:00	-1.5	80.0	1.0	8.0	0.654556885	45	12.0	502.97	520.15	0.00	145.64	270.32	316.31	306.84	0.67
1999-02-14 13:00:00	14.02.1999	13:00	7:38	17:49	611.0	611.0	518.1	191.7	62.6	129.1	259.5	324.1	2.5	-0.9	4.4	1.0	16.2	5.3	45.0	13.0	14.98	5.30	14.02.1999	13:00	-0.9	77.0	1.0	7.0	0.654556885	45	13.0	474.21	494.11	59.28	182.82	259.48	320.36	308.90	1.70
1999-02-14 14:00:00	14.02.1999	14:00	7:38	17:49	611.0	611.0	477.6	391.7	342.1	49.6	231.1	348.5	8.1	0.5	4.3	1.0	15.5	5.9	45.0	14.0	12.90	5.86	14.02.1999	14:00	0.5	68.0	1.0	2.0	0.654556885	45	14.0	390.94	417.85	293.20	342.64	231.09	337.14	313.61	5.68
1999-02-14 15:00:00	14.02.1999	15:00	7:38	17:49	611.0	611.0	388.1	143.6	44.9	98.7	264.9	325.6	2.8	0.7	4.3	1.0	12.2	4.7	45.0	15.0	8.13	4.71	14.02.1999	15:00	0.7	67.0	1.0	7.0	0.654556885	45	15.0	262.99	296.86	32.87	109.84	264.87	319.94	316.18	1.54
1999-02-14 16:00:00	14.02.1999	16:00	7:38	17:49	611.0	611.0	256.1	94.8	27.7	67.1	263.3	319.5	1.5	0.7	4.1	1.0	6.3	2.4	45.0	16.0	0.76	2.37	14.02.1999	16:00	0.7	64.0	1.0	7.0	0.654556885	45	16.0	113.66	140.84	14.21	52.11	263.33	314.06	316.11	0.24
1999-02-14 17:00:00	14.02.1999	17:00	7:38	17:49	611.0	611.0	93.2	34.5	9.2	25.3	263.9	310.7	-0.5	-0.2	4.6	3.0	-1.8	-8.2	45.0	17.0	-6.59	-8.19	14.02.1999	17:00	-0.2	77.0	3.0	7.0	1.963670656	45	17.0	0.10	0.00	0.01	-0.00	263.86	308.67	312.17	-1.00
1999-02-14 18:00:00	14.02.1999	18:00	7:38	17:49	611.0	611.0	0.0	0.0	0.0	0.0	258.7	303.5	-2.1	-1.1	4.4	2.0	-7.8	-7.4	45.0	18.0	-7.80	-7.38	14.02.1999	18:00	-1.1	78.0	2.0	7.0	1.309113771	45	18.0	-0.00	0.00	0.00	0.00	258.66	303.52	307.99	-2.14
1999-02-14 19:00:00	14.02.1999	19:00	7:38	17:49	611.0	611.0	0.0	0.0	0.0	0.0	259.2	304.8	-1.9	-0.8	4.3	2.0	-7.6	-7.1	45.0	19.0	-7.59	-7.12	14.02.1999	19:00	-0.8	75.0	2.0	7.0	1.309113771	45	19.0	-0.00	0.00	0.00	0.00	259.24	304.77	309.32	-1.85
1999-02-14 20:00:00	14.02.1999	20:00	7:38	17:49	611.0	611.0	0.0	0.0	0.0	0.0	240.4	302.2	-2.2	-0.8	4.4	2.0	-10.1	-8.0	45.0	20.0	-10.15	-7.94	14.02.1999	20:00	-0.8	76.0	2.0	5.0	1.309113771	45	20.0	-0.00	0.00	0.00	0.00	240.36	302.21	308.38	-2.23
1999-02-14 21:00:00	14.02.1999	21:00	7:38	17:49	611.0	611.0	0.0	0.0	0.0	0.0	224.3	295.9	-3.5	-1.2	4.4	1.0	-12.9	-5.8	45.0	21.0	-12.90	-5.84	14.02.1999	21:00	-1.2	78.0	1.0	0.0	0.654556885	45	21.0	-0.00	0.00	0.00	0.00	224.31	295.88	305.84	-3.53
1999-02-14 22:00:00	14.02.1999	22:00	7:38	17:49	611.0	611.0	0.0	0.0	0.0	0.0	222.0	297.0	-3.2	-1.9	4.4	3.0	-13.1	-13.4	45.0	22.0	-13.06	-13.38	14.02.1999	22:00	-1.9	82.0	3.0	0.0	1.963670656	45	22.0	-0.00	0.00	0.00	0.00	221.96	296.96	302.70	-3.24
1999-02-14 23:00:00	14.02.1999	23:00	7:38	17:49	611.0	611.0	0.0	0.0	0.0	0.0	219.8	291.1	-4.6	-2.3	4.2	1.0	-14.1	-7.0	45.0	23.0	-14.07	-7.03	14.02.1999	23:00	-2.3	82.0	1.0	0.0	0.654556885	45	23.0	-0.00	0.00	0.00	0.00	219.82	291.08	300.87	-4.62
1999-02-15 00:00:00	15.02.1999	00:00	7:36	17:50	615.0	614.0	0.0	0.0	0.0	0.0	216.5	291.3	-4.5	-2.8	4.0	2.0	-14.5	-11.0	46.0	0.0	-14.47	-11.02	15.02.1999	00:00	-2.8	80.0	2.0	0.0	1.309113771	46	0.0	-0.00	0.00	0.00	0.00	216.49	291.29	298.57	-4.53
1999-02-15 01:00:00	15.02.1999	01:00	7:36	17:50	615.0	614.0	0.0	0.0	0.0	0.0	233.4	289.4	-5.2	-3.9	3.8	2.0	-12.6	-11.3	46.0	1.0	-12.58	-11.29	15.02.1999	01:00	-3.9	83.0	2.0	6.0	1.309113771	46	1.0	-0.00	0.00	0.00	0.00	233.42	289.37	294.76	-5.19
1999-02-15 02:00:00	15.02.1999	02:00	7:36	17:50	615.0	614.0	0.0	0.0	0.0	0.0	245.8	293.9	-4.3	-3.4	3.8	3.0	-10.5	-14.0	46.0	2.0	-10.50	-13.99	15.02.1999	02:00	-3.4	81.0	3.0	7.0	1.963670656	46	2.0	-0.00	0.00	0.00	0.00	245.83	293.87	297.49	-4.26
1999-02-15 03:00:00	15.02.1999	03:00	7:36	17:50	615.0	614.0	0.0	0.0	0.0	0.0	245.3	294.8	-4.0	-3.3	3.7	4.0	-10.4	-17.5	46.0	3.0	-10.45	-17.53	15.02.1999	03:00	-3.3	78.0	4.0	7.0	2.618227541	46	3.0	-0.00	0.00	0.00	0.00	245.25	294.83	297.89	-4.03
1999-02-15 04:00:00	15.02.1999	04:00	7:36	17:50	615.0	614.0	0.0	0.0	0.0	0.0	243.9	293.5	-4.3	-3.6	3.7	4.0	-10.8	-17.9	46.0	4.0	-10.78	-17.92	15.02.1999	04:00	-3.6	79.0	4.0	7.0	2.618227541	46	4.0	-0.00	0.00	0.00	0.00	243.86	293.50	296.55	-4.33
1999-02-15 05:00:00	15.02.1999	05:00	7:36	17:50	615.0	614.0	0.0	0.0	0.0	0.0	245.4	294.6	-4.1	-3.2	3.7	3.0	-10.5	-13.8	46.0	5.0	-10.45	-13.86	15.02.1999	05:00	-3.2	77.0	3.0	7.0	1.963670656	46	5.0	-0.00	0.00	0.00	0.00	245.44	294.61	298.32	-4.08
1999-02-15 06:00:00	15.02.1999	06:00	7:36	17:50	615.0	614.0	0.0	0.0	0.0	0.0	245.8	294.7	-4.1	-3.2	3.8	3.0	-10.4	-13.8	46.0	6.0	-10.40	-13.79	15.02.1999	06:00	-3.2	78.0	3.0	7.0	1.963670656	46	6.0	-0.00	0.00	0.00	0.00	245.85	294.65	298.34	-4.07
1999-02-15 07:00:00	15.02.1999	07:00	7:36	17:50	615.0	614.0	0.0	0.0	0.0	0.0	246.0	295.7	-3.8	-3.1	3.7	4.0	-10.2	-17.3	46.0	7.0	-10.26	-17.28	15.02.1999	07:00	-3.1	77.0	4.0	7.0	2.618227541	46	7.0	0.75	0.00	0.09	0.00	246.04	295.70	298.77	-3.83
1999-02-15 08:00:00	15.02.1999	08:00	7:36	17:50	615.0	614.0	25.3	9.4	2.6	6.8	246.8	297.2	-3.5	-2.7	3.7	3.0	-8.7	-12.9	46.0	8.0	-2.41	-12.86	15.02.1999	08:00	-2.7	73.0	3.0	7.0	1.963670656	46	8.0	117.85	145.93	14.73	54.00	246.77	299.38	300.51	-2.97
1999-02-15 09:00:00	15.02.1999	09:00	7:36	17:50	615.0	614.0	192.5	71.2	19.9	51.3	251.9	305.5	-1.6	-1.7	3.8	2.0	1.0	-4.9	46.0	9.0	5.83	-4.91	15.02.1999	09:00	-1.7	71.0	2.0	7.0	1.309113771	46	9.0	267.98	302.18	33.50	111.81	251.92	307.73	305.06	-1.08
1999-02-15 10:00:00	15.02.1999	10:00	7:36	17:50	615.0	614.0	340.2	125.9	38.4	87.4	260.3	321.1	1.8	0.3	3.9	1.0	9.5	3.3	46.0	10.0	12.73	3.28	15.02.1999	10:00	0.3	63.0	1.0	7.0	0.654556885	46	10.0	396.23	423.31	49.53	156.62	260.31	322.39	314.19	2.14
1999-02-15 11:00:00	15.02.1999	11:00	7:36	17:50	615.0	614.0	449.5	166.3	53.1	113.2	264.8	329.8	3.7	1.1	4.1	1.0	14.8	5.9	46.0	11.0	16.48	5.89	15.02.1999	11:00	1.1	62.0	1.0	7.0	0.654556885	46	11.0	479.65	499.65	59.96	184.87	264.78	329.28	317.95	3.61
1999-02-15 12:00:00	15.02.1999	12:00	7:36	17:50	615.0	614.0	512.2	281.7	185.1	96.6	250.7	334.2	4.8	1.8	4.5	3.0	16.4	-0.1	46.0	12.0	16.56	-0.12	15.02.1999	12:00	1.8	65.0	3.0	5.0	1.963670656	46	12.0	508.46	525.71	190.67	289.14	250.69	332.10	320.37	4.38
1999-02-15 13:00:00	15.02.1999	13:00	7:36	17:50	615.0	614.0	523.7	335.1	253.1	82.1	249.3	348.3	7.9	3.2	4.5	2.0	18.0	5.1	46.0	13.0	16.86	5.13	15.02.1999	13:00	3.2	59.0	2.0	4.0	1.309113771	46	13.0	479.65	499.65	239.83	319.78	249.26	343.19	326.62	6.77
1999-02-15 14:00:00	15.02.1999	14:00	7:36	17:50	615.0	614.0	483.1	352.7	288.4	64.3	245.9	346.4	7.5	3.6	4.5	3.0	16.6	1.4	46.0	14.0	14.43	1.37	15.02.1999	14:00	3.6	57.0	3.0	3.0	1.963670656	46	14.0	396.23	423.31	247.65	309.02	245.92	340.32	328.27	6.20
1999-02-15 15:00:00	15.02.1999	15:00	7:36	17:50	615.0	614.0	393.5	251.9	182.1	69.8	246.9	338.6	5.8	2.8	4.4	2.0	13.1	3.0	46.0	15.0	9.19	3.00	15.02.1999	15:00	2.8	59.0	2.0	4.0	1.309113771	46	15.0	267.98	302.18	133.99	193.40	246.94	331.11	324.69	4.21
1999-02-15 16:00:00	15.02.1999	16:00	7:36	17:50	615.0	614.0	261.4	143.7	84.9	58.9	250.6	327.4	3.4	2.3	4.3	2.0	7.1	0.4	46.0	16.0	1.27	0.40	15.02.1999	16:00	2.3	59.0	2.0	5.0	1.309113771	46	16.0	117.85	145.93	44.19	80.26	250.57	321.12	322.61	1.97
1999-02-15 17:00:00	15.02.1999	17:00	7:36	17:50	615.0	614.0	98.1	71.6	48.4	23.3	238.6	316.7	1.1	1.6	4.5	2.0	-2.3	-3.5	46.0	17.0	-9.31	-3.44	15.02.1999	17:00	1.6	65.0	2.0	3.0	1.309113771	46	17.0	0.75	0.00	0.47	0.00	238.55	311.42	318.87	-0.08
1999-02-15 18:00:00	15.02.1999	18:00	7:36	17:50	615.0	614.0	0.0	0.0	0.0	0.0	231.8	303.1	-1.9	0.4	4.7	1.0	-11.1	-4.1	46.0	18.0	-11.08	-4.09	15.02.1999	18:00	0.4	74.0	1.0	1.0	0.654556885	46	18.0	-0.00	0.00	0.00	0.00	231.77	303.11	313.20	-1.92
1999-02-15 19:00:00	15.02.1999	19:00	7:36	17:50	615.0	614.0	0.0	0.0	0.0	0.0	228.8	301.8	-2.2	-0.5	4.7	2.0	-11.6	-8.1	46.0	19.0	-11.60	-8.14	15.02.1999	19:00	-0.5	80.0	2.0	0.0	1.309113771	46	19.0	-0.00	0.00	0.00	0.00	228.83	301.81	309.11	-2.19
1999-02-15 20:00:00	15.02.1999	20:00	7:36	17:50	615.0	614.0	0.0	0.0	0.0	0.0	226.5	303.3	-1.8	-0.7	4.4	4.0	-11.7	-15.4	46.0	20.0	-11.71	-15.36	15.02.1999	20:00	-0.7	76.0	4.0	1.0	2.618227541	46	20.0	-0.00	0.00	0.00	0.00	226.53	303.26	308.12	-1.82
1999-02-15 21:00:00	15.02.1999	21:00	7:36	17:50	615.0	614.0	0.0	0.0	0.0	0.0	241.2	302.3	-2.2	-0.8	4.5	2.0	-10.0	-7.9	46.0	21.0	-10.04	-7.88	15.02.1999	21:00	-0.8	78.0	2.0	5.0	1.309113771	46	21.0	-0.00	0.00	0.00	0.00	241.16	302.31	308.42	-2.21
1999-02-15 22:00:00	15.02.1999	22:00	7:36	17:50	615.0	614.0	0.0	0.0	0.0	0.0	238.0	302.4	-2.2	-1.0	4.1	3.0	-10.4	-11.9	46.0	22.0	-10.41	-11.87	15.02.1999	22:00	-1.0	73.0	3.0	5.0	1.963670656	46	22.0	-0.00	0.00	0.00	0.00	237.99	302.41	307.39	-2.15
1999-02-15 23:00:00	15.02.1999	23:00	7:36	17:50	615.0	614.0	0.0	0.0	0.0	0.0	225.3	296.7	-3.3	-1.7	4.2	2.0	-12.7	-9.6	46.0	23.0	-12.68	-9.55	15.02.1999	23:00	-1.7	77.0	2.0	3.0	1.309113771	46	23.0	-0.00	0.00	0.00	0.00	225.26	296.68	303.72	-3.35
1999-02-16 00:00:00	16.02.1999	00:00	7:34	17:52	618.0	617.0	0.0	0.0	0.0	0.0	226.7	299.9	-2.6	-1.3	4.2	3.0	-12.1	-12.6	47.0	0.0	-12.11	-12.63	16.02.1999	00:00	-1.3	75.0	3.0	3.0	1.963670656	47	0.0	-0.00	0.00	0.00	0.00	226.68	299.89	305.52	-2.61
1999-02-16 01:00:00	16.02.1999	01:00	7:34	17:52	618.0	617.0	0.0	0.0	0.0	0.0	227.3	298.2	-3.0	-0.7	4.5	1.0	-12.2	-5.2	47.0	1.0	-12.24	-5.24	16.02.1999	01:00	-0.7	78.0	1.0	1.0	0.654556885	47	1.0	-0.00	0.00	0.00	0.00	227.28	298.23	308.16	-3.01
1999-02-16 02:00:00	16.02.1999	02:00	7:34	17:52	618.0	617.0	0.0	0.0	0.0	0.0	269.8	316.3	0.7	1.1	4.8	7.0	-5.0	-19.5	47.0	2.0	-5.02	-19.53	16.02.1999	02:00	1.1	72.0	7.0	7.0	4.581898197	47	2.0	-0.00	0.00	0.00	0.00	269.85	316.26	318.21	0.66
1999-02-16 03:00:00	16.02.1999	03:00	7:34	17:52	618.0	617.0	0.0	0.0	0.0	0.0	289.4	319.5	1.2	1.5	5.3	6.0	-2.5	-15.9	47.0	3.0	-2.45	-15.90	16.02.1999	03:00	1.5	78.0	6.0	8.0	3.927341312	47	3.0	-0.00	0.00	0.00	0.00	289.38	319.53	320.96	1.18
1999-02-16 04:00:00	16.02.1999	04:00	7:34	17:52	618.0	617.0	0.0	0.0	0.0	0.0	292.8	322.3	1.8	2.0	5.5	8.0	-1.8	-19.4	47.0	4.0	-1.78	-19.41	16.02.1999	04:00	2.0	78.0	8.0	8.0	5.236455082	47	4.0	-0.00	0.00	0.00	0.00	292.77	322.26	323.37	1.75
1999-02-16 05:00:00	16.02.1999	05:00	7:34	17:52	618.0	617.0	0.0	0.0	0.0	0.0	295.3	323.8	2.1	2.3	5.7	8.0	-1.3	-18.9	47.0	5.0	-1.33	-18.86	16.02.1999	05:00	2.3	79.0	8.0	8.0	5.236455082	47	5.0	-0.00	0.00	0.00	0.00	295.26	323.76	324.85	2.06
1999-02-16 06:00:00	16.02.1999	06:00	7:34	17:52	618.0	617.0	0.0	0.0	0.0	0.0	285.5	325.7	2.6	2.9	6.1	9.0	-2.2	-20.1	47.0	6.0	-2.21	-20.14	16.02.1999	06:00	2.9	81.0	9.0	7.0	5.891011967	47	6.0	-0.00	0.00	0.00	0.00	285.45	325.68	327.07	2.59
1999-02-16 07:00:00	16.02.1999	07:00	7:34	17:52	618.0	617.0	0.0	0.0	0.0	0.0	287.2	327.4	3.0	3.3	6.1	8.0	-1.8	-17.7	47.0	7.0	-1.83	-17.73	16.02.1999	07:00	3.3	79.0	8.0	7.0	5.236455082	47	7.0	1.64	0.13	0.21	0.05	287.22	327.43	328.97	2.96
1999-02-16 08:00:00	16.02.1999	08:00	7:34	17:52	618.0	617.0	29.6	11.0	3.0	8.0	288.1	327.9	3.1	3.3	6.3	9.0	-0.3	-19.0	47.0	8.0	5.36	-19.04	16.02.1999	08:00	3.3	81.0	9.0	7.0	5.891011967	47	8.0	122.08	151.06	15.26	55.89	288.06	328.95	329.01	3.29
1999-02-16 09:00:00	16.02.1999	09:00	7:34	17:52	618.0	617.0	197.8	55.4	0.0	55.4	305.0	332.0	3.8	3.6	6.4	9.0	8.8	-15.8	47.0	9.0	13.15	-15.83	16.02.1999	09:00	3.6	81.0	9.0	8.0	5.891011967	47	9.0	272.99	307.54	0.00	86.11	305.04	332.59	331.23	3.90
1999-02-16 10:00:00	16.02.1999	10:00	7:34	17:52	618.0	617.0	345.7	96.8	0.0	96.8	306.9	335.2	4.4	4.0	6.4	9.0	15.0	-13.3	47.0	10.0	18.07	-13.32	16.02.1999	10:00	4.0	79.0	9.0	8.0	5.891011967	47	10.0	401.54	428.79	0.00	120.06	306.92	335.48	333.15	4.50
1999-02-16 11:00:00	16.02.1999	11:00	7:34	17:52	618.0	617.0	455.1	127.4	0.0	127.4	305.3	335.0	4.4	3.7	6.4	8.0	18.8	-10.6	47.0	11.0	20.60	-10.58	16.02.1999	11:00	3.7	80.0	8.0	8.0	5.236455082	47	11.0	485.10	505.21	0.00	141.46	305.29	334.90	331.70	4.40
1999-02-16 12:00:00	16.02.1999	12:00	7:34	17:52	618.0	617.0	517.8	145.0	0.0	145.0	305.0	334.8	4.4	3.6	6.4	9.0	21.0	-11.8	47.0	12.0	21.44	-11.82	16.02.1999	12:00	3.6	81.0	9.0	8.0	5.891011967	47	12.0	513.95	531.30	0.00	148.76	305.04	334.35	331.23	4.28
1999-02-16 13:00:00	16.02.1999	13:00	7:34	17:52	618.0	617.0	529.2	148.2	0.0	148.2	305.5	335.9	4.6	3.8	6.3	9.0	21.5	-11.4	47.0	13.0	20.64	-11.44	16.02.1999	13:00	3.8	79.0	9.0	8.0	5.891011967	47	13.0	485.10	505.21	0.00	141.46	305.54	335.07	332.17	4.43
1999-02-16 14:00:00	16.02.1999	14:00	7:34	17:52	618.0	617.0	488.7	136.8	0.0	136.8	304.5	333.6	4.1	3.4	6.5	9.0	19.8	-12.4	47.0	14.0	17.60	-12.45	16.02.1999	14:00	3.4	83.0	9.0	8.0	5.891011967	47	14.0	401.54	428.79	0.00	120.06	304.51	332.62	330.29	3.91
1999-02-16 15:00:00	16.02.1999	15:00	7:34	17:52	618.0	617.0	352.9	98.8	0.0	98.8	305.7	332.7	3.9	3.4	6.7	8.0	14.9	-12.1	47.0	15.0	11.43	-12.16	16.02.1999	15:00	3.4	86.0	8.0	8.0	5.236455082	47	15.0	171.97	263.56	0.00	73.80	305.73	331.54	330.35	3.66
1999-02-16 16:00:00	16.02.1999	16:00	7:34	17:52	618.0	617.0	224.7	62.9	0.0	62.9	305.3	331.7	3.7	3.4	6.6	6.0	9.9	-9.5	47.0	16.0	5.33	-9.51	16.02.1999	16:00	3.4	85.0	6.0	8.0	3.927341312	47	16.0	62.49	115.01	0.00	32.20	305.33	330.22	330.33	3.37
1999-02-16 17:00:00	16.02.1999	17:00	7:34	17:52	618.0	617.0	103.0	28.8	0.0	28.8	303.6	329.2	3.2	3.2	6.5	6.0	4.6	-11.5	47.0	17.0	0.05	-11.52	16.02.1999	17:00	3.2	84.0	6.0	8.0	3.927341312	47	17.0	1.64	0.13	0.00	0.04	303.56	328.14	329.33	2.94
1999-02-16 18:00:00	16.02.1999	18:00	7:34	17:52	618.0	617.0	0.0	0.0	0.0	0.0	287.7	325.5	2.5	3.0	6.4	5.0	-2.0	-11.3	47.0	18.0	-1.98	-11.30	16.02.1999	18:00	3.0	85.0	5.0	7.0	3.272784426	47	18.0	-0.00	0.00	0.00	0.00	287.69	325.52	327.63	2.53
1999-02-16 19:00:00	16.02.1999	19:00	7:34	17:52	618.0	617.0	0.0	0.0	0.0	0.0	249.0	318.4	1.4	2.4	6.3	4.0	-7.2	-10.6	47.0	19.0	-7.19	-10.65	16.02.1999	19:00	2.4	87.0	4.0	2.0	2.618227541	47	19.0	-0.00	0.00	0.00	0.00	248.99	318.43	322.98	1.38
1999-02-16 20:00:00	16.02.1999	20:00	7:34	17:52	618.0	617.0	0.0	0.0	0.0	0.0	284.5	322.2	1.8	2.5	6.2	3.0	-2.7	-5.8	47.0	20.0	-2.71	-5.83	16.02.1999	20:00	2.5	85.0	3.0	7.0	1.963670656	47	20.0	-0.00	0.00	0.00	0.00	284.45	322.17	325.21	1.82
1999-02-16 21:00:00	16.02.1999	21:00	7:34	17:52	618.0	617.0	0.0	0.0	0.0	0.0	274.1	323.7	2.3	3.0	6.1	4.0	-3.7	-9.0	47.0	21.0	-3.69	-9.01	16.02.1999	21:00	3.0	81.0	4.0	6.0	2.618227541	47	21.0	-0.00	0.00	0.00	0.00	274.14	323.68	326.95	2.28
1999-02-16 22:00:00	16.02.1999	22:00	7:34	17:52	618.0	617.0	0.0	0.0	0.0	0.0	285.7	324.9	2.4	3.0	6.1	4.0	-2.3	-8.5	47.0	22.0	-2.26	-8.54	16.02.1999	22:00	3.0	80.0	4.0	7.0	2.618227541	47	22.0	-0.00	0.00	0.00	0.00	285.69	324.93	327.53	2.43
1999-02-16 23:00:00	16.02.1999	23:00	7:34	17:52	618.0	617.0	0.0	0.0	0.0	0.0	272.7	322.4	2.0	2.9	5.9	3.0	-4.0	-6.0	47.0	23.0	-4.00	-6.03	16.02.1999	23:00	2.9	79.0	3.0	6.0	1.963670656	47	23.0	-0.00	0.00	0.00	0.00	272.71	322.41	326.43	2.01
1999-02-17 00:00:00	17.02.1999	00:00	7:32	17:54	621.0	621.0	0.0	0.0	0.0	0.0	283.0	322.8	2.0	2.4	6.0	6.0	-2.8	-14.9	48.0	0.0	-2.80	-14.86	17.02.1999	00:00	2.4	83.0	6.0	7.0	3.927341312	48	0.0	-0.00	0.00	0.00	0.00	283.02	322.77	324.68	1.97
1999-02-17 01:00:00	17.02.1999	01:00	7:32	17:54	621.0	621.0	0.0	0.0	0.0	0.0	284.2	323.9	2.2	2.7	6.0	5.0	-2.5	-11.9	48.0	1.0	-2.55	-11.86	17.02.1999	01:00	2.7	81.0	5.0	7.0	3.272784426	48	1.0	-0.00	0.00	0.00	0.00	284.15	323.88	326.10	2.21
1999-02-17 02:00:00	17.02.1999	02:00	7:32	17:54	621.0	621.0	0.0	0.0	0.0	0.0	298.7	326.0	2.5	2.8	5.9	6.0	-0.7	-13.8	48.0	2.0	-0.72	-13.80	17.02.1999	02:00	2.8	79.0	6.0	8.0	3.927341312	48	2.0	-0.00	0.00	0.00	0.00	298.68	325.95	327.27	2.51
1999-02-17 03:00:00	17.02.1999	03:00	7:32	17:54	621.0	621.0	0.0	0.0	0.0	0.0	300.0	325.9	2.5	2.8	6.1	5.0	-0.6	-11.1	48.0	3.0	-0.59	-11.12	17.02.1999	03:00	2.8	82.0	5.0	8.0	3.272784426	48	3.0	-0.00	0.00	0.00	0.00	299.99	325.89	327.34	2.48
1999-02-17 04:00:00	17.02.1999	04:00	7:32	17:54	621.0	621.0	0.0	0.0	0.0	0.0	298.8	324.8	2.3	2.5	6.1	7.0	-0.8	-16.4	48.0	4.0	-0.83	-16.38	17.02.1999	04:00	2.5	84.0	7.0	8.0	4.581898197	48	4.0	-0.00	0.00	0.00	0.00	298.78	324.82	325.92	2.25
1999-02-17 05:00:00	17.02.1999	05:00	7:32	17:54	621.0	621.0	0.0	0.0	0.0	0.0	298.9	326.7	2.7	2.9	5.9	8.0	-0.6	-17.9	48.0	5.0	-0.62	-17.89	17.02.1999	05:00	2.9	78.0	8.0	8.0	5.236455082	48	5.0	-0.00	0.00	0.00	0.00	298.91	326.68	327.74	2.67
1999-02-17 06:00:00	17.02.1999	06:00	7:32	17:54	621.0	621.0	0.0	0.0	0.0	0.0	298.6	325.3	2.4	2.6	6.0	8.0	-0.8	-18.3	48.0	6.0	-0.79	-18.29	17.02.1999	06:00	2.6	82.0	8.0	8.0	5.236455082	48	6.0	-0.00	0.00	0.00	0.00	298.62	325.35	326.37	2.37
1999-02-17 07:00:00	17.02.1999	07:00	7:32	17:54	621.0	621.0	0.0	0.0	0.0	0.0	298.0	325.8	2.5	2.7	5.9	9.0	-0.8	-20.0	48.0	7.0	-0.77	-20.01	17.02.1999	07:00	2.7	79.0	9.0	8.0	5.891011967	48	7.0	2.77	0.79	0.00	0.22	297.99	325.83	326.79	2.49
1999-02-17 08:00:00	17.02.1999	08:00	7:32	17:54	621.0	621.0	34.1	9.5	0.0	9.5	297.8	326.4	2.6	2.8	5.8	8.0	0.7	-17.6	48.0	8.0	5.96	-17.64	17.02.1999	08:00	2.8	77.0	8.0	8.0	5.236455082	48	8.0	126.36	156.23	0.00	43.74	297.77	327.28	327.23	2.81
1999-02-17 09:00:00	17.02.1999	09:00	7:32	17:54	621.0	621.0	203.2	56.9	0.0	56.9	297.9	326.7	2.7	2.5	6.0	7.0	7.8	-13.7	48.0	9.0	12.21	-13.68	17.02.1999	09:00	2.5	82.0	7.0	8.0	4.581898197	48	9.0	278.02	312.93	0.00	87.62	297.94	327.50	325.88	2.86
1999-02-17 10:00:00	17.02.1999	10:00	7:32	17:54	621.0	621.0	351.2	98.3	0.0	98.3	298.5	329.9	3.4	2.9	5.8	8.0	13.9	-13.3	48.0	10.0	17.04	-13.34	17.02.1999	10:00	2.9	77.0	8.0	8.0	5.236455082	48	10.0	406.86	434.30	0.00	121.60	298.45	330.16	327.72	3.44
1999-02-17 11:00:00	17.02.1999	11:00	7:32	17:54	621.0	621.0	460.7	129.0	0.0	129.0	299.8	331.4	3.7	3.1	5.9	10.0	18.2	-15.3	48.0	11.0	20.01	-15.34	17.02.1999	11:00	3.1	77.0	10.0	8.0	6.545568853	48	11.0	490.56	510.80	0.00	143.02	299.82	331.29	328.69	3.67
1999-02-17 12:00:00	17.02.1999	12:00	7:32	17:54	621.0	621.0	440.2	162.9	35.7	127.2	276.7	324.5	2.4	1.0	5.9	4.0	16.5	-3.8	48.0	12.0	16.95	-3.83	17.02.1999	12:00	1.0	90.0	4.0	7.0	2.618227541	48	12.0	297.03	453.40	37.13	167.76	276.67	323.60	318.10	2.23
1999-02-17 13:00:00	17.02.1999	13:00	7:32	17:54	621.0	621.0	488.2	136.7	0.0	136.7	295.1	329.0	3.2	1.9	6.0	4.0	18.6	-2.3	48.0	13.0	17.61	-2.25	17.02.1999	13:00	1.9	85.0	4.0	8.0	2.618227541	48	13.0	359.11	464.49	0.00	130.06	295.11	327.64	323.04	2.92
1999-02-17 14:00:00	17.02.1999	14:00	7:32	17:54	621.0	621.0	411.8	115.3	0.0	115.3	286.3	320.0	1.3	0.3	5.6	4.0	14.2	-5.4	48.0	14.0	11.80	-5.39	17.02.1999	14:00	0.3	90.0	4.0	8.0	2.618227541	48	14.0	211.24	353.80	0.00	99.06	286.31	318.36	315.49	0.95
1999-02-17 15:00:00	17.02.1999	15:00	7:32	17:54	621.0	621.0	404.3	113.2	0.0	113.2	290.0	324.1	2.2	1.2	5.6	4.0	14.6	-4.4	48.0	15.0	10.91	-4.44	17.02.1999	15:00	1.2	84.0	4.0	8.0	2.618227541	48	15.0	278.02	312.93	0.00	87.62	289.96	321.94	319.66	1.71
1999-02-17 16:00:00	17.02.1999	16:00	7:32	17:54	621.0	621.0	222.4	62.3	0.0	62.3	286.9	317.9	0.8	0.5	5.6	4.0	6.6	-7.9	48.0	16.0	1.88	-7.90	17.02.1999	16:00	0.5	88.0	4.0	8.0	2.618227541	48	16.0	57.47	113.76	0.00	31.85	286.87	315.96	316.40	0.40
1999-02-17 17:00:00	17.02.1999	17:00	7:32	17:54	621.0	621.0	43.4	6.1	0.0	6.1	286.7	313.3	-0.2	0.3	5.7	2.0	-2.5	-4.1	48.0	17.0	-3.50	-4.10	17.02.1999	17:00	0.3	91.0	2.0	8.0	1.309113771	48	17.0	0.01	0.00	0.00	0.00	286.69	312.86	315.51	-0.30
1999-02-17 18:00:00	17.02.1999	18:00	7:32	17:54	621.0	621.0	0.0	0.0	0.0	0.0	288.2	314.7	0.1	0.7	5.7	2.0	-3.1	-4.0	48.0	18.0	-3.13	-4.03	17.02.1999	18:00	0.7	88.0	2.0	8.0	1.309113771	48	18.0	-0.00	0.00	0.00	0.00	288.22	314.66	317.35	0.09
1999-02-17 19:00:00	17.02.1999	19:00	7:32	17:54	621.0	621.0	0.0	0.0	0.0	0.0	272.6	310.5	-0.7	0.2	5.8	2.0	-5.4	-5.2	48.0	19.0	-5.36	-5.19	17.02.1999	19:00	0.2	93.0	2.0	7.0	1.309113771	48	19.0	-0.00	0.00	0.00	0.00	272.64	310.53	314.37	-0.68
1999-02-17 20:00:00	17.02.1999	20:00	7:32	17:54	621.0	621.0	0.0	0.0	0.0	0.0	272.9	312.3	-0.3	0.3	5.7	4.0	-5.1	-12.0	48.0	20.0	-5.12	-12.01	17.02.1999	20:00	0.3	92.0	4.0	7.0	2.618227541	48	20.0	-0.00	0.00	0.00	0.00	272.93	312.29	314.82	-0.28
1999-02-17 21:00:00	17.02.1999	21:00	7:32	17:54	621.0	621.0	0.0	0.0	0.0	0.0	287.0	315.1	0.2	0.7	5.5	3.0	-3.2	-7.7	48.0	21.0	-3.21	-7.66	17.02.1999	21:00	0.7	85.0	3.0	8.0	1.963670656	48	21.0	-0.00	0.00	0.00	0.00	287.01	315.07	317.29	0.20
1999-02-17 22:00:00	17.02.1999	22:00	7:32	17:54	621.0	621.0	0.0	0.0	0.0	0.0	288.5	318.4	0.9	1.3	5.3	5.0	-2.7	-13.5	48.0	22.0	-2.68	-13.49	17.02.1999	22:00	1.3	79.0	5.0	8.0	3.272784426	48	22.0	-0.00	0.00	0.00	0.00	288.47	318.38	320.03	0.93
1999-02-17 23:00:00	17.02.1999	23:00	7:32	17:54	621.0	621.0	0.0	0.0	0.0	0.0	287.7	314.7	0.1	0.5	5.7	4.0	-3.2	-11.2	48.0	23.0	-3.18	-11.21	17.02.1999	23:00	0.5	90.0	4.0	8.0	2.618227541	48	23.0	-0.00	0.00	0.00	0.00	287.65	314.70	316.44	0.10
1999-02-18 00:00:00	18.02.1999	00:00	7:31	17:55	625.0	623.0	0.0	0.0	0.0	0.0	290.6	317.3	0.7	1.0	5.8	5.0	-2.6	-13.6	49.0	0.0	-2.56	-13.62	18.02.1999	00:00	1.0	89.0	5.0	8.0	3.272784426	49	0.0	-0.00	0.00	0.00	0.00	290.62	317.34	318.80	0.67
1999-02-18 01:00:00	18.02.1999	01:00	7:31	17:55	625.0	623.0	0.0	0.0	0.0	0.0	294.4	319.8	1.2	1.5	6.1	5.0	-1.9	-12.8	49.0	1.0	-1.87	-12.82	18.02.1999	01:00	1.5	90.0	5.0	8.0	3.272784426	49	1.0	-0.00	0.00	0.00	0.00	294.38	319.81	321.22	1.19
1999-02-18 02:00:00	18.02.1999	02:00	7:31	17:55	625.0	623.0	0.0	0.0	0.0	0.0	294.8	319.9	1.2	1.5	6.2	5.0	-1.8	-12.8	49.0	2.0	-1.82	-12.77	18.02.1999	02:00	1.5	91.0	5.0	8.0	3.272784426	49	2.0	-0.00	0.00	0.00	0.00	294.76	319.85	321.23	1.19
1999-02-18 03:00:00	18.02.1999	03:00	7:31	17:55	625.0	623.0	0.0	0.0	0.0	0.0	294.5	319.4	1.1	1.4	6.2	5.0	-1.9	-12.9	49.0	3.0	-1.90	-12.90	18.02.1999	03:00	1.4	92.0	5.0	8.0	3.272784426	49	3.0	-0.00	0.00	0.00	0.00	294.46	319.40	320.77	1.09
1999-02-18 04:00:00	18.02.1999	04:00	7:31	17:55	625.0	623.0	0.0	0.0	0.0	0.0	297.5	322.1	1.7	1.9	6.4	7.0	-1.3	-17.2	49.0	4.0	-1.27	-17.16	18.02.1999	04:00	1.9	91.0	7.0	8.0	4.581898197	49	4.0	-0.00	0.00	0.00	0.00	297.46	322.12	323.16	1.67
1999-02-18 05:00:00	18.02.1999	05:00	7:31	17:55	625.0	623.0	0.0	0.0	0.0	0.0	299.1	323.6	2.0	2.2	6.4	7.0	-0.9	-16.7	49.0	5.0	-0.94	-16.69	18.02.1999	05:00	2.2	90.0	7.0	8.0	4.581898197	49	5.0	-0.00	0.00	0.00	0.00	299.12	323.55	324.59	1.97
1999-02-18 06:00:00	18.02.1999	06:00	7:31	17:55	625.0	623.0	0.0	0.0	0.0	0.0	297.8	322.3	1.7	2.0	6.4	5.0	-1.2	-12.0	49.0	6.0	-1.22	-12.03	18.02.1999	06:00	2.0	90.0	5.0	8.0	3.272784426	49	6.0	-0.00	0.00	0.00	0.00	297.76	322.26	323.62	1.70
1999-02-18 07:00:00	18.02.1999	07:00	7:31	17:55	625.0	623.0	0.0	0.0	0.0	0.0	299.8	323.9	2.0	2.3	6.5	6.0	-0.8	-14.2	49.0	7.0	-0.82	-14.22	18.02.1999	07:00	2.3	90.0	6.0	8.0	3.927341312	49	7.0	0.13	0.03	0.00	0.01	299.79	323.91	325.07	2.04
1999-02-18 08:00:00	18.02.1999	08:00	7:31	17:55	625.0	623.0	14.4	4.0	0.0	4.0	302.1	326.0	2.5	2.7	6.6	6.0	0.3	-13.4	49.0	8.0	4.53	-13.42	18.02.1999	08:00	2.7	89.0	6.0	8.0	3.927341312	49	8.0	50.51	111.87	0.00	31.32	302.13	326.86	326.99	2.67
1999-02-18 09:00:00	18.02.1999	09:00	7:31	17:55	625.0	623.0	169.7	47.5	0.0	47.5	303.3	329.5	3.2	3.1	6.5	6.0	7.3	-10.7	49.0	9.0	11.56	-10.73	18.02.1999	09:00	3.1	85.0	6.0	8.0	3.927341312	49	9.0	183.41	275.69	0.00	77.19	303.28	330.43	328.87	3.44
1999-02-18 10:00:00	18.02.1999	10:00	7:31	17:55	625.0	623.0	356.8	99.9	0.0	99.9	304.2	333.8	4.2	3.3	6.5	4.0	15.0	-2.1	49.0	10.0	18.13	-2.16	18.02.1999	10:00	3.3	84.0	4.0	8.0	2.618227541	49	10.0	412.19	439.83	0.00	123.15	304.24	334.30	329.82	4.28
1999-02-18 11:00:00	18.02.1999	11:00	7:31	17:55	625.0	623.0	466.3	130.6	0.0	130.6	306.6	336.8	4.8	3.7	6.6	5.0	19.5	-3.2	49.0	11.0	21.25	-3.22	18.02.1999	11:00	3.7	83.0	5.0	8.0	3.272784426	49	11.0	496.02	516.40	0.00	144.59	306.57	336.58	331.76	4.75
1999-02-18 12:00:00	18.02.1999	12:00	7:31	17:55	625.0	623.0	529.0	195.7	63.8	132.0	294.6	344.5	6.6	4.3	6.7	3.0	21.5	4.4	49.0	12.0	21.77	4.42	18.02.1999	12:00	4.3	81.0	3.0	7.0	1.963670656	49	12.0	524.95	542.53	65.62	200.74	294.59	343.05	333.92	6.26
1999-02-18 13:00:00	18.02.1999	13:00	7:31	17:55	625.0	623.0	540.4	200.0	65.3	134.6	295.5	348.7	7.4	4.5	6.7	2.0	22.3	8.3	49.0	13.0	21.22	8.28	18.02.1999	13:00	4.5	80.0	2.0	7.0	1.309113771	49	13.0	496.02	516.40	62.00	191.07	295.49	345.62	334.88	6.80
1999-02-18 14:00:00	18.02.1999	14:00	7:31	17:55	625.0	623.0	499.7	184.9	59.7	125.2	296.3	347.4	7.2	4.5	6.9	2.0	20.9	7.8	49.0	14.0	18.56	7.81	18.02.1999	14:00	4.5	82.0	2.0	7.0	1.309113771	49	14.0	412.19	439.83	51.52	162.74	296.30	343.48	334.92	6.34
1999-02-18 15:00:00	18.02.1999	15:00	7:31	17:55	625.0	623.0	409.7	114.7	0.0	114.7	312.1	343.4	6.2	4.5	7.0	2.0	18.6	7.0	49.0	15.0	14.91	6.99	18.02.1999	15:00	4.5	83.0	2.0	8.0	1.309113771	49	15.0	283.07	318.33	0.00	89.13	312.06	340.09	335.71	5.45
1999-02-18 16:00:00	18.02.1999	16:00	7:31	17:55	625.0	623.0	277.0	77.6	0.0	77.6	312.5	341.6	5.8	4.5	7.1	1.0	13.5	8.2	49.0	16.0	8.61	8.22	18.02.1999	16:00	4.5	84.0	1.0	8.0	0.654556885	49	16.0	129.08	161.43	0.00	45.20	312.46	337.00	335.73	4.77
1999-02-18 17:00:00	18.02.1999	17:00	7:31	17:55	625.0	623.0	112.8	31.6	0.0	31.6	311.8	335.4	4.4	4.4	7.0	3.0	6.4	-0.9	49.0	17.0	1.59	-0.90	18.02.1999	17:00	4.4	84.0	3.0	8.0	1.963670656	49	17.0	4.15	2.16	0.00	0.61	311.78	333.48	335.24	4.02
1999-02-18 18:00:00																						nan	18.02.1999	18:00	4.1	87.0	0.0	8.0	0.0	49
1999-02-18 19:00:00	18.02.1999	19:00	7:31	17:55	625.0	623.0	0.0	0.0	0.0	0.0	310.3	329.9	3.3	3.9	7.2	1.0	1.0	3.1	49.0	19.0	0.96	3.15	18.02.1999	19:00	3.9	89.0	1.0	8.0	0.654556885	49	19.0	-0.00	0.00	0.00	0.00	310.29	329.95	332.87	3.26
1999-02-18 20:00:00	18.02.1999	20:00	7:31	17:55	625.0	623.0	0.0	0.0	0.0	0.0	311.3	331.7	3.6	4.1	7.2	2.0	1.3	0.3	49.0	20.0	1.25	0.36	18.02.1999	20:00	4.1	88.0	2.0	8.0	1.309113771	49	20.0	-0.00	0.00	0.00	0.00	311.28	331.67	333.83	3.63
1999-02-18 21:00:00	18.02.1999	21:00	7:31	17:55	625.0	623.0	0.0	0.0	0.0	0.0	311.0	331.2	3.5	3.9	7.3	3.0	1.2	-3.1	49.0	21.0	1.18	-3.07	18.02.1999	21:00	3.9	91.0	3.0	8.0	1.963670656	49	21.0	-0.00	0.00	0.00	0.00	311.02	331.25	332.90	3.54
1999-02-18 22:00:00	18.02.1999	22:00	7:31	17:55	625.0	623.0	0.0	0.0	0.0	0.0	310.3	330.7	3.4	3.8	7.3	3.0	1.1	-3.2	49.0	22.0	1.06	-3.19	18.02.1999	22:00	3.8	91.0	3.0	8.0	1.963670656	49	22.0	-0.00	0.00	0.00	0.00	310.34	330.74	332.41	3.43
1999-02-18 23:00:00	18.02.1999	23:00	7:31	17:55	625.0	623.0	0.0	0.0	0.0	0.0	310.3	330.7	3.4	3.8	7.3	3.0	1.1	-3.2	49.0	23.0	1.06	-3.19	18.02.1999	23:00	3.8	91.0	3.0	8.0	1.963670656	49	23.0	-0.00	0.00	0.00	0.00	310.34	330.74	332.41	3.43
1999-02-19 00:00:00	19.02.1999	00:00	7:29	17:57	628.0	627.0	0.0	0.0	0.0	0.0	311.0	331.2	3.5	3.9	7.3	3.0	1.2	-3.1	50.0	0.0	1.18	-3.07	19.02.1999	00:00	3.9	91.0	3.0	8.0	1.963670656	50	0.0	-0.00	0.00	0.00	0.00	311.02	331.25	332.90	3.54
1999-02-19 01:00:00	19.02.1999	01:00	7:29	17:57	628.0	627.0	0.0	0.0	0.0	0.0	311.7	331.7	3.6	4.0	7.4	3.0	1.3	-2.9	50.0	1.0	1.31	-2.93	19.02.1999	01:00	4.0	91.0	3.0	8.0	1.963670656	50	1.0	-0.00	0.00	0.00	0.00	311.70	331.75	333.39	3.64
1999-02-19 02:00:00	19.02.1999	02:00	7:29	17:57	628.0	627.0	0.0	0.0	0.0	0.0	314.4	333.8	4.1	4.4	7.6	3.0	1.8	-2.4	50.0	2.0	1.81	-2.39	19.02.1999	02:00	4.4	91.0	3.0	8.0	1.963670656	50	2.0	-0.00	0.00	0.00	0.00	314.42	333.77	335.37	4.05
1999-02-19 03:00:00	19.02.1999	03:00	7:29	17:57	628.0	627.0	0.0	0.0	0.0	0.0	318.1	336.8	4.7	5.0	7.8	3.0	2.5	-1.6	50.0	3.0	2.52	-1.62	19.02.1999	03:00	5.0	90.0	3.0	8.0	1.963670656	50	3.0	-0.00	0.00	0.00	0.00	318.14	336.78	338.33	4.67
1999-02-19 04:00:00	19.02.1999	04:00	7:29	17:57	628.0	627.0	0.0	0.0	0.0	0.0	324.6	341.4	5.6	5.9	8.4	3.0	3.7	-0.3	50.0	4.0	3.68	-0.35	19.02.1999	04:00	5.9	91.0	3.0	8.0	1.963670656	50	4.0	-0.00	0.00	0.00	0.00	324.58	341.43	342.84	5.60
1999-02-19 05:00:00	19.02.1999	05:00	7:29	17:57	628.0	627.0	0.0	0.0	0.0	0.0	327.3	344.2	6.2	6.4	8.6	4.0	4.2	-2.7	50.0	5.0	4.25	-2.71	19.02.1999	05:00	6.4	89.0	4.0	8.0	2.618227541	50	5.0	-0.00	0.00	0.00	0.00	327.29	344.16	345.33	6.15
1999-02-19 06:00:00	19.02.1999	06:00	7:29	17:57	628.0	627.0	0.0	0.0	0.0	0.0	329.0	346.0	6.5	6.7	8.6	6.0	4.6	-7.3	50.0	6.0	4.61	-7.33	19.02.1999	06:00	6.7	88.0	6.0	8.0	3.927341312	50	6.0	-0.00	0.00	0.00	0.00	328.98	345.97	346.82	6.52
1999-02-19 07:00:00	19.02.1999	07:00	7:29	17:57	628.0	627.0	0.0	0.0	0.0	0.0	329.0	346.4	6.6	6.8	8.5	6.0	4.7	-7.2	50.0	7.0	4.68	-7.22	19.02.1999	07:00	6.8	86.0	6.0	8.0	3.927341312	50	7.0	0.99	0.63	0.00	0.18	328.96	346.42	347.30	6.61
1999-02-19 08:00:00	19.02.1999	08:00	7:29	17:57	628.0	627.0	23.1	6.5	0.0	6.5	330.0	347.7	6.9	7.0	8.5	7.0	5.8	-8.6	50.0	8.0	10.23	-8.65	19.02.1999	08:00	7.0	85.0	7.0	8.0	4.581898197	50	8.0	70.86	130.43	0.00	36.52	329.96	348.66	348.29	7.08
1999-02-19 09:00:00	19.02.1999	09:00	7:29	17:57	628.0	627.0	214.1	79.2	22.2	57.0	314.6	350.9	7.7	7.3	8.4	5.0	12.7	-1.7	50.0	9.0	16.93	-1.70	19.02.1999	09:00	7.3	82.0	5.0	7.0	3.272784426	50	9.0	288.13	323.77	36.02	119.79	314.60	352.20	348.95	7.98
1999-02-19 10:00:00	19.02.1999	10:00	7:29	17:57	628.0	627.0	362.4	101.5	0.0	101.5	333.5	355.6	8.5	7.9	8.3	8.0	19.8	-4.8	50.0	10.0	22.75	-4.79	19.02.1999	10:00	7.9	78.0	8.0	8.0	5.236455082	50	10.0	417.52	445.38	0.00	124.71	333.46	355.88	352.75	8.55
1999-02-19 11:00:00	19.02.1999	11:00	7:29	17:57	628.0	627.0	472.0	132.2	0.0	132.2	333.6	355.9	8.6	7.8	8.5	9.0	23.7	-5.2	50.0	11.0	25.35	-5.15	19.02.1999	11:00	7.8	80.0	9.0	8.0	5.891011967	50	11.0	501.47	522.01	0.00	146.16	333.56	355.77	352.28	8.53
1999-02-19 12:00:00	19.02.1999	12:00	7:29	17:57	628.0	627.0	534.7	149.7	0.0	149.7	334.3	357.0	8.8	7.9	8.5	9.0	25.9	-4.3	50.0	12.0	26.34	-4.28	19.02.1999	12:00	7.9	80.0	9.0	8.0	5.891011967	50	12.0	530.44	548.17	0.00	153.49	334.25	356.51	352.79	8.67
1999-02-19 13:00:00	19.02.1999	13:00	7:29	17:57	628.0	627.0	546.1	152.9	0.0	152.9	335.2	358.2	9.0	8.1	8.5	9.0	26.5	-3.8	50.0	13.0	25.61	-3.83	19.02.1999	13:00	8.1	79.0	9.0	8.0	5.891011967	50	13.0	501.47	522.01	0.00	146.16	335.24	357.31	353.80	8.83
1999-02-19 14:00:00	19.02.1999	14:00	7:29	17:57	628.0	627.0	505.2	141.5	0.0	141.5	336.4	358.3	9.0	8.1	8.9	8.0	25.2	-2.6	50.0	14.0	23.10	-2.57	19.02.1999	14:00	8.1	82.0	8.0	8.0	5.236455082	50	14.0	417.52	445.38	0.00	124.71	336.38	357.08	353.86	8.77
1999-02-19 15:00:00	19.02.1999	15:00	7:29	17:57	628.0	627.0	369.9	103.6	0.0	103.6	335.1	354.6	8.3	7.7	9.0	9.0	20.1	-6.3	50.0	15.0	16.83	-6.36	19.02.1999	15:00	7.7	86.0	9.0	8.0	5.891011967	50	15.0	186.43	280.41	0.00	78.52	335.07	353.47	351.88	8.03
1999-02-19 16:00:00	19.02.1999	16:00	7:29	17:57	628.0	627.0	282.2	79.0	0.0	79.0	336.7	356.3	8.6	8.2	8.8	9.0	17.3	-6.7	50.0	16.0	12.88	-6.72	19.02.1999	16:00	8.2	81.0	9.0	8.0	5.891011967	50	16.0	133.48	166.66	0.00	46.66	336.69	354.98	354.35	8.33
1999-02-19 17:00:00	19.02.1999	17:00	7:29	17:57	628.0	627.0	85.4	23.9	0.0	23.9	336.1	353.0	7.9	7.9	9.1	10.0	9.5	-11.2	50.0	17.0	6.01	-11.14	19.02.1999	17:00	7.9	85.0	10.0	8.0	6.545568853	50	17.0	1.03	0.65	0.00	0.18	336.09	352.35	352.88	7.79
1999-02-19 18:00:00	19.02.1999	18:00	7:29	17:57	628.0	627.0	0.0	0.0	0.0	0.0	336.7	353.3	8.0	8.1	9.0	10.0	6.1	-12.0	50.0	18.0	6.15	-11.98	19.02.1999	18:00	8.1	83.0	10.0	8.0	6.545568853	50	18.0	-0.00	0.00	0.00	0.00	336.74	353.32	353.87	7.98
1999-02-19 19:00:00	19.02.1999	19:00	7:29	17:57	628.0	627.0	0.0	0.0	0.0	0.0	337.1	353.3	8.0	8.1	9.1	10.0	6.2	-11.9	50.0	19.0	6.19	-11.93	19.02.1999	19:00	8.1	84.0	10.0	8.0	6.545568853	50	19.0	-0.00	0.00	0.00	0.00	337.10	353.35	353.89	7.99
1999-02-19 20:00:00	19.02.1999	20:00	7:29	17:57	628.0	627.0	0.0	0.0	0.0	0.0	336.8	352.8	7.9	8.0	9.1	9.0	6.1	-10.6	50.0	20.0	6.10	-10.57	19.02.1999	20:00	8.0	85.0	9.0	8.0	5.891011967	50	20.0	-0.00	0.00	0.00	0.00	336.76	352.81	353.40	7.88
1999-02-19 21:00:00	19.02.1999	21:00	7:29	17:57	628.0	627.0	0.0	0.0	0.0	0.0	337.4	352.9	7.9	8.0	9.3	9.0	6.2	-10.5	50.0	21.0	6.17	-10.50	19.02.1999	21:00	8.0	87.0	9.0	8.0	5.891011967	50	21.0	-0.00	0.00	0.00	0.00	337.44	352.87	353.43	7.88
1999-02-19 22:00:00	19.02.1999	22:00	7:29	17:57	628.0	627.0	0.0	0.0	0.0	0.0	338.8	353.9	8.1	8.2	9.5	10.0	6.4	-11.7	50.0	22.0	6.42	-11.67	19.02.1999	22:00	8.2	87.0	10.0	8.0	6.545568853	50	22.0	-0.00	0.00	0.00	0.00	338.78	353.95	354.46	8.09
1999-02-19 23:00:00	19.02.1999	23:00	7:29	17:57	628.0	627.0	0.0	0.0	0.0	0.0	338.4	353.4	8.0	8.1	9.5	9.0	6.3	-10.3	50.0	23.0	6.33	-10.30	19.02.1999	23:00	8.1	88.0	9.0	8.0	5.891011967	50	23.0	-0.00	0.00	0.00	0.00	338.43	353.41	353.96	7.99
1999-02-20 00:00:00	20.02.1999	00:00	7:27	17:59	631.0	631.0	0.0	0.0	0.0	0.0	340.4	355.0	8.3	8.4	9.7	9.0	6.7	-9.8	51.0	0.0	6.69	-9.75	20.02.1999	00:00	8.4	88.0	9.0	8.0	5.891011967	51	0.0	-0.00	0.00	0.00	0.00	340.45	354.97	355.50	8.29
1999-02-20 01:00:00	20.02.1999	01:00	7:27	17:59	631.0	631.0	0.0	0.0	0.0	0.0	340.4	355.0	8.3	8.4	9.7	9.0	6.7	-9.8	51.0	1.0	6.69	-9.75	20.02.1999	01:00	8.4	88.0	9.0	8.0	5.891011967	51	1.0	-0.00	0.00	0.00	0.00	340.45	354.97	355.50	8.29
1999-02-20 02:00:00	20.02.1999	02:00	7:27	17:59	631.0	631.0	0.0	0.0	0.0	0.0	342.5	356.5	8.6	8.7	9.9	9.0	7.0	-9.2	51.0	2.0	7.05	-9.24	20.02.1999	02:00	8.7	88.0	9.0	8.0	5.891011967	51	2.0	-0.00	0.00	0.00	0.00	342.46	356.53	357.04	8.59
1999-02-20 03:00:00	20.02.1999	03:00	7:27	17:59	631.0	631.0	0.0	0.0	0.0	0.0	343.2	357.5	8.8	8.9	9.8	8.0	7.2	-7.4	51.0	3.0	7.21	-7.42	20.02.1999	03:00	8.9	86.0	8.0	8.0	5.236455082	51	3.0	-0.00	0.00	0.00	0.00	343.17	357.46	358.05	8.78
1999-02-20 04:00:00	20.02.1999	04:00	7:27	17:59	631.0	631.0	0.0	0.0	0.0	0.0	343.8	358.1	8.9	9.0	9.9	10.0	7.3	-10.2	51.0	4.0	7.34	-10.23	20.02.1999	04:00	9.0	86.0	10.0	8.0	6.545568853	51	4.0	-0.00	0.00	0.00	0.00	343.84	358.08	358.56	8.90
1999-02-20 05:00:00	20.02.1999	05:00	7:27	17:59	631.0	631.0	0.0	0.0	0.0	0.0	344.9	359.1	9.1	9.2	9.9	9.0	7.5	-8.4	51.0	5.0	7.54	-8.43	20.02.1999	05:00	9.2	85.0	9.0	8.0	5.891011967	51	5.0	-0.00	0.00	0.00	0.00	344.87	359.06	359.58	9.09
1999-02-20 06:00:00	20.02.1999	06:00	7:27	17:59	631.0	631.0	0.0	0.0	0.0	0.0	343.2	358.0	8.9	9.0	9.6	10.0	7.3	-10.3	51.0	6.0	7.27	-10.28	20.02.1999	06:00	9.0	84.0	10.0	8.0	6.545568853	51	6.0	-0.00	0.00	0.00	0.00	343.19	358.03	358.53	8.90
1999-02-20 07:00:00	20.02.1999	07:00	7:27	17:59	631.0	631.0	0.0	0.0	0.0	0.0	342.2	356.9	8.7	8.8	9.6	8.0	7.1	-7.6	51.0	7.0	7.12	-7.61	20.02.1999	07:00	8.8	85.0	8.0	8.0	5.236455082	51	7.0	1.54	1.46	0.00	0.41	342.17	356.92	357.51	8.68
1999-02-20 08:00:00	20.02.1999	08:00	7:27	17:59	631.0	631.0	25.6	7.2	0.0	7.2	341.5	356.2	8.5	8.6	9.7	9.0	7.9	-9.1	51.0	8.0	12.23	-9.11	20.02.1999	08:00	8.6	87.0	9.0	8.0	5.891011967	51	8.0	70.66	133.02	0.00	37.24	341.47	356.98	356.51	8.70
1999-02-20 09:00:00	20.02.1999	09:00	7:27	17:59	631.0	631.0	180.1	50.4	0.0	50.4	340.5	357.0	8.7	8.5	9.5	9.0	13.9	-7.3	51.0	9.0	17.90	-7.32	20.02.1999	09:00	8.5	86.0	9.0	8.0	5.891011967	51	9.0	191.37	286.11	0.00	80.11	340.48	357.69	355.98	8.85
1999-02-20 10:00:00	20.02.1999	10:00	7:27	17:59	631.0	631.0	316.6	88.7	0.0	88.7	339.8	357.3	8.8	8.3	9.6	9.0	18.9	-5.9	51.0	10.0	21.79	-5.88	20.02.1999	10:00	8.3	88.0	9.0	8.0	5.891011967	51	10.0	282.35	397.77	0.00	111.38	339.78	357.62	354.98	8.85
1999-02-20 11:00:00	20.02.1999	11:00	7:27	17:59	631.0	631.0	424.1	118.7	0.0	118.7	341.1	359.4	9.2	8.5	9.8	9.0	23.0	-4.2	51.0	11.0	24.63	-4.20	20.02.1999	11:00	8.5	88.0	9.0	8.0	5.891011967	51	11.0	354.07	473.26	0.00	132.51	341.12	359.29	356.01	9.18
1999-02-20 12:00:00	20.02.1999	12:00	7:27	17:59	631.0	631.0	485.9	136.0	0.0	136.0	342.5	361.0	9.5	8.7	9.9	9.0	25.3	-3.1	51.0	12.0	25.71	-3.15	20.02.1999	12:00	8.7	88.0	9.0	8.0	5.891011967	51	12.0	379.28	499.09	0.00	139.75	342.46	360.56	357.04	9.42
1999-02-20 13:00:00	20.02.1999	13:00	7:27	17:59	631.0	631.0	497.0	139.2	0.0	139.2	344.5	363.1	9.9	9.0	10.1	8.0	26.0	-0.9	51.0	13.0	25.16	-0.96	20.02.1999	13:00	9.0	88.0	8.0	8.0	5.236455082	51	13.0	354.07	473.26	0.00	132.51	344.46	362.26	358.59	9.75
1999-02-20 14:00:00	20.02.1999	14:00	7:27	17:59	631.0	631.0	456.6	127.8	0.0	127.8	345.8	364.2	10.1	9.2	10.2	7.0	24.9	0.6	51.0	14.0	22.76	0.59	20.02.1999	14:00	9.2	88.0	7.0	8.0	4.581898197	51	14.0	282.35	397.77	0.00	111.38	345.80	362.96	359.63	9.88
1999-02-20 15:00:00	20.02.1999	15:00	7:27	17:59	631.0	631.0	367.9	136.1	31.9	104.3	329.4	363.4	10.1	9.3	10.3	7.0	21.6	-0.4	51.0	15.0	18.21	-0.40	20.02.1999	15:00	9.3	88.0	7.0	7.0	4.581898197	51	15.0	177.04	278.87	22.13	103.18	329.40	361.49	359.30	9.75
1999-02-20 16:00:00	20.02.1999	16:00	7:27	17:59	631.0	631.0	245.5	90.8	19.6	71.2	330.1	362.8	10.0	9.5	10.2	6.0	17.0	0.1	51.0	16.0	12.36	0.09	20.02.1999	16:00	9.5	86.0	6.0	7.0	3.927341312	51	16.0	73.32	134.92	9.16	49.92	330.09	360.58	360.30	9.56
1999-02-20 17:00:00	20.02.1999	17:00	7:27	17:59	631.0	631.0	89.5	33.1	5.8	27.3	330.7	360.6	9.6	9.6	10.3	5.0	10.4	0.1	51.0	17.0	6.19	0.12	20.02.1999	17:00	9.6	86.0	5.0	7.0	3.272784426	51	17.0	1.48	1.41	0.19	0.52	330.73	359.13	360.82	9.25
1999-02-20 18:00:00	20.02.1999	18:00	7:27	17:59	631.0	631.0	0.0	0.0	0.0	0.0	330.7	359.1	9.2	9.6	10.3	5.0	6.1	-1.3	51.0	18.0	6.13	-1.34	20.02.1999	18:00	9.6	86.0	5.0	7.0	3.272784426	51	18.0	-0.00	0.00	0.00	0.00	330.73	359.11	360.82	9.25
1999-02-20 19:00:00	20.02.1999	19:00	7:27	17:59	631.0	631.0	0.0	0.0	0.0	0.0	317.2	358.0	9.2	9.6	10.4	6.0	4.6	-3.9	51.0	19.0	4.63	-3.92	20.02.1999	19:00	9.6	87.0	6.0	6.0	3.927341312	51	19.0	-0.00	0.00	0.00	0.00	317.17	358.02	360.14	9.16
1999-02-20 20:00:00	20.02.1999	20:00	7:27	17:59	631.0	631.0	0.0	0.0	0.0	0.0	306.0	355.1	8.7	9.4	10.6	4.0	3.2	0.0	51.0	20.0	3.17	-0.03	20.02.1999	20:00	9.4	90.0	4.0	5.0	2.618227541	51	20.0	-0.00	0.00	0.00	0.00	305.99	355.13	358.61	8.68
1999-02-20 21:00:00	20.02.1999	21:00	7:27	17:59	631.0	631.0	0.0	0.0	0.0	0.0	328.4	356.3	8.7	9.1	10.3	4.0	5.6	0.5	51.0	21.0	5.61	0.47	20.02.1999	21:00	9.1	89.0	4.0	7.0	2.618227541	51	21.0	-0.00	0.00	0.00	0.00	328.41	356.30	358.28	8.69
1999-02-20 22:00:00	20.02.1999	22:00	7:27	17:59	631.0	631.0	0.0	0.0	0.0	0.0	326.8	354.4	8.3	8.8	10.2	3.0	5.2	2.8	51.0	22.0	5.24	2.79	20.02.1999	22:00	8.8	90.0	3.0	7.0	1.963670656	51	22.0	-0.00	0.00	0.00	0.00	326.79	354.36	356.74	8.31
1999-02-20 23:00:00	20.02.1999	23:00	7:27	17:59	631.0	631.0	0.0	0.0	0.0	0.0	323.9	351.8	7.8	8.3	10.0	3.0	4.7	2.2	51.0	23.0	4.68	2.19	20.02.1999	23:00	8.3	91.0	3.0	7.0	1.963670656	51	23.0	-0.00	0.00	0.00	0.00	323.91	351.80	354.19	7.80
1999-02-21 00:00:00	21.02.1999	00:00	7:26	18:00	635.0	633.0	0.0	0.0	0.0	0.0	322.3	348.6	7.1	8.0	9.9	1.0	4.2	7.2	52.0	0.0	4.19	7.25	21.02.1999	00:00	8.0	92.0	1.0	7.0	0.654556885	52	0.0	-0.00	0.00	0.00	0.00	322.29	348.60	352.67	7.14
1999-02-21 01:00:00	21.02.1999	01:00	7:26	18:00	635.0	633.0	0.0	0.0	0.0	0.0	339.3	352.6	7.8	8.0	10.0	4.0	6.3	-0.3	52.0	1.0	6.33	-0.29	21.02.1999	01:00	8.0	93.0	4.0	8.0	2.618227541	52	1.0	-0.00	0.00	0.00	0.00	339.27	352.59	353.52	7.81
1999-02-21 02:00:00	21.02.1999	02:00	7:26	18:00	635.0	633.0	0.0	0.0	0.0	0.0	309.0	343.4	6.2	6.8	7.5	3.0	2.3	-0.4	52.0	2.0	2.25	-0.36	21.02.1999	02:00	6.8	76.0	3.0	7.0	1.963670656	52	2.0	-0.00	0.00	0.00	0.00	308.97	343.39	346.30	6.18
1999-02-21 03:00:00	21.02.1999	03:00	7:26	18:00	635.0	633.0	0.0	0.0	0.0	0.0	323.9	342.3	5.8	6.4	7.7	1.0	3.7	5.7	52.0	3.0	3.71	5.72	21.02.1999	03:00	6.4	80.0	1.0	8.0	0.654556885	52	3.0	-0.00	0.00	0.00	0.00	323.92	342.35	345.16	5.80
1999-02-21 04:00:00	21.02.1999	04:00	7:26	18:00	635.0	633.0	0.0	0.0	0.0	0.0	326.9	344.3	6.2	6.6	8.2	2.0	4.2	3.4	52.0	4.0	4.22	3.35	21.02.1999	04:00	6.6	84.0	2.0	8.0	1.309113771	52	4.0	-0.00	0.00	0.00	0.00	326.86	344.35	346.25	6.20
1999-02-21 05:00:00	21.02.1999	05:00	7:26	18:00	635.0	633.0	0.0	0.0	0.0	0.0	335.3	352.4	7.8	8.0	8.7	6.0	5.9	-5.5	52.0	5.0	5.92	-5.52	21.02.1999	05:00	8.0	81.0	6.0	8.0	3.927341312	52	5.0	-0.00	0.00	0.00	0.00	335.32	352.45	353.32	7.82
1999-02-21 06:00:00	21.02.1999	06:00	7:26	18:00	635.0	633.0	0.0	0.0	0.0	0.0	320.0	352.5	8.0	8.3	8.6	7.0	4.4	-7.6	52.0	6.0	4.36	-7.62	21.02.1999	06:00	8.3	79.0	7.0	7.0	4.581898197	52	6.0	-0.00	0.00	0.00	0.00	320.03	352.53	354.00	7.99
1999-02-21 07:00:00	21.02.1999	07:00	7:26	18:00	635.0	633.0	0.0	0.0	0.0	0.0	339.8	355.5	8.4	8.6	9.2	5.0	6.7	-2.3	52.0	7.0	7.09	-2.33	21.02.1999	07:00	8.6	82.0	5.0	8.0	3.272784426	52	7.0	9.71	9.88	0.00	2.77	339.79	355.60	356.43	8.43
1999-02-21 08:00:00	21.02.1999	08:00	7:26	18:00	635.0	633.0	53.3	14.9	0.0	14.9	338.0	355.6	8.4	8.5	8.8	7.0	8.7	-6.0	52.0	8.0	13.56	-5.95	21.02.1999	08:00	8.5	79.0	7.0	8.0	4.581898197	52	8.0	142.38	177.21	0.00	49.62	337.99	356.72	355.86	8.68
1999-02-21 09:00:00	21.02.1999	09:00	7:26	18:00	635.0	633.0	183.7	51.4	0.0	51.4	325.2	346.3	6.6	6.2	8.2	3.0	11.6	2.7	52.0	9.0	15.75	2.66	21.02.1999	09:00	6.2	87.0	3.0	8.0	1.963670656	52	9.0	191.59	289.48	0.00	81.05	325.23	347.73	344.28	6.93
1999-02-21 10:00:00	21.02.1999	10:00	7:26	18:00	635.0	633.0	373.8	104.7	0.0	104.7	325.7	350.7	7.6	6.9	7.6	7.0	19.1	-4.6	52.0	10.0	22.05	-4.56	21.02.1999	10:00	6.9	76.0	7.0	8.0	4.581898197	52	10.0	428.18	456.51	0.00	127.82	325.68	351.03	347.60	7.62
1999-02-21 11:00:00	21.02.1999	11:00	7:26	18:00	635.0	633.0	483.4	135.4	0.0	135.4	325.4	351.1	7.6	6.8	7.6	8.0	23.0	-5.2	52.0	11.0	24.64	-5.17	21.02.1999	11:00	6.8	77.0	8.0	8.0	5.236455082	52	11.0	512.37	533.27	0.00	149.32	325.42	350.89	347.12	7.59
1999-02-21 12:00:00	21.02.1999	12:00	7:26	18:00	635.0	633.0	546.1	152.9	0.0	152.9	326.9	354.2	8.3	7.2	7.5	7.0	25.5	-2.1	52.0	12.0	25.86	-2.08	21.02.1999	12:00	7.2	74.0	7.0	8.0	4.581898197	52	12.0	541.41	559.47	0.00	156.65	326.87	353.54	349.09	8.13
1999-02-21 13:00:00	21.02.1999	13:00	7:26	18:00	635.0	633.0	557.3	156.0	0.0	156.0	327.8	353.4	8.1	7.2	7.7	9.0	25.9	-5.4	52.0	13.0	24.98	-5.35	21.02.1999	13:00	7.2	76.0	9.0	8.0	5.891011967	52	13.0	512.37	533.27	0.00	149.32	327.76	352.58	349.13	7.92
1999-02-21 14:00:00	21.02.1999	14:00	7:26	18:00	635.0	633.0	516.3	144.6	0.0	144.6	327.8	352.4	7.9	7.2	7.7	11.0	24.4	-9.1	52.0	14.0	22.27	-9.09	21.02.1999	14:00	7.2	76.0	11.0	8.0	7.200125738	52	14.0	428.18	456.51	0.00	127.82	327.76	351.52	349.13	7.70
1999-02-21 15:00:00	21.02.1999	15:00	7:26	18:00	635.0	633.0	425.9	119.2	0.0	119.2	331.0	354.3	8.3	7.6	8.0	9.0	21.7	-6.2	52.0	15.0	18.40	-6.20	21.02.1999	15:00	7.6	77.0	9.0	8.0	5.891011967	52	15.0	298.29	334.69	0.00	93.71	330.97	353.08	351.19	8.00
1999-02-21 16:00:00	21.02.1999	16:00	7:26	18:00	635.0	633.0	292.6	81.9	0.0	81.9	332.1	353.3	8.0	7.7	8.2	11.0	17.0	-10.8	52.0	16.0	12.59	-10.76	21.02.1999	16:00	7.7	78.0	11.0	8.0	7.200125738	52	16.0	142.38	177.21	0.00	49.62	332.07	352.26	351.73	7.81
1999-02-21 17:00:00	21.02.1999	17:00	7:26	18:00	635.0	633.0	127.6	35.7	0.0	35.7	334.5	353.7	8.1	8.0	8.5	9.0	11.1	-9.1	52.0	17.0	6.27	-9.08	21.02.1999	17:00	8.0	79.0	9.0	8.0	5.891011967	52	17.0	9.71	9.88	0.00	2.77	334.55	352.69	353.28	7.88
1999-02-21 18:00:00	21.02.1999	18:00	7:26	18:00	635.0	633.0	0.0	0.0	0.0	0.0	337.7	354.7	8.3	8.4	8.8	9.0	6.4	-10.0	52.0	18.0	6.39	-10.01	21.02.1999	18:00	8.4	80.0	9.0	8.0	5.891011967	52	18.0	-0.00	0.00	0.00	0.00	337.68	354.74	355.36	8.27
1999-02-21 19:00:00	21.02.1999	19:00	7:26	18:00	635.0	633.0	0.0	0.0	0.0	0.0	339.4	355.8	8.5	8.6	9.0	9.0	6.7	-9.6	52.0	19.0	6.67	-9.62	21.02.1999	19:00	8.6	81.0	9.0	8.0	5.891011967	52	19.0	-0.00	0.00	0.00	0.00	339.43	355.81	356.41	8.47
1999-02-21 20:00:00	21.02.1999	20:00	7:26	18:00	635.0	633.0	0.0	0.0	0.0	0.0	340.5	355.9	8.5	8.6	9.4	10.0	6.8	-11.0	52.0	20.0	6.79	-11.01	21.02.1999	20:00	8.6	84.0	10.0	8.0	6.545568853	52	20.0	-0.00	0.00	0.00	0.00	340.49	355.95	356.46	8.49
1999-02-21 21:00:00	21.02.1999	21:00	7:26	18:00	635.0	633.0	0.0	0.0	0.0	0.0	342.2	357.4	8.8	8.9	9.5	9.0	7.1	-9.0	52.0	21.0	7.11	-9.02	21.02.1999	21:00	8.9	83.0	9.0	8.0	5.891011967	52	21.0	-0.00	0.00	0.00	0.00	342.18	357.43	358.00	8.78
1999-02-21 22:00:00	21.02.1999	22:00	7:26	18:00	635.0	633.0	0.0	0.0	0.0	0.0	343.1	359.4	9.2	9.3	9.1	9.0	7.4	-8.5	52.0	22.0	7.40	-8.49	21.02.1999	22:00	9.3	78.0	9.0	8.0	5.891011967	52	22.0	-0.00	0.00	0.00	0.00	343.10	359.38	359.98	9.18
1999-02-21 23:00:00	21.02.1999	23:00	7:26	18:00	635.0	633.0	0.0	0.0	0.0	0.0	344.0	360.9	9.5	9.6	9.0	9.0	7.6	-8.1	52.0	23.0	7.63	-8.06	21.02.1999	23:00	9.6	75.0	9.0	8.0	5.891011967	52	23.0	-0.00	0.00	0.00	0.00	343.98	360.86	361.48	9.47
1999-02-22 00:00:00	22.02.1999	00:00	7:24	18:02	638.0	638.0	0.0	0.0	0.0	0.0	343.0	359.5	9.2	9.4	9.0	5.0	7.4	-1.4	53.0	0.0	7.40	-1.38	22.02.1999	00:00	9.4	76.0	5.0	8.0	3.272784426	53	0.0	-0.00	0.00	0.00	0.00	343.00	359.47	360.46	9.20
1999-02-22 01:00:00	22.02.1999	01:00	7:24	18:02	638.0	638.0	0.0	0.0	0.0	0.0	340.5	358.1	8.9	9.1	8.7	7.0	7.0	-5.9	53.0	1.0	7.01	-5.86	22.02.1999	01:00	9.1	75.0	7.0	8.0	4.581898197	53	1.0	-0.00	0.00	0.00	0.00	340.52	358.08	358.88	8.93
1999-02-22 02:00:00	22.02.1999	02:00	7:24	18:02	638.0	638.0	0.0	0.0	0.0	0.0	321.3	341.9	5.7	5.9	7.6	8.0	3.4	-12.7	53.0	2.0	3.38	-12.70	22.02.1999	02:00	5.9	82.0	8.0	8.0	5.236455082	53	2.0	-0.00	0.00	0.00	0.00	321.28	341.87	342.68	5.73
1999-02-22 03:00:00	22.02.1999	03:00	7:24	18:02	638.0	638.0	0.0	0.0	0.0	0.0	318.5	341.1	5.6	5.8	7.1	7.0	3.0	-11.2	53.0	3.0	3.01	-11.22	22.02.1999	03:00	5.8	77.0	7.0	8.0	4.581898197	53	3.0	-0.00	0.00	0.00	0.00	318.48	341.07	342.07	5.59
1999-02-22 04:00:00	22.02.1999	04:00	7:24	18:02	638.0	638.0	0.0	0.0	0.0	0.0	317.5	339.3	5.2	5.6	7.1	3.0	2.7	-1.2	53.0	4.0	2.72	-1.25	22.02.1999	04:00	5.6	78.0	3.0	8.0	1.963670656	53	4.0	-0.00	0.00	0.00	0.00	317.53	339.27	341.09	5.21
1999-02-22 05:00:00	22.02.1999	05:00	7:24	18:02	638.0	638.0	0.0	0.0	0.0	0.0	317.8	343.8	6.2	6.4	6.4	8.0	3.2	-12.4	53.0	5.0	3.22	-12.43	22.02.1999	05:00	6.4	67.0	8.0	8.0	5.236455082	53	5.0	-0.00	0.00	0.00	0.00	317.77	343.82	344.85	6.18
1999-02-22 06:00:00	22.02.1999	06:00	7:24	18:02	638.0	638.0	0.0	0.0	0.0	0.0	300.8	338.8	5.3	5.7	6.8	6.0	0.9	-10.0	53.0	6.0	0.90	-10.01	22.02.1999	06:00	5.7	74.0	6.0	7.0	3.927341312	53	6.0	-0.00	0.00	0.00	0.00	300.82	338.82	340.72	5.29
1999-02-22 07:00:00	22.02.1999	07:00	7:24	18:02	638.0	638.0	0.0	0.0	0.0	0.0	314.1	340.7	5.5	5.8	6.3	7.0	2.5	-11.6	53.0	7.0	3.08	-11.58	22.02.1999	07:00	5.8	68.0	7.0	8.0	4.581898197	53	7.0	11.99	13.32	0.00	3.73	314.09	340.79	341.85	5.57
1999-02-22 08:00:00	22.02.1999	08:00	7:24	18:02	638.0	638.0	7.4	1.0	0.0	1.0	291.8	316.4	0.4	1.0	6.0	2.0	-2.4	-3.5	53.0	8.0	-0.81	-3.48	22.02.1999	08:00	1.0	92.0	2.0	8.0	1.309113771	53	8.0	13.53	74.26	0.00	10.40	291.76	317.02	318.86	0.58
1999-02-22 09:00:00	22.02.1999	09:00	7:24	18:02	638.0	638.0	189.5	70.1	13.8	56.3	280.1	322.3	1.9	1.7	6.0	5.0	6.1	-10.0	53.0	9.0	10.70	-10.00	22.02.1999	09:00	1.7	87.0	5.0	7.0	3.272784426	53	9.0	196.58	295.22	24.57	109.23	280.05	323.57	321.39	2.19
1999-02-22 10:00:00	22.02.1999	10:00	7:24	18:02	638.0	638.0	379.5	140.4	43.1	97.3	283.3	332.2	4.1	2.7	5.9	3.0	14.3	0.3	53.0	10.0	17.24	0.31	22.02.1999	10:00	2.7	79.0	3.0	7.0	1.963670656	53	10.0	433.50	462.09	54.19	170.98	283.31	332.88	326.05	4.20
1999-02-22 11:00:00	22.02.1999	11:00	7:24	18:02	638.0	638.0	489.2	225.0	115.8	109.3	272.5	334.8	4.7	3.0	5.8	5.0	17.6	-4.8	53.0	11.0	19.13	-4.83	22.02.1999	11:00	3.0	77.0	5.0	6.0	3.272784426	53	11.0	517.80	538.91	129.45	247.90	272.51	334.40	326.87	4.64
1999-02-22 12:00:00	22.02.1999	12:00	7:24	18:02	638.0	638.0	551.8	204.2	66.5	137.7	282.7	333.1	4.3	2.6	5.8	5.0	20.2	-4.3	53.0	12.0	20.54	-4.29	22.02.1999	12:00	2.6	79.0	5.0	7.0	3.272784426	53	12.0	546.88	565.14	68.36	209.10	282.66	332.07	325.57	4.03
1999-02-22 13:00:00	22.02.1999	13:00	7:24	18:02	638.0	638.0	562.9	208.3	68.1	140.2	285.6	337.0	5.1	3.6	5.6	6.0	21.2	-5.8	53.0	13.0	20.25	-5.76	22.02.1999	13:00	3.6	71.0	6.0	7.0	3.927341312	53	13.0	517.80	538.91	64.73	199.40	285.56	335.51	330.26	4.74
1999-02-22 14:00:00	22.02.1999	14:00	7:24	18:02	638.0	638.0	521.8	193.1	62.4	130.7	283.9	335.7	4.8	3.5	5.4	6.0	19.6	-6.5	53.0	14.0	17.38	-6.49	22.02.1999	14:00	3.5	69.0	6.0	7.0	3.927341312	53	14.0	433.50	462.09	54.19	170.98	283.91	333.80	329.72	4.39
1999-02-22 15:00:00	22.02.1999	15:00	7:24	18:02	638.0	638.0	431.2	159.6	50.0	109.5	287.3	336.6	5.0	3.8	5.8	5.0	16.9	-4.3	53.0	15.0	13.37	-4.31	22.02.1999	15:00	3.8	72.0	5.0	7.0	3.272784426	53	15.0	303.37	340.17	37.92	125.86	287.35	334.06	331.26	4.41
1999-02-22 16:00:00	22.02.1999	16:00	7:24	18:02	638.0	638.0	297.8	110.2	32.5	77.7	288.7	334.7	4.5	4.0	5.9	6.0	12.0	-8.4	53.0	16.0	7.16	-8.39	22.02.1999	16:00	4.0	72.0	6.0	7.0	3.927341312	53	16.0	146.87	182.52	18.36	67.53	288.66	332.45	332.24	4.04
1999-02-22 17:00:00	22.02.1999	17:00	7:24	18:02	638.0	638.0	132.5	37.1	0.0	37.1	299.5	331.3	3.7	3.7	5.4	9.0	5.6	-17.0	53.0	17.0	0.43	-16.95	22.02.1999	17:00	3.7	68.0	9.0	8.0	5.891011967	53	17.0	11.99	13.32	0.00	3.73	299.47	330.42	331.41	3.48
1999-02-22 18:00:00	22.02.1999	18:00	7:24	18:02	638.0	638.0	0.0	0.0	0.0	0.0	256.5	313.9	0.3	1.3	5.8	3.0	-6.8	-8.3	53.0	18.0	-6.84	-8.31	22.02.1999	18:00	1.3	86.0	3.0	5.0	1.963670656	53	18.0	-0.00	0.00	0.00	0.00	256.50	313.88	318.43	0.27
1999-02-22 19:00:00	22.02.1999	19:00	7:24	18:02	638.0	638.0	0.0	0.0	0.0	0.0	279.2	320.0	1.4	2.0	5.6	4.0	-3.5	-10.0	53.0	19.0	-3.54	-9.97	22.02.1999	19:00	2.0	80.0	4.0	7.0	2.618227541	53	19.0	-0.00	0.00	0.00	0.00	279.20	320.02	322.69	1.40
1999-02-22 20:00:00	22.02.1999	20:00	7:24	18:02	638.0	638.0	0.0	0.0	0.0	0.0	292.8	320.5	1.4	2.0	5.5	2.0	-2.0	-2.7	53.0	20.0	-1.97	-2.75	22.02.1999	20:00	2.0	78.0	2.0	8.0	1.309113771	53	20.0	-0.00	0.00	0.00	0.00	292.77	320.51	323.37	1.36
1999-02-22 21:00:00	22.02.1999	21:00	7:24	18:02	638.0	638.0	0.0	0.0	0.0	0.0	275.9	315.9	0.5	1.0	5.8	5.0	-4.4	-14.2	53.0	21.0	-4.37	-14.19	22.02.1999	21:00	1.0	88.0	5.0	7.0	3.272784426	53	21.0	-0.00	0.00	0.00	0.00	275.94	315.88	318.07	0.51
1999-02-22 22:00:00	22.02.1999	22:00	7:24	18:02	638.0	638.0	0.0	0.0	0.0	0.0	275.3	317.9	1.0	1.6	5.3	4.0	-4.2	-10.7	53.0	22.0	-4.21	-10.65	22.02.1999	22:00	1.6	77.0	4.0	7.0	2.618227541	53	22.0	-0.00	0.00	0.00	0.00	275.33	317.93	320.71	0.98
1999-02-22 23:00:00	22.02.1999	23:00	7:24	18:02	638.0	638.0	0.0	0.0	0.0	0.0	276.0	318.8	1.2	1.7	5.3	5.0	-4.0	-13.5	53.0	23.0	-4.03	-13.51	22.02.1999	23:00	1.7	77.0	5.0	7.0	3.272784426	53	23.0	-0.00	0.00	0.00	0.00	275.97	318.83	321.19	1.17
1999-02-23 00:00:00	23.02.1999	00:00	7:22	18:03	641.0	639.0	0.0	0.0	0.0	0.0	290.5	320.7	1.4	1.8	5.3	5.0	-2.2	-12.8	54.0	0.0	-2.20	-12.84	23.02.1999	00:00	1.8	76.0	5.0	8.0	3.272784426	54	0.0	-0.00	0.00	0.00	0.00	290.48	320.69	322.36	1.43
1999-02-23 01:00:00	23.02.1999	01:00	7:22	18:03	641.0	639.0	0.0	0.0	0.0	0.0	274.4	314.5	0.2	0.7	5.7	5.0	-4.7	-14.6	54.0	1.0	-4.71	-14.61	23.02.1999	01:00	0.7	89.0	5.0	7.0	3.272784426	54	1.0	-0.00	0.00	0.00	0.00	274.39	314.47	316.66	0.20
1999-02-23 02:00:00	23.02.1999	02:00	7:22	18:03	641.0	639.0	0.0	0.0	0.0	0.0	255.2	315.1	0.6	1.2	5.6	6.0	-6.9	-17.5	54.0	2.0	-6.85	-17.48	23.02.1999	02:00	1.2	84.0	6.0	5.0	3.927341312	54	2.0	-0.00	0.00	0.00	0.00	255.18	315.08	317.92	0.56
1999-02-23 03:00:00	23.02.1999	03:00	7:22	18:03	641.0	639.0	0.0	0.0	0.0	0.0	290.0	319.0	1.0	1.4	5.5	5.0	-2.4	-13.3	54.0	3.0	-2.44	-13.24	23.02.1999	03:00	1.4	81.0	5.0	8.0	3.272784426	54	3.0	-0.00	0.00	0.00	0.00	290.03	318.96	320.55	1.04
1999-02-23 04:00:00	23.02.1999	04:00	7:22	18:03	641.0	639.0	0.0	0.0	0.0	0.0	288.9	318.4	0.9	1.3	5.4	5.0	-2.6	-13.4	54.0	4.0	-2.63	-13.43	23.02.1999	04:00	1.3	80.0	5.0	8.0	3.272784426	54	4.0	-0.00	0.00	0.00	0.00	288.92	318.43	320.05	0.94
1999-02-23 05:00:00	23.02.1999	05:00	7:22	18:03	641.0	639.0	0.0	0.0	0.0	0.0	288.0	318.3	0.9	1.3	5.2	5.0	-2.7	-13.5	54.0	5.0	-2.74	-13.52	23.02.1999	05:00	1.3	78.0	5.0	8.0	3.272784426	54	5.0	-0.00	0.00	0.00	0.00	288.02	318.34	320.01	0.93
1999-02-23 06:00:00	23.02.1999	06:00	7:22	18:03	641.0	639.0	0.0	0.0	0.0	0.0	273.3	318.0	1.0	1.5	5.0	6.0	-4.4	-16.6	54.0	6.0	-4.42	-16.56	23.02.1999	06:00	1.5	74.0	6.0	7.0	3.927341312	54	6.0	-0.00	0.00	0.00	0.00	273.34	318.03	320.16	1.02
1999-02-23 07:00:00	23.02.1999	07:00	7:22	18:03	641.0	639.0	0.0	0.0	0.0	0.0	286.9	319.9	1.3	1.7	4.8	5.0	-2.7	-13.2	54.0	7.0	-1.91	-13.24	23.02.1999	07:00	1.7	70.0	5.0	8.0	3.272784426	54	7.0	14.46	17.04	0.00	4.77	286.86	320.08	321.73	1.33
1999-02-23 08:00:00	23.02.1999	08:00	7:22	18:03	641.0	639.0	63.7	23.6	6.2	17.4	273.7	319.6	1.4	1.7	5.0	5.0	-1.1	-12.7	54.0	8.0	4.72	-12.67	23.02.1999	08:00	1.7	72.0	5.0	7.0	3.272784426	54	8.0	151.40	187.85	18.92	69.50	273.69	321.15	321.07	1.72
1999-02-23 09:00:00	23.02.1999	09:00	7:22	18:03	641.0	639.0	236.6	87.5	24.7	62.8	273.3	321.4	1.8	1.5	5.0	6.0	6.8	-13.0	54.0	9.0	11.15	-13.03	23.02.1999	09:00	1.5	74.0	6.0	7.0	3.927341312	54	9.0	308.46	345.67	38.56	127.90	273.34	322.47	320.16	2.02
1999-02-23 10:00:00	23.02.1999	10:00	7:22	18:03	641.0	639.0	385.3	142.6	43.8	98.8	274.0	325.6	2.7	1.9	4.9	6.0	13.0	-10.6	54.0	10.0	15.98	-10.58	23.02.1999	10:00	1.9	70.0	6.0	7.0	3.927341312	54	10.0	438.82	467.68	54.85	173.04	274.01	325.96	321.99	2.78
1999-02-23 11:00:00	23.02.1999	11:00	7:22	18:03	641.0	639.0	495.0	138.6	0.0	138.6	291.6	327.6	2.9	2.1	5.3	7.0	18.4	-10.8	54.0	11.0	20.13	-10.82	23.02.1999	11:00	2.1	74.0	7.0	8.0	4.581898197	54	11.0	523.22	544.56	0.00	152.48	291.57	327.36	323.76	2.90
1999-02-23 12:00:00	23.02.1999	12:00	7:22	18:03	641.0	639.0	557.5	206.3	67.2	139.1	278.0	329.8	3.6	2.3	5.3	7.0	19.7	-10.2	54.0	12.0	20.06	-10.16	23.02.1999	12:00	2.3	73.0	7.0	7.0	4.581898197	54	12.0	552.33	570.80	69.04	211.20	278.03	328.92	323.98	3.39
1999-02-23 13:00:00	23.02.1999	13:00	7:22	18:03	641.0	639.0	568.6	210.4	68.7	141.6	279.1	331.2	3.9	2.4	5.4	6.0	20.3	-7.4	54.0	13.0	19.37	-7.39	23.02.1999	13:00	2.4	74.0	6.0	7.0	3.927341312	54	13.0	523.22	544.56	65.40	201.49	279.15	329.72	324.49	3.55
1999-02-23 14:00:00	23.02.1999	14:00	7:22	18:03	641.0	639.0	527.3	195.1	63.0	132.1	279.7	335.1	4.7	3.7	4.7	8.0	19.3	-11.0	54.0	14.0	17.18	-10.99	23.02.1999	14:00	3.7	59.0	8.0	7.0	5.236455082	54	14.0	438.82	467.68	54.85	173.04	279.74	333.53	330.42	4.38
1999-02-23 15:00:00	23.02.1999	15:00	7:22	18:03	641.0	639.0	436.6	161.5	50.6	110.9	280.8	331.8	4.0	3.1	5.2	7.0	16.0	-10.5	54.0	15.0	12.56	-10.55	23.02.1999	15:00	3.1	68.0	7.0	7.0	4.581898197	54	15.0	308.46	345.67	38.56	127.90	280.79	329.81	327.74	3.56
1999-02-23 16:00:00	23.02.1999	16:00	7:22	18:03	641.0	639.0	303.0	112.1	33.0	79.1	282.6	332.0	4.0	3.3	5.3	4.0	11.3	-3.8	54.0	16.0	6.42	-3.85	23.02.1999	16:00	3.3	69.0	4.0	7.0	2.618227541	54	16.0	151.40	187.85	18.92	69.50	282.60	328.93	328.74	3.34
1999-02-23 17:00:00	23.02.1999	17:00	7:22	18:03	641.0	639.0	137.4	50.8	13.5	37.4	283.1	327.2	3.0	3.0	5.6	6.0	4.1	-12.1	54.0	17.0	-1.68	-12.14	23.02.1999	17:00	3.0	74.0	6.0	7.0	3.927341312	54	17.0	14.46	17.04	1.81	6.31	283.05	325.55	327.40	2.59
1999-02-23 18:00:00	23.02.1999	18:00	7:22	18:03	641.0	639.0	0.0	0.0	0.0	0.0	282.4	322.5	1.9	2.5	5.8	4.0	-2.9	-9.3	54.0	18.0	-2.90	-9.27	23.02.1999	18:00	2.5	80.0	4.0	7.0	2.618227541	54	18.0	-0.00	0.00	0.00	0.00	282.44	322.47	325.11	1.91
1999-02-23 19:00:00	23.02.1999	19:00	7:22	18:03	641.0	639.0	0.0	0.0	0.0	0.0	282.2	322.9	2.0	2.6	5.7	4.0	-2.9	-9.2	54.0	19.0	-2.88	-9.21	23.02.1999	19:00	2.6	78.0	4.0	7.0	2.618227541	54	19.0	-0.00	0.00	0.00	0.00	282.23	322.87	325.55	2.01
1999-02-23 20:00:00	23.02.1999	20:00	7:22	18:03	641.0	639.0	0.0	0.0	0.0	0.0	280.9	321.3	1.7	2.4	5.7	3.0	-3.2	-6.2	54.0	20.0	-3.19	-6.22	23.02.1999	20:00	2.4	78.0	3.0	7.0	1.963670656	54	20.0	-0.00	0.00	0.00	0.00	280.94	321.33	324.58	1.68
1999-02-23 21:00:00	23.02.1999	21:00	7:22	18:03	641.0	639.0	0.0	0.0	0.0	0.0	295.5	323.5	2.0	2.4	5.7	4.0	-1.3	-8.9	54.0	21.0	-1.34	-8.86	23.02.1999	21:00	2.4	78.0	4.0	8.0	2.618227541	54	21.0	-0.00	0.00	0.00	0.00	295.49	323.47	325.31	1.99
1999-02-23 22:00:00	23.02.1999	22:00	7:22	18:03	641.0	639.0	0.0	0.0	0.0	0.0	252.4	316.9	1.0	1.8	5.9	5.0	-7.0	-14.2	54.0	22.0	-6.97	-14.20	23.02.1999	22:00	1.8	85.0	5.0	4.0	3.272784426	54	22.0	-0.00	0.00	0.00	0.00	252.37	316.90	320.46	1.00
1999-02-23 23:00:00	23.02.1999	23:00	7:22	18:03	641.0	639.0	0.0	0.0	0.0	0.0	277.1	316.9	0.7	1.3	5.8	4.0	-4.1	-10.8	54.0	23.0	-4.13	-10.75	23.02.1999	23:00	1.3	86.0	4.0	7.0	2.618227541	54	23.0	-0.00	0.00	0.00	0.00	277.10	316.88	319.46	0.72
1999-02-24 00:00:00	24.02.1999	00:00	7:20	18:05	645.0	644.0	0.0	0.0	0.0	0.0	293.6	320.7	1.4	1.8	5.8	4.0	-1.8	-9.6	55.0	0.0	-1.85	-9.53	24.02.1999	00:00	1.8	83.0	4.0	8.0	2.618227541	55	0.0	-0.00	0.00	0.00	0.00	293.60	320.74	322.52	1.40
1999-02-24 01:00:00	24.02.1999	01:00	7:20	18:05	645.0	644.0	0.0	0.0	0.0	0.0	293.2	321.5	1.6	2.0	5.6	4.0	-1.8	-9.4	55.0	1.0	-1.80	-9.41	24.02.1999	01:00	2.0	79.0	4.0	8.0	2.618227541	55	1.0	-0.00	0.00	0.00	0.00	293.22	321.54	323.40	1.59
1999-02-24 02:00:00	24.02.1999	02:00	7:20	18:05	645.0	644.0	0.0	0.0	0.0	0.0	277.7	318.0	1.0	1.9	5.5	2.0	-3.9	-3.5	55.0	2.0	-3.93	-3.50	24.02.1999	02:00	1.9	78.0	2.0	7.0	1.309113771	55	2.0	-0.00	0.00	0.00	0.00	277.70	318.02	322.17	0.97
1999-02-24 03:00:00	24.02.1999	03:00	7:20	18:05	645.0	644.0	0.0	0.0	0.0	0.0	265.0	318.5	1.2	2.0	5.2	4.0	-5.3	-10.7	55.0	3.0	-5.32	-10.67	24.02.1999	03:00	2.0	74.0	4.0	6.0	2.618227541	55	3.0	-0.00	0.00	0.00	0.00	265.00	318.49	321.98	1.22
1999-02-24 04:00:00	24.02.1999	04:00	7:20	18:05	645.0	644.0	0.0	0.0	0.0	0.0	253.7	314.8	0.5	1.4	5.2	4.0	-7.1	-11.8	55.0	4.0	-7.07	-11.80	24.02.1999	04:00	1.4	77.0	4.0	5.0	2.618227541	55	4.0	-0.00	0.00	0.00	0.00	253.66	314.77	318.73	0.51
1999-02-24 05:00:00	24.02.1999	05:00	7:20	18:05	645.0	644.0	0.0	0.0	0.0	0.0	246.9	314.8	0.6	1.8	4.9	3.0	-7.9	-8.5	55.0	5.0	-7.86	-8.52	24.02.1999	05:00	1.8	71.0	3.0	4.0	1.963670656	55	5.0	-0.00	0.00	0.00	0.00	246.89	314.77	320.18	0.58
1999-02-24 06:00:00	24.02.1999	06:00	7:20	18:05	645.0	644.0	0.0	0.0	0.0	0.0	272.7	317.5	0.9	1.7	4.8	3.0	-4.6	-7.5	55.0	6.0	-4.56	-7.52	24.02.1999	06:00	1.7	70.0	3.0	7.0	1.963670656	55	6.0	-0.00	0.00	0.00	0.00	272.73	317.46	321.03	0.90
1999-02-24 07:00:00	24.02.1999	07:00	7:20	18:05	645.0	644.0	0.0	0.0	0.0	0.0	289.6	323.8	2.1	2.5	4.8	6.0	-2.0	-14.8	55.0	7.0	-1.00	-14.84	24.02.1999	07:00	2.5	65.0	6.0	8.0	3.927341312	55	7.0	17.10	21.01	0.00	5.88	289.60	324.00	325.46	2.18
1999-02-24 08:00:00	24.02.1999	08:00	7:20	18:05	645.0	644.0	69.0	19.3	0.0	19.3	291.1	320.0	1.3	1.5	5.6	3.0	0.8	-5.6	55.0	8.0	6.24	-5.59	24.02.1999	08:00	1.5	82.0	3.0	8.0	1.963670656	55	8.0	155.94	193.20	0.00	54.10	291.14	321.75	321.05	1.66
1999-02-24 09:00:00	24.02.1999	09:00	7:20	18:05	645.0	644.0	242.4	67.9	0.0	67.9	293.6	326.6	2.7	2.4	5.4	5.0	9.0	-8.5	55.0	9.0	13.26	-8.51	24.02.1999	09:00	2.4	74.0	5.0	8.0	3.272784426	55	9.0	313.55	351.17	0.00	98.33	293.61	327.54	325.21	2.91
1999-02-24 12:00:00	24.02.1999	12:00	7:20	18:05	645.0	644.0	519.3	145.4	0.0	145.4	295.1	330.8	3.6	1.9	6.0	3.0	19.9	1.7	55.0	12.0	20.22	1.77	24.02.1999	12:00	1.9	85.0	3.0	8.0	1.963670656	55	12.0	427.37	532.34	0.00	149.06	295.11	329.76	323.04	3.39
1999-02-24 13:00:00	24.02.1999	13:00	7:20	18:05	645.0	644.0	574.2	160.8	0.0	160.8	298.2	335.3	4.6	2.6	6.0	3.0	22.4	3.2	55.0	13.0	21.43	3.23	24.02.1999	13:00	2.6	81.0	3.0	8.0	1.963670656	55	13.0	528.63	550.21	0.00	154.06	298.19	333.41	326.35	4.15
1999-02-24 14:00:00	24.02.1999	14:00	7:20	18:05	645.0	644.0	532.8	149.2	0.0	149.2	299.6	333.2	4.1	3.0	5.9	6.0	20.9	-6.4	55.0	14.0	18.69	-6.38	24.02.1999	14:00	3.0	78.0	6.0	8.0	3.927341312	55	14.0	444.12	473.28	0.00	132.52	299.59	331.75	328.23	3.77
1999-02-24 15:00:00	24.02.1999	15:00	7:20	18:05	645.0	644.0	441.9	123.7	0.0	123.7	302.0	334.1	4.3	3.1	6.3	4.0	18.0	-1.3	55.0	15.0	14.45	-1.32	24.02.1999	15:00	3.1	82.0	4.0	8.0	2.618227541	55	15.0	313.55	351.17	0.00	98.33	302.04	331.90	328.80	3.78
1999-02-24 16:00:00	24.02.1999	16:00	7:20	18:05	645.0	644.0	308.1	86.3	0.0	86.3	303.6	333.2	4.0	3.2	6.5	3.0	13.1	0.4	55.0	16.0	8.35	0.44	24.02.1999	16:00	3.2	84.0	3.0	8.0	1.963670656	55	16.0	155.94	193.20	0.00	54.10	303.56	330.40	329.33	3.44
1999-02-24 17:00:00	24.02.1999	17:00	7:20	18:05	645.0	644.0	142.3	39.8	0.0	39.8	304.9	331.3	3.6	3.4	6.5	1.0	6.5	4.8	55.0	17.0	1.05	4.78	24.02.1999	17:00	3.4	84.0	1.0	8.0	0.654556885	55	17.0	17.10	21.01	0.00	5.88	304.93	327.58	330.31	2.80
1999-02-24 18:00:00	24.02.1999	18:00	7:20	18:05	645.0	644.0	0.0	0.0	0.0	0.0	305.5	327.2	2.7	3.2	6.8	2.0	0.2	-0.8	55.0	18.0	0.15	-0.76	24.02.1999	18:00	3.2	89.0	2.0	8.0	1.309113771	55	18.0	-0.00	0.00	0.00	0.00	305.53	327.17	329.43	2.70
1999-02-24 19:00:00	24.02.1999	19:00	7:20	18:05	645.0	644.0	0.0	0.0	0.0	0.0	304.5	325.4	2.3	3.0	6.8	1.0	-0.1	2.1	55.0	19.0	-0.14	2.11	24.02.1999	19:00	3.0	90.0	1.0	8.0	0.654556885	55	19.0	-0.00	0.00	0.00	0.00	304.54	325.41	328.47	2.32
1999-02-24 20:00:00	24.02.1999	20:00	7:20	18:05	645.0	644.0	0.0	0.0	0.0	0.0	302.9	323.9	2.0	2.7	6.7	1.0	-0.5	1.8	55.0	20.0	-0.48	1.75	24.02.1999	20:00	2.7	91.0	1.0	8.0	0.654556885	55	20.0	-0.00	0.00	0.00	0.00	302.88	323.95	327.03	2.02
1999-02-24 21:00:00	24.02.1999	21:00	7:20	18:05	645.0	644.0	0.0	0.0	0.0	0.0	299.9	322.8	1.8	2.2	6.6	3.0	-0.9	-5.4	55.0	21.0	-0.94	-5.35	24.02.1999	21:00	2.2	92.0	3.0	8.0	1.963670656	55	21.0	-0.00	0.00	0.00	0.00	299.86	322.78	324.63	1.79
1999-02-24 22:00:00	24.02.1999	22:00	7:20	18:05	645.0	644.0	0.0	0.0	0.0	0.0	298.6	320.9	1.4	1.9	6.6	2.0	-1.3	-2.3	55.0	22.0	-1.29	-2.28	24.02.1999	22:00	1.9	94.0	2.0	8.0	1.309113771	55	22.0	-0.00	0.00	0.00	0.00	298.56	320.91	323.21	1.38
1999-02-24 23:00:00	24.02.1999	23:00	7:20	18:05	645.0	644.0	0.0	0.0	0.0	0.0	298.2	321.3	1.5	1.9	6.5	3.0	-1.3	-5.7	55.0	23.0	-1.28	-5.76	24.02.1999	23:00	1.9	93.0	3.0	8.0	1.963670656	55	23.0	-0.00	0.00	0.00	0.00	298.20	321.34	323.20	1.49
1999-02-25 00:00:00	25.02.1999	00:00	7:18	18:06	648.0	647.0	0.0	0.0	0.0	0.0	296.2	319.9	1.2	1.6	6.4	3.0	-1.7	-6.2	56.0	0.0	-1.66	-6.17	25.02.1999	00:00	1.6	93.0	3.0	8.0	1.963670656	56	0.0	-0.00	0.00	0.00	0.00	296.17	319.86	321.75	1.18
1999-02-25 01:00:00	25.02.1999	01:00	7:18	18:06	648.0	647.0	0.0	0.0	0.0	0.0	278.4	314.9	0.3	1.1	6.2	2.0	-4.2	-4.0	56.0	1.0	-4.21	-4.00	25.02.1999	01:00	1.1	93.0	2.0	7.0	1.309113771	56	1.0	-0.00	0.00	0.00	0.00	278.38	314.90	318.63	0.26
1999-02-25 05:00:00	25.02.1999	05:00	7:18	18:06	648.0	647.0	0.0	0.0	0.0	0.0	252.6	299.8	-2.9	-1.4	5.3	1.0	-9.0	-4.3	56.0	5.0	-8.97	-4.34	25.02.1999	05:00	-1.4	96.0	1.0	6.0	0.654556885	56	5.0	-0.00	0.00	0.00	0.00	252.56	299.80	306.38	-2.94
1999-02-25 06:00:00	25.02.1999	06:00	7:18	18:06	648.0	647.0	0.0	0.0	0.0	0.0	249.0	297.0	-3.6	-2.0	5.1	1.0	-9.7	-5.1	56.0	6.0	-9.74	-5.04	25.02.1999	06:00	-2.0	96.0	1.0	6.0	0.654556885	56	6.0	-0.00	0.00	0.00	0.00	248.97	296.97	303.62	-3.56
1999-02-25 07:00:00	25.02.1999	07:00	7:18	18:06	648.0	647.0	0.0	0.0	0.0	0.0	229.4	295.7	-3.6	-2.1	5.0	2.0	-12.3	-9.5	56.0	7.0	-12.29	-9.49	25.02.1999	07:00	-2.1	96.0	2.0	3.0	1.309113771	56	7.0	0.00	0.00	0.00	0.00	229.40	295.69	302.21	-3.63
1999-02-25 08:00:00	25.02.1999	08:00	7:18	18:06	648.0	647.0	0.4	0.2	0.0	0.2	227.3	293.8	-4.1	-1.9	5.0	1.0	-12.8	-6.1	56.0	8.0	-11.55	-6.10	25.02.1999	08:00	-1.9	94.0	1.0	2.0	0.654556885	56	8.0	0.18	16.16	0.00	6.56	227.29	294.33	302.96	-3.93
1999-02-25 09:00:00	25.02.1999	09:00	7:18	18:06	648.0	647.0	79.1	17.2	0.0	17.2	255.2	305.5	-1.6	-0.8	5.4	2.0	-5.1	-5.9	56.0	9.0	-2.51	-5.93	25.02.1999	09:00	-0.8	93.0	2.0	6.0	1.309113771	56	9.0	23.96	154.47	0.00	32.53	255.18	306.28	309.12	-1.45
1999-02-25 10:00:00	25.02.1999	10:00	7:18	18:06	648.0	647.0	346.9	253.2	147.6	105.7	236.9	324.5	2.9	-0.3	5.3	2.0	14.3	1.6	56.0	10.0	17.59	1.56	25.02.1999	10:00	-0.3	88.0	2.0	3.0	1.309113771	56	10.0	310.27	427.34	193.92	311.96	236.88	326.23	310.38	3.25
1999-02-25 11:00:00	25.02.1999	11:00	7:18	18:06	648.0	647.0	463.6	255.0	134.5	120.5	253.8	337.7	5.5	0.9	5.5	1.0	18.3	7.6	56.0	11.0	19.76	7.56	25.02.1999	11:00	0.9	85.0	1.0	5.0	0.654556885	56	11.0	407.21	512.37	152.70	281.80	253.76	336.64	316.51	5.33
1999-02-25 12:00:00	25.02.1999	12:00	7:18	18:06	648.0	647.0	569.0	415.4	342.9	72.5	249.2	352.8	8.8	2.5	5.7	2.0	19.9	5.8	56.0	12.0	19.76	5.76	25.02.1999	12:00	2.5	78.0	2.0	3.0	1.309113771	56	12.0	563.18	582.13	351.98	424.95	249.20	348.75	323.44	7.95
1999-02-25 13:00:00	25.02.1999	13:00	7:18	18:06	648.0	647.0	579.8	318.9	210.2	108.7	264.5	351.4	8.3	3.7	5.6	2.0	21.3	7.0	56.0	13.0	20.16	7.05	25.02.1999	13:00	3.7	70.0	2.0	5.0	1.309113771	56	13.0	534.01	555.85	200.25	305.72	264.48	346.58	329.66	7.33
1999-02-25 14:00:00	25.02.1999	14:00	7:18	18:06	648.0	647.0	538.3	247.6	128.6	119.0	278.5	352.5	8.4	5.0	5.5	2.0	21.3	7.9	56.0	14.0	19.00	7.87	25.02.1999	14:00	5.0	63.0	2.0	6.0	1.309113771	56	14.0	449.42	478.88	112.35	220.28	278.48	347.37	336.34	7.35
1999-02-25 15:00:00	25.02.1999	15:00	7:18	18:06	648.0	647.0	447.2	205.7	103.8	102.0	281.8	351.6	8.2	5.6	5.6	2.0	18.7	7.3	56.0	15.0	15.08	7.33	25.02.1999	15:00	5.6	62.0	2.0	6.0	1.309113771	56	15.0	318.64	356.68	79.66	164.07	281.76	345.87	339.30	7.00
1999-02-25 16:00:00	25.02.1999	16:00	7:18	18:06	648.0	647.0	313.3	115.9	34.2	81.7	291.5	343.6	6.4	5.3	5.4	2.0	13.7	5.2	56.0	16.0	8.75	5.24	25.02.1999	16:00	5.3	61.0	2.0	7.0	1.309113771	56	16.0	160.51	198.57	20.06	73.47	291.48	338.90	338.39	5.41
1999-02-25 17:00:00	25.02.1999	17:00	7:18	18:06	648.0	647.0	147.2	54.5	14.4	40.0	292.1	338.1	5.2	5.3	5.5	2.0	6.6	2.7	56.0	17.0	0.68	2.67	25.02.1999	17:00	5.3	62.0	2.0	7.0	1.309113771	56	17.0	19.89	25.18	2.49	9.32	292.06	334.57	338.42	4.47
1999-02-25 18:00:00	25.02.1999	18:00	7:18	18:06	648.0	647.0	0.0	0.0	0.2	-0.2	256.2	325.6	2.9	4.5	5.6	2.0	-5.5	-2.2	56.0	18.0	-5.52	-2.20	25.02.1999	18:00	4.5	67.0	2.0	3.0	1.309113771	56	18.0	-0.00	0.00	0.00	0.00	256.18	325.59	332.92	2.90
1999-02-25 19:00:00	25.02.1999	19:00	7:18	18:06	648.0	647.0	0.0	0.0	0.0	0.0	248.5	318.8	1.5	3.1	6.0	2.0	-7.2	-3.7	56.0	19.0	-7.20	-3.68	25.02.1999	19:00	3.1	78.0	2.0	1.0	1.309113771	56	19.0	-0.00	0.00	0.00	0.00	248.45	318.81	326.12	1.47
1999-02-25 20:00:00	25.02.1999	20:00	7:18	18:06	648.0	647.0	0.0	0.0	0.0	0.0	245.4	318.5	1.4	2.5	5.8	4.0	-7.6	-10.8	56.0	20.0	-7.60	-10.81	25.02.1999	20:00	2.5	79.0	4.0	1.0	2.618227541	56	20.0	-0.00	0.00	0.00	0.00	245.43	318.46	323.26	1.43
1999-02-25 21:00:00	25.02.1999	21:00	7:18	18:06	648.0	647.0	0.0	0.0	0.0	0.0	244.3	315.3	0.7	2.0	5.6	3.0	-8.1	-8.2	56.0	21.0	-8.11	-8.23	25.02.1999	21:00	2.0	80.0	3.0	2.0	1.963670656	56	21.0	-0.00	0.00	0.00	0.00	244.29	315.28	320.95	0.73
1999-02-25 22:00:00	25.02.1999	22:00	7:18	18:06	648.0	647.0	0.0	0.0	0.0	0.0	240.3	313.7	0.4	1.5	5.2	4.0	-8.8	-12.2	56.0	22.0	-8.76	-12.25	25.02.1999	22:00	1.5	77.0	4.0	2.0	2.618227541	56	22.0	-0.00	0.00	0.00	0.00	240.34	313.75	318.51	0.43
1999-02-25 23:00:00	25.02.1999	23:00	7:18	18:06	648.0	647.0	0.0	0.0	0.0	0.0	271.9	316.5	0.7	1.5	4.8	3.0	-4.8	-7.7	56.0	23.0	-4.75	-7.76	25.02.1999	23:00	1.5	71.0	3.0	7.0	1.963670656	56	23.0	-0.00	0.00	0.00	0.00	271.93	316.54	320.09	0.70
1999-02-26 00:00:00	26.02.1999	00:00	7:16	18:08	652.0	651.0	0.0	0.0	0.0	0.0	259.8	315.9	0.7	1.3	4.8	6.0	-6.2	-17.4	57.0	0.0	-6.22	-17.37	26.02.1999	00:00	1.3	72.0	6.0	6.0	3.927341312	57	0.0	-0.00	0.00	0.00	0.00	259.79	315.93	318.59	0.70
1999-02-26 01:00:00	26.02.1999	01:00	7:16	18:08	652.0	651.0	0.0	0.0	0.0	0.0	241.8	312.1	0.0	1.3	4.4	3.0	-8.8	-9.4	57.0	1.0	-8.79	-9.37	26.02.1999	01:00	1.3	66.0	3.0	4.0	1.963670656	57	1.0	-0.00	0.00	0.00	0.00	241.76	312.12	317.69	0.04
1999-02-26 02:00:00	26.02.1999	02:00	7:16	18:08	652.0	651.0	0.0	0.0	0.0	0.0	235.5	308.6	-0.7	1.0	4.9	2.0	-10.0	-6.4	57.0	2.0	-9.96	-6.45	26.02.1999	02:00	1.0	75.0	2.0	1.0	1.309113771	57	2.0	-0.00	0.00	0.00	0.00	235.49	308.62	316.04	-0.69
1999-02-26 03:00:00	26.02.1999	03:00	7:16	18:08	652.0	651.0	0.0	0.0	0.0	0.0	230.9	309.4	-0.4	0.7	4.4	4.0	-10.4	-13.7	57.0	3.0	-10.41	-13.70	26.02.1999	03:00	0.7	68.0	4.0	1.0	2.618227541	57	3.0	-0.00	0.00	0.00	0.00	230.95	309.44	314.49	-0.45
1999-02-26 04:00:00	26.02.1999	04:00	7:16	18:08	652.0	651.0	0.0	0.0	0.0	0.0	232.6	310.8	-0.1	1.0	4.5	4.0	-10.0	-13.3	57.0	4.0	-10.04	-13.27	26.02.1999	04:00	1.0	68.0	4.0	1.0	2.618227541	57	4.0	-0.00	0.00	0.00	0.00	232.60	310.85	315.90	-0.14
1999-02-26 05:00:00	26.02.1999	05:00	7:16	18:08	652.0	651.0	0.0	0.0	0.0	0.0	229.7	299.8	-2.7	-0.4	4.8	1.0	-11.7	-4.8	57.0	5.0	-11.75	-4.78	26.02.1999	05:00	-0.4	81.0	1.0	0.0	0.654556885	57	5.0	-0.00	0.00	0.00	0.00	229.74	299.76	309.59	-2.68
1999-02-26 06:00:00	26.02.1999	06:00	7:16	18:08	652.0	651.0	0.0	0.0	0.0	0.0	234.6	306.5	-1.2	0.5	4.4	2.0	-10.3	-7.1	57.0	6.0	-10.32	-7.06	26.02.1999	06:00	0.5	70.0	2.0	3.0	1.309113771	57	6.0	-0.00	0.00	0.00	0.00	234.60	306.52	313.79	-1.16
1999-02-26 07:00:00	26.02.1999	07:00	7:16	18:08	652.0	651.0	0.0	0.0	0.0	0.0	263.7	310.9	-0.5	0.2	4.4	4.0	-6.4	-12.9	57.0	7.0	-4.81	-12.89	26.02.1999	07:00	0.2	71.0	4.0	7.0	2.618227541	57	7.0	22.82	29.51	2.85	10.92	263.67	311.35	313.92	-0.39
1999-02-26 08:00:00	26.02.1999	08:00	7:16	18:08	652.0	651.0	79.9	29.6	7.6	22.0	271.4	316.5	0.7	1.2	4.9	2.0	-0.9	-3.1	57.0	8.0	5.01	-3.10	26.02.1999	08:00	1.2	74.0	2.0	7.0	1.309113771	57	8.0	165.09	203.96	20.64	75.46	271.41	319.33	318.73	1.34
1999-02-26 09:00:00	26.02.1999	09:00	7:16	18:08	652.0	651.0	254.0	139.7	80.0	59.7	255.5	333.1	4.5	3.6	4.3	2.0	8.0	1.6	57.0	9.0	12.45	1.64	26.02.1999	09:00	3.6	54.0	2.0	5.0	1.309113771	57	9.0	323.72	362.20	121.40	199.21	255.45	336.19	328.75	5.22
1999-02-26 10:00:00	26.02.1999	10:00	7:16	18:08	652.0	651.0	402.8	221.5	137.5	84.1	268.7	358.2	9.7	6.3	4.7	1.0	17.1	9.9	57.0	10.0	19.71	9.94	26.02.1999	10:00	6.3	49.0	1.0	5.0	0.654556885	57	10.0	454.69	484.47	170.51	266.46	268.66	359.66	341.92	10.00
1999-02-26 11:00:00	26.02.1999	11:00	7:16	18:08	652.0	651.0	512.4	374.1	303.3	70.8	256.5	368.2	11.9	6.7	4.4	2.0	20.7	8.4	57.0	11.0	21.59	8.43	26.02.1999	11:00	6.7	45.0	2.0	3.0	1.309113771	57	11.0	539.38	561.50	337.11	409.89	256.46	366.75	343.20	11.56
1999-02-26 12:00:00	26.02.1999	12:00	7:16	18:08	652.0	651.0	574.8	367.8	277.0	90.8	270.4	376.6	13.4	8.2	4.9	2.0	23.9	10.7	57.0	12.0	23.79	10.70	26.02.1999	12:00	8.2	45.0	2.0	4.0	1.309113771	57	12.0	568.57	587.78	284.28	376.18	270.37	372.79	351.03	12.63
1999-02-26 13:00:00	26.02.1999	13:00	7:16	18:08	652.0	651.0	585.4	322.0	212.2	109.8	295.9	382.3	14.3	10.6	6.3	3.0	26.7	10.7	57.0	13.0	25.69	10.70	26.02.1999	13:00	10.6	49.0	3.0	5.0	1.963670656	57	13.0	539.38	561.50	202.27	308.82	295.89	378.24	363.97	13.46
1999-02-26 14:00:00	26.02.1999	14:00	7:16	18:08	652.0	651.0	543.7	396.9	324.8	72.1	280.7	392.5	16.4	10.7	5.8	2.0	25.5	13.0	57.0	14.0	23.39	13.02	26.02.1999	14:00	10.7	45.0	2.0	3.0	1.309113771	57	14.0	454.69	484.47	284.18	353.66	280.69	383.72	363.71	14.68
1999-02-26 15:00:00	26.02.1999	15:00	7:16	18:08	652.0	651.0	452.5	289.6	210.0	79.6	286.3	380.9	14.1	10.3	6.1	2.0	22.5	11.8	57.0	15.0	19.08	11.79	26.02.1999	15:00	10.3	49.0	2.0	4.0	1.309113771	57	15.0	323.72	362.20	161.86	231.81	286.30	372.42	362.02	12.40
1999-02-26 16:00:00	26.02.1999	16:00	7:16	18:08	652.0	651.0	318.4	261.1	208.7	52.4	281.6	379.5	13.9	10.8	6.5	2.0	18.9	10.9	57.0	16.0	13.57	10.91	26.02.1999	16:00	10.8	50.0	2.0	2.0	1.309113771	57	16.0	165.09	203.96	123.82	167.24	281.56	368.37	364.24	11.63
1999-02-26 17:00:00	26.02.1999	17:00	7:16	18:08	652.0	651.0	152.0	111.0	74.6	36.4	281.7	362.4	10.4	10.1	6.4	1.0	10.0	9.8	57.0	17.0	2.08	9.76	26.02.1999	17:00	10.1	52.0	1.0	3.0	0.654556885	57	17.0	22.82	29.51	14.26	21.55	281.74	352.10	360.81	8.30
1999-02-26 18:00:00	26.02.1999	18:00	7:16	18:08	652.0	651.0	0.0	0.0	0.9	-0.8	268.7	340.7	6.0	7.7	6.6	2.0	-2.5	1.3	57.0	18.0	-2.40	1.31	26.02.1999	18:00	7.7	63.0	2.0	1.0	1.309113771	57	18.0	-0.00	0.00	0.00	0.00	268.69	340.69	348.56	6.04
1999-02-26 19:00:00	26.02.1999	19:00	7:16	18:08	652.0	651.0	0.0	0.0	0.0	0.0	264.4	336.6	5.2	6.5	6.7	3.0	-3.3	-2.7	57.0	19.0	-3.34	-2.73	26.02.1999	19:00	6.5	69.0	3.0	1.0	1.963670656	57	19.0	-0.00	0.00	0.00	0.00	264.38	336.60	342.65	5.21
1999-02-26 20:00:00	26.02.1999	20:00	7:16	18:08	652.0	651.0	0.0	0.0	0.0	0.0	263.6	336.2	5.1	6.2	6.8	4.0	-3.5	-5.9	57.0	20.0	-3.47	-5.92	26.02.1999	20:00	6.2	72.0	4.0	0.0	2.618227541	57	20.0	-0.00	0.00	0.00	0.00	263.58	336.24	341.20	5.14
1999-02-26 21:00:00	26.02.1999	21:00	7:16	18:08	652.0	651.0	0.0	0.0	0.0	0.0	257.7	332.1	4.3	5.4	6.2	4.0	-4.6	-7.1	57.0	21.0	-4.60	-7.14	26.02.1999	21:00	5.4	69.0	4.0	0.0	2.618227541	57	21.0	-0.00	0.00	0.00	0.00	257.70	332.12	337.16	4.31
1999-02-26 22:00:00	26.02.1999	22:00	7:16	18:08	652.0	651.0	0.0	0.0	0.0	0.0	258.0	330.7	4.0	5.3	6.3	3.0	-4.7	-4.3	57.0	22.0	-4.73	-4.25	26.02.1999	22:00	5.3	71.0	3.0	0.0	1.963670656	57	22.0	-0.00	0.00	0.00	0.00	257.98	330.70	336.71	4.00
1999-02-26 23:00:00	26.02.1999	23:00	7:16	18:08	652.0	651.0	0.0	0.0	0.0	0.0	250.6	323.7	2.5	3.6	6.1	4.0	-6.4	-9.4	57.0	23.0	-6.39	-9.36	26.02.1999	23:00	3.6	77.0	4.0	0.0	2.618227541	57	23.0	-0.00	0.00	0.00	0.00	250.63	323.66	328.51	2.53
1999-02-27 00:00:00	27.02.1999	00:00	7:14	18:10	655.0	653.0	0.0	0.0	0.0	0.0	253.1	328.8	3.6	5.0	5.6	3.0	-5.5	-5.0	58.0	0.0	-5.50	-4.95	27.02.1999	00:00	5.0	64.0	3.0	0.0	1.963670656	58	0.0	-0.00	0.00	0.00	0.00	253.11	328.83	335.08	3.64
1999-02-27 01:00:00	27.02.1999	01:00	7:14	18:10	655.0	653.0	0.0	0.0	0.0	0.0	251.6	330.5	4.0	5.0	5.3	5.0	-5.5	-10.7	58.0	1.0	-5.48	-10.76	27.02.1999	01:00	5.0	61.0	5.0	0.0	3.272784426	58	1.0	-0.00	0.00	0.00	0.00	251.64	330.51	335.00	4.02
1999-02-27 02:00:00	27.02.1999	02:00	7:14	18:10	655.0	653.0	0.0	0.0	0.0	0.0	250.0	326.4	3.1	4.5	5.3	3.0	-6.1	-5.6	58.0	2.0	-6.14	-5.63	27.02.1999	02:00	4.5	63.0	3.0	1.0	1.963670656	58	2.0	-0.00	0.00	0.00	0.00	250.04	326.35	332.61	3.13
1999-02-27 03:00:00	27.02.1999	03:00	7:14	18:10	655.0	653.0	0.0	0.0	0.0	0.0	243.4	311.9	0.0	2.2	5.6	1.0	-8.6	-1.8	58.0	3.0	-8.62	-1.82	27.02.1999	03:00	2.2	78.0	1.0	1.0	0.654556885	58	3.0	-0.00	0.00	0.00	0.00	243.36	311.90	321.80	-0.03
1999-02-27 04:00:00	27.02.1999	04:00	7:14	18:10	655.0	653.0	0.0	0.0	0.0	0.0	242.6	315.1	0.7	2.0	5.6	3.0	-8.3	-8.3	58.0	4.0	-8.33	-8.30	27.02.1999	04:00	2.0	79.0	3.0	1.0	1.963670656	58	4.0	-0.00	0.00	0.00	0.00	242.61	315.08	320.86	0.70
1999-02-27 05:00:00	27.02.1999	05:00	7:14	18:10	655.0	653.0	0.0	0.0	0.0	0.0	251.1	322.9	2.4	3.4	6.0	4.0	-6.4	-9.6	58.0	5.0	-6.42	-9.56	27.02.1999	05:00	3.4	77.0	4.0	2.0	2.618227541	58	5.0	-0.00	0.00	0.00	0.00	251.13	322.87	327.62	2.35
1999-02-27 06:00:00	27.02.1999	06:00	7:14	18:10	655.0	653.0	0.0	0.0	0.0	0.0	244.6	314.0	0.4	2.7	5.5	1.0	-8.2	-1.4	58.0	6.0	-8.22	-1.39	27.02.1999	06:00	2.7	74.0	1.0	1.0	0.654556885	58	6.0	-0.00	0.00	0.00	0.00	244.63	314.04	324.12	0.44
1999-02-27 07:00:00	27.02.1999	07:00	7:14	18:10	655.0	653.0	0.0	0.0	0.0	0.0	253.1	316.2	0.8	2.3	5.7	2.0	-7.0	-4.2	58.0	7.0	-4.67	-4.25	27.02.1999	07:00	2.3	79.0	2.0	4.0	1.309113771	58	7.0	25.87	33.99	12.94	21.75	253.08	317.64	322.74	1.16
1999-02-27 08:00:00	27.02.1999	08:00	7:14	18:10	655.0	653.0	85.5	39.3	16.1	23.2	285.0	340.2	5.8	6.1	5.8	4.0	3.7	-3.9	58.0	8.0	9.49	-3.86	27.02.1999	08:00	6.1	62.0	4.0	6.0	2.618227541	58	8.0	169.69	209.35	42.42	96.30	284.97	342.60	341.80	6.27
1999-02-27 09:00:00	27.02.1999	09:00	7:14	18:10	655.0	653.0	259.9	166.3	109.3	57.0	262.8	340.3	6.0	4.5	6.0	2.0	10.3	3.6	58.0	9.0	14.59	3.63	27.02.1999	09:00	4.5	71.0	2.0	4.0	1.309113771	58	9.0	328.80	367.72	164.40	235.34	262.78	343.98	333.25	6.80
1999-02-27 10:00:00																						nan	27.02.1999	10:00	7.0	65.0	0.0	5.0	0.0	58
1999-02-27 11:00:00	27.02.1999	11:00	7:14	18:10	655.0	653.0	518.3	425.0	368.1	56.9	280.9	393.0	16.5	10.2	6.8	2.0	25.3	12.9	58.0	11.0	25.96	12.88	27.02.1999	11:00	10.2	55.0	2.0	2.0	1.309113771	58	11.0	544.72	567.13	408.54	465.05	280.92	391.21	361.26	16.12
1999-02-27 12:00:00	27.02.1999	12:00	7:14	18:10	655.0	653.0	580.5	423.8	349.7	74.0	295.1	399.6	17.6	13.5	6.3	4.0	28.0	10.8	58.0	12.0	27.95	10.74	27.02.1999	12:00	13.5	41.0	4.0	3.0	2.618227541	58	12.0	573.93	593.43	358.71	433.21	295.06	396.60	378.43	17.02
1999-02-27 13:00:00	27.02.1999	13:00	7:14	18:10	655.0	653.0	591.1	218.7	71.4	147.3	334.4	394.1	16.2	15.0	5.5	8.0	30.8	6.2	58.0	13.0	29.97	6.21	27.02.1999	13:00	15.0	32.0	8.0	7.0	5.236455082	58	13.0	544.72	567.13	68.09	209.84	334.42	392.68	388.07	15.89
1999-02-27 14:00:00	27.02.1999	14:00	7:14	18:10	655.0	653.0	549.2	203.2	65.6	137.6	334.8	392.9	15.9	14.4	5.9	5.0	29.5	9.8	58.0	14.0	27.51	9.77	27.02.1999	14:00	14.4	36.0	5.0	7.0	3.272784426	58	14.0	459.95	490.06	57.49	181.32	334.81	390.42	385.01	15.45
1999-02-27 15:00:00	27.02.1999	15:00	7:14	18:10	655.0	653.0	457.8	169.4	53.1	116.3	335.5	390.8	15.5	14.5	5.9	6.0	26.6	7.2	58.0	15.0	23.48	7.14	27.02.1999	15:00	14.5	36.0	6.0	7.0	3.927341312	58	15.0	328.80	367.72	41.10	136.06	335.53	388.34	385.55	15.04
1999-02-27 16:00:00	27.02.1999	16:00	7:14	18:10	655.0	653.0	323.5	119.7	35.3	84.3	337.7	390.4	15.4	14.5	6.3	3.0	22.4	12.0	58.0	16.0	17.95	12.01	27.02.1999	16:00	14.5	38.0	3.0	7.0	1.963670656	58	16.0	169.69	209.35	21.21	77.46	337.66	386.27	385.66	14.62
1999-02-27 17:00:00	27.02.1999	17:00	7:14	18:10	655.0	653.0	156.9	58.1	15.2	42.9	332.7	379.7	13.4	13.4	6.3	2.0	14.9	11.1	58.0	17.0	9.46	11.10	27.02.1999	17:00	13.4	41.0	2.0	7.0	1.309113771	58	17.0	25.87	33.99	3.23	12.57	332.70	375.80	379.80	12.61
1999-02-27 18:00:00	27.02.1999	18:00	7:14	18:10	655.0	653.0	0.3	0.1	0.2	-0.1	328.5	369.9	11.5	12.2	6.5	3.0	7.0	5.1	58.0	18.0	6.99	5.14	27.02.1999	18:00	12.2	46.0	3.0	7.0	1.963670656	58	18.0	-0.00	0.00	0.00	0.00	328.53	369.86	373.55	11.46
1999-02-27 19:00:00	27.02.1999	19:00	7:14	18:10	655.0	653.0	0.0	0.0	0.0	0.0	323.9	364.9	10.5	11.1	6.6	4.0	6.0	1.5	58.0	19.0	6.02	1.46	27.02.1999	19:00	11.1	50.0	4.0	7.0	2.618227541	58	19.0	-0.00	0.00	0.00	0.00	323.88	364.88	367.84	10.50
1999-02-27 20:00:00	27.02.1999	20:00	7:14	18:10	655.0	653.0	0.0	0.0	0.0	0.0	317.6	357.3	9.0	9.6	6.7	4.0	4.6	-0.3	58.0	20.0	4.60	-0.28	27.02.1999	20:00	9.6	56.0	4.0	7.0	2.618227541	58	20.0	-0.00	0.00	0.00	0.00	317.57	357.34	360.16	9.02
1999-02-27 21:00:00	27.02.1999	21:00	7:14	18:10	655.0	653.0	0.0	0.0	0.0	0.0	317.4	356.4	8.8	9.4	6.8	4.0	4.5	-0.5	58.0	21.0	4.49	-0.46	27.02.1999	21:00	9.4	58.0	4.0	7.0	2.618227541	58	21.0	-0.00	0.00	0.00	0.00	317.43	356.42	359.18	8.83
1999-02-27 22:00:00	27.02.1999	22:00	7:14	18:10	655.0	653.0	0.0	0.0	0.0	0.0	316.7	355.9	8.7	9.3	6.8	4.0	4.4	-0.6	58.0	22.0	4.37	-0.58	27.02.1999	22:00	9.3	58.0	4.0	7.0	2.618227541	58	22.0	-0.00	0.00	0.00	0.00	316.74	355.89	358.66	8.73
1999-02-27 23:00:00	27.02.1999	23:00	7:14	18:10	655.0	653.0	0.0	0.0	0.0	0.0	314.6	353.3	8.2	8.9	6.7	3.0	3.9	1.6	58.0	23.0	3.88	1.61	27.02.1999	23:00	8.9	59.0	3.0	7.0	1.963670656	58	23.0	-0.00	0.00	0.00	0.00	314.61	353.28	356.62	8.21
1999-02-28 00:00:00	28.02.1999	00:00	7:13	18:11	658.0	657.0	0.0	0.0	0.0	0.0	334.7	358.9	9.2	9.6	6.8	3.0	6.5	3.1	59.0	0.0	6.50	3.06	28.02.1999	00:00	9.6	57.0	3.0	8.0	1.963670656	59	0.0	-0.00	0.00	0.00	0.00	334.67	358.91	361.02	9.17
1999-02-28 01:00:00	28.02.1999	01:00	7:13	18:11	658.0	657.0	0.0	0.0	0.0	0.0	334.1	359.7	9.3	9.7	6.6	4.0	6.5	0.4	59.0	1.0	6.52	0.42	28.02.1999	01:00	9.7	55.0	4.0	8.0	2.618227541	59	1.0	-0.00	0.00	0.00	0.00	334.07	359.65	361.47	9.33
1999-02-28 02:00:00	28.02.1999	02:00	7:13	18:11	658.0	657.0	0.0	0.0	0.0	0.0	339.7	366.6	10.7	11.3	6.3	2.1	7.8	7.0	59.0	2.0	7.79	7.02	28.02.1999	02:00	11.3	47.0	2.1	8.0	1.374569459	59	2.0	-0.00	0.00	0.00	0.00	339.74	366.64	369.63	10.70
1999-02-28 03:00:00	28.02.1999	03:00	7:13	18:11	658.0	657.0	0.0	0.0	0.0	0.0	335.3	356.8	8.7	9.1	7.4	3.0	6.3	2.8	59.0	3.0	6.35	2.76	28.02.1999	03:00	9.1	64.0	3.0	8.0	1.963670656	59	3.0	-0.00	0.00	0.00	0.00	335.26	356.76	358.62	8.71
1999-02-28 04:00:00	28.02.1999	04:00	7:13	18:11	658.0	657.0	0.0	0.0	0.0	0.0	334.1	352.2	7.8	8.0	8.4	5.0	5.8	-3.4	59.0	4.0	5.77	-3.39	28.02.1999	04:00	8.0	78.0	5.0	8.0	3.272784426	59	4.0	-0.00	0.00	0.00	0.00	334.15	352.20	353.26	7.78
1999-02-28 05:00:00	28.02.1999	05:00	7:13	18:11	658.0	657.0	0.0	0.0	0.0	0.0	330.3	345.1	6.3	6.8	8.9	1.0	4.7	6.6	59.0	5.0	4.66	6.58	28.02.1999	05:00	6.8	90.0	1.0	8.0	0.654556885	59	5.0	-0.00	0.00	0.00	0.00	330.33	345.10	347.36	6.32
1999-02-28 06:00:00	28.02.1999	06:00	7:13	18:11	658.0	657.0	0.0	0.0	0.0	0.0	311.5	341.3	5.7	6.4	8.7	2.0	2.3	2.6	59.0	6.0	2.30	2.64	28.02.1999	06:00	6.4	90.0	2.0	7.0	1.309113771	59	6.0	-0.00	0.00	0.00	0.00	311.49	341.31	344.54	5.71
1999-02-28 07:00:00	28.02.1999	07:00	7:13	18:11	658.0	657.0	0.0	0.0	0.0	0.0	325.6	341.0	5.5	6.0	8.6	1.0	3.7	5.7	59.0	7.0	3.81	5.69	28.02.1999	07:00	6.0	92.0	1.0	8.0	0.654556885	59	7.0	0.43	2.94	0.00	0.41	325.59	341.06	343.36	5.51
1999-02-28 08:00:00																						nan	28.02.1999	08:00	6.0	91.0	0.0	8.0	0.0	59
1999-02-28 09:00:00	28.02.1999	09:00	7:13	18:11	658.0	657.0	212.4	78.6	14.5	64.0	310.5	348.6	7.3	6.3	8.5	1.0	12.8	9.3	59.0	9.0	17.13	9.27	28.02.1999	09:00	6.3	89.0	1.0	7.0	0.654556885	59	9.0	197.96	315.70	24.75	116.81	310.52	351.50	344.02	7.88
1999-02-28 10:00:00	28.02.1999	10:00	7:13	18:11	658.0	657.0	365.6	135.3	31.6	103.6	309.5	352.1	8.0	6.2	8.3	2.0	18.8	8.5	59.0	10.0	21.71	8.49	28.02.1999	10:00	6.2	88.0	2.0	7.0	1.309113771	59	10.0	327.43	445.24	40.93	164.74	309.55	352.90	343.50	8.18
1999-02-28 11:00:00	28.02.1999	11:00	7:13	18:11	658.0	657.0	482.3	178.5	47.2	131.3	311.1	362.5	10.1	6.6	8.3	1.0	23.8	13.5	59.0	11.0	25.26	13.50	28.02.1999	11:00	6.6	85.0	1.0	7.0	0.654556885	59	11.0	425.70	530.50	53.21	196.29	311.11	361.62	345.46	9.96
1999-02-28 12:00:00	28.02.1999	12:00	7:13	18:11	658.0	657.0	586.2	216.9	70.6	146.3	314.2	371.0	11.8	7.3	8.3	1.0	27.2	15.1	59.0	12.0	27.32	15.09	28.02.1999	12:00	7.3	81.0	1.0	7.0	0.654556885	59	12.0	579.27	599.07	72.41	221.66	314.24	367.99	348.93	11.23
1999-02-28 13:00:00	28.02.1999	13:00	7:13	18:11	658.0	657.0	596.6	220.8	72.1	148.7	316.9	369.1	11.4	8.0	8.2	2.0	27.6	12.7	59.0	13.0	26.56	12.75	28.02.1999	13:00	8.0	76.0	2.0	7.0	1.309113771	59	13.0	550.03	572.76	68.75	211.92	316.90	365.71	352.40	10.74
1999-02-28 14:00:00	28.02.1999	14:00	7:13	18:11	658.0	657.0	554.6	255.1	132.5	122.6	307.5	382.6	14.2	9.2	7.8	1.0	26.8	15.7	59.0	14.0	24.46	15.72	28.02.1999	14:00	9.2	67.0	1.0	6.0	0.654556885	59	14.0	465.19	495.65	116.30	228.00	307.51	375.29	357.72	12.76
1999-02-28 15:00:00	28.02.1999	15:00	7:13	18:11	658.0	657.0	463.0	296.3	214.9	81.5	285.3	382.6	14.4	9.0	7.0	1.0	22.9	14.1	59.0	15.0	19.29	14.04	28.02.1999	15:00	9.0	61.0	1.0	4.0	0.654556885	59	15.0	333.86	373.25	166.93	238.88	285.29	371.14	355.64	12.15
1999-02-28 16:00:00	28.02.1999	16:00	7:13	18:11	658.0	657.0	328.5	299.0	251.4	47.6	281.4	386.9	15.3	10.1	7.4	1.0	20.5	13.8	59.0	16.0	14.78	13.80	28.02.1999	16:00	10.1	60.0	1.0	1.0	0.654556885	59	16.0	174.30	214.76	152.51	195.43	281.43	370.03	360.80	11.97
1999-02-28 17:00:00	28.02.1999	17:00	7:13	18:11	658.0	657.0	161.7	147.2	109.8	37.4	279.7	361.9	10.3	9.2	7.9	1.5	11.4	8.9	59.0	17.0	2.56	8.92	28.02.1999	17:00	9.2	68.0	1.5	1.0	0.981835328	59	17.0	29.03	38.57	25.40	35.10	279.70	350.33	356.33	7.96
1999-02-28 18:00:00	28.02.1999	18:00	7:13	18:11	658.0	657.0	1.0	0.9	2.5	-1.5	273.3	342.9	6.5	7.7	7.8	3.0	-1.8	-1.0	59.0	18.0	-1.64	-1.02	28.02.1999	18:00	7.7	74.0	3.0	1.0	1.963670656	59	18.0	-0.00	0.00	0.00	0.00	273.34	342.88	348.79	6.45
1999-02-28 19:00:00	28.02.1999	19:00	7:13	18:11	658.0	657.0	0.0	0.0	0.0	0.0	264.9	336.7	5.2	6.1	7.2	5.0	-3.3	-8.5	59.0	19.0	-3.28	-8.50	28.02.1999	19:00	6.1	76.0	5.0	1.0	3.272784426	59	19.0	-0.00	0.00	0.00	0.00	264.86	336.65	340.79	5.21
1999-02-28 20:00:00	28.02.1999	20:00	7:13	18:11	658.0	657.0	0.0	0.0	0.0	0.0	260.3	332.0	4.3	5.3	6.8	4.0	-4.3	-7.0	59.0	20.0	-4.32	-6.98	28.02.1999	20:00	5.3	76.0	4.0	1.0	2.618227541	59	20.0	-0.00	0.00	0.00	0.00	260.27	331.97	336.83	4.25
1999-02-28 21:00:00	28.02.1999	21:00	7:13	18:11	658.0	657.0	0.0	0.0	0.0	0.0	255.8	328.0	3.4	4.5	6.5	4.0	-5.3	-8.1	59.0	21.0	-5.29	-8.10	28.02.1999	21:00	4.5	77.0	4.0	0.0	2.618227541	59	21.0	-0.00	0.00	0.00	0.00	255.76	328.05	332.90	3.44
1999-02-28 22:00:00	28.02.1999	22:00	7:13	18:11	658.0	657.0	0.0	0.0	0.0	0.0	255.2	327.6	3.3	4.4	6.4	4.0	-5.4	-8.2	59.0	22.0	-5.41	-8.24	28.02.1999	22:00	4.4	77.0	4.0	0.0	2.618227541	59	22.0	-0.00	0.00	0.00	0.00	255.19	327.56	332.41	3.34
1999-02-28 23:00:00	28.02.1999	23:00	7:13	18:11	658.0	657.0	0.0	0.0	0.0	0.0	252.7	324.2	2.6	3.9	6.3	3.0	-6.1	-5.8	59.0	23.0	-6.08	-5.84	28.02.1999	23:00	3.9	78.0	3.0	0.0	1.963670656	59	23.0	-0.00	0.00	0.00	0.00	252.71	324.16	329.99	2.62
1999-03-01 00:00:00	01.03.1999	00:00	7:11	18:13	662.0	660.0	0.0	0.0	0.0	0.0	252.5	324.6	2.7	4.0	6.2	3.0	-6.1	-5.8	60.0	0.0	-6.06	-5.79	01.03.1999	00:00	4.0	76.0	3.0	0.0	1.963670656	60	0.0	-0.00	0.00	0.00	0.00	252.52	324.56	330.44	2.71
1999-03-01 01:00:00	01.03.1999	01:00	7:11	18:13	662.0	660.0	0.0	0.0	0.0	0.0	252.6	324.2	2.6	3.9	6.2	3.0	-6.1	-5.9	60.0	1.0	-6.10	-5.87	01.03.1999	01:00	3.9	77.0	3.0	1.0	1.963670656	60	1.0	-0.00	0.00	0.00	0.00	252.63	324.15	329.98	2.62
1999-03-01 02:00:00	01.03.1999	02:00	7:11	18:13	662.0	660.0	0.0	0.0	0.0	0.0	253.7	327.0	3.2	4.3	6.1	4.0	-5.6	-8.5	60.0	2.0	-5.64	-8.47	01.03.1999	02:00	4.3	74.0	4.0	1.0	2.618227541	60	2.0	-0.00	0.00	0.00	0.00	253.75	326.97	331.87	3.23
1999-03-01 03:00:00	01.03.1999	03:00	7:11	18:13	662.0	660.0	0.0	0.0	0.0	0.0	261.9	331.3	4.1	5.1	6.3	4.0	-4.2	-7.2	60.0	3.0	-4.22	-7.25	01.03.1999	03:00	5.1	72.0	4.0	3.0	2.618227541	60	3.0	-0.00	0.00	0.00	0.00	261.89	331.29	335.98	4.08
1999-03-01 04:00:00	01.03.1999	04:00	7:11	18:13	662.0	660.0	0.0	0.0	0.0	0.0	300.9	341.5	5.9	6.3	6.3	6.0	1.2	-9.4	60.0	4.0	1.20	-9.41	01.03.1999	04:00	6.3	66.0	6.0	7.0	3.927341312	60	4.0	-0.00	0.00	0.00	0.00	300.93	341.50	343.54	5.87
1999-03-01 05:00:00	01.03.1999	05:00	7:11	18:13	662.0	660.0	0.0	0.0	0.0	0.0	300.6	340.3	5.6	6.1	6.4	5.0	1.0	-7.3	60.0	5.0	1.04	-7.30	01.03.1999	05:00	6.1	68.0	5.0	7.0	3.272784426	60	5.0	-0.00	0.00	0.00	0.00	300.62	340.29	342.58	5.61
1999-03-01 06:00:00	01.03.1999	06:00	7:11	18:13	662.0	660.0	0.0	0.0	0.0	0.0	298.6	338.8	5.3	5.8	6.3	5.0	0.7	-7.7	60.0	6.0	0.66	-7.72	01.03.1999	06:00	5.8	68.0	5.0	7.0	3.272784426	60	6.0	-0.00	0.00	0.00	0.00	298.62	338.76	341.08	5.30
1999-03-01 07:00:00	01.03.1999	07:00	7:11	18:13	662.0	660.0	0.0	0.0	0.0	0.0	300.0	342.1	6.0	6.4	6.1	7.0	1.2	-11.4	60.0	7.0	3.22	-11.36	01.03.1999	07:00	6.4	63.0	7.0	7.0	4.581898197	60	7.0	32.29	43.26	4.04	16.01	299.98	342.57	343.96	6.10
1999-03-01 08:00:00	01.03.1999	08:00	7:11	18:13	662.0	660.0	96.8	35.8	9.1	26.7	303.8	348.2	7.3	7.4	6.0	7.0	6.6	-8.6	60.0	8.0	11.86	-8.57	01.03.1999	08:00	7.4	58.0	7.0	7.0	4.581898197	60	8.0	178.92	220.17	22.36	81.46	303.80	349.49	348.88	7.53
1999-03-01 09:00:00	01.03.1999	09:00	7:11	18:13	662.0	660.0	271.8	100.6	28.6	71.9	307.9	351.3	7.9	7.5	6.6	8.0	14.4	-7.5	60.0	9.0	18.34	-7.51	01.03.1999	09:00	7.5	64.0	8.0	7.0	5.236455082	60	9.0	338.92	378.76	42.36	140.14	307.94	352.15	349.57	8.04
1999-03-01 10:00:00	01.03.1999	10:00	7:11	18:13	662.0	660.0	420.5	155.6	47.9	107.7	310.8	355.9	8.8	8.0	6.8	8.0	20.4	-4.9	60.0	10.0	23.04	-4.89	01.03.1999	10:00	8.0	63.0	8.0	7.0	5.236455082	60	10.0	470.40	501.23	58.80	185.46	310.77	356.18	352.10	8.85
1999-03-01 11:00:00	01.03.1999	11:00	7:11	18:13	662.0	660.0	530.0	196.1	62.7	133.3	314.5	360.6	9.7	8.8	6.8	10.0	24.6	-5.6	60.0	11.0	26.11	-5.59	01.03.1999	11:00	8.8	60.0	10.0	7.0	6.545568853	60	11.0	555.31	578.37	69.41	214.00	314.51	360.32	356.13	9.66
1999-03-01 12:00:00	01.03.1999	12:00	7:11	18:13	662.0	660.0	592.0	165.8	0.0	165.8	330.2	361.4	9.7	8.8	6.7	9.0	27.8	-3.1	60.0	12.0	28.21	-3.07	01.03.1999	12:00	8.8	59.0	9.0	8.0	5.891011967	60	12.0	584.57	604.70	0.00	169.32	330.19	360.79	356.91	9.60
1999-03-01 13:00:00	01.03.1999	13:00	7:11	18:13	662.0	660.0	602.2	168.6	0.0	168.6	331.1	360.6	9.6	8.6	7.0	9.0	28.2	-3.1	60.0	13.0	27.34	-3.09	01.03.1999	13:00	8.6	63.0	9.0	8.0	5.891011967	60	13.0	555.31	578.37	0.00	161.94	331.14	359.73	356.00	9.37
1999-03-01 14:00:00	01.03.1999	14:00	7:11	18:13	662.0	660.0	560.0	156.8	0.0	156.8	332.4	361.8	9.8	8.7	7.2	7.0	27.0	-0.1	60.0	14.0	24.94	-0.06	01.03.1999	14:00	8.7	64.0	7.0	8.0	4.581898197	60	14.0	470.40	501.23	0.00	140.34	332.42	360.37	356.54	9.49
1999-03-01 15:00:00	01.03.1999	15:00	7:11	18:13	662.0	660.0	468.2	131.1	0.0	131.1	333.9	363.7	10.2	9.4	6.8	8.0	24.2	-2.0	60.0	15.0	21.02	-2.02	01.03.1999	15:00	9.4	58.0	8.0	8.0	5.236455082	60	15.0	338.92	378.76	0.00	106.05	333.87	362.25	360.00	9.86
1999-03-01 16:00:00	01.03.1999	16:00	7:11	18:13	662.0	660.0	333.6	93.4	0.0	93.4	332.3	360.5	9.5	9.1	6.8	9.0	19.1	-5.5	60.0	16.0	14.88	-5.54	01.03.1999	16:00	9.1	59.0	9.0	8.0	5.891011967	60	16.0	178.92	220.17	0.00	61.65	332.34	359.19	358.47	9.25
1999-03-01 17:00:00	01.03.1999	17:00	7:11	18:13	662.0	660.0	166.5	61.6	16.2	45.5	318.1	357.7	9.1	9.0	7.3	9.0	11.9	-7.8	60.0	17.0	6.49	-7.85	01.03.1999	17:00	9.0	64.0	9.0	7.0	5.891011967	60	17.0	32.29	43.26	4.04	16.01	318.07	356.28	357.27	8.79
1999-03-01 18:00:00	01.03.1999	18:00	7:11	18:13	662.0	660.0	2.4	0.9	0.5	0.4	318.3	353.9	8.3	8.6	7.8	8.0	4.4	-9.1	60.0	18.0	4.33	-9.09	01.03.1999	18:00	8.6	70.0	8.0	7.0	5.236455082	60	18.0	-0.00	0.00	0.00	0.00	318.31	353.91	355.35	8.30
1999-03-01 19:00:00	01.03.1999	19:00	7:11	18:13	662.0	660.0	0.0	0.0	0.0	0.0	334.5	353.8	8.1	8.3	8.1	7.0	6.0	-7.2	60.0	19.0	5.98	-7.21	01.03.1999	19:00	8.3	74.0	7.0	8.0	4.581898197	60	19.0	-0.00	0.00	0.00	0.00	334.54	353.85	354.72	8.12
1999-03-01 20:00:00	01.03.1999	20:00	7:11	18:13	662.0	660.0	0.0	0.0	0.0	0.0	333.6	352.8	7.9	8.1	8.1	7.0	5.8	-7.5	60.0	20.0	5.78	-7.50	01.03.1999	20:00	8.1	75.0	7.0	8.0	4.581898197	60	20.0	-0.00	0.00	0.00	0.00	333.58	352.84	353.72	7.92
1999-03-01 21:00:00	01.03.1999	21:00	7:11	18:13	662.0	660.0	0.0	0.0	0.0	0.0	317.3	351.3	7.8	8.0	8.3	10.0	3.9	-12.9	60.0	21.0	3.95	-12.92	01.03.1999	21:00	8.0	77.0	10.0	7.0	6.545568853	60	21.0	-0.00	0.00	0.00	0.00	317.30	351.29	352.42	7.76
1999-03-01 22:00:00	01.03.1999	22:00	7:11	18:13	662.0	660.0	0.0	0.0	0.0	0.0	318.6	352.1	7.9	8.2	8.4	8.0	4.2	-9.5	60.0	22.0	4.17	-9.51	01.03.1999	22:00	8.2	77.0	8.0	7.0	5.236455082	60	22.0	-0.00	0.00	0.00	0.00	318.61	352.09	353.45	7.92
1999-03-01 23:00:00	01.03.1999	23:00	7:11	18:13	662.0	660.0	0.0	0.0	0.0	0.0	319.3	352.5	8.0	8.3	8.4	7.0	4.3	-7.7	60.0	23.0	4.27	-7.69	01.03.1999	23:00	8.3	77.0	7.0	7.0	4.581898197	60	23.0	-0.00	0.00	0.00	0.00	319.27	352.46	353.96	7.99
1999-03-02 00:00:00	02.03.1999	00:00	7:09	18:14	665.0	664.0	0.0	0.0	0.0	0.0	321.0	353.3	8.2	8.5	8.7	6.0	4.5	-5.5	61.0	0.0	4.54	-5.46	02.03.1999	00:00	8.5	78.0	6.0	7.0	3.927341312	61	0.0	-0.00	0.00	0.00	0.00	320.97	353.34	355.01	8.15
1999-03-02 01:00:00	02.03.1999	01:00	7:09	18:14	665.0	664.0	0.0	0.0	0.0	0.0	338.3	355.6	8.5	8.6	8.7	8.0	6.5	-8.2	61.0	1.0	6.54	-8.23	02.03.1999	01:00	8.6	78.0	8.0	8.0	5.236455082	61	1.0	-0.00	0.00	0.00	0.00	338.28	355.65	356.35	8.45
1999-03-02 02:00:00	02.03.1999	02:00	7:09	18:14	665.0	664.0	0.0	0.0	0.0	0.0	339.5	355.3	8.4	8.5	9.2	9.0	6.6	-9.7	61.0	2.0	6.63	-9.75	02.03.1999	02:00	8.5	83.0	9.0	8.0	5.891011967	61	2.0	-0.00	0.00	0.00	0.00	339.46	355.35	355.93	8.38
1999-03-02 03:00:00	02.03.1999	03:00	7:09	18:14	665.0	664.0	0.0	0.0	0.0	0.0	341.1	357.4	8.8	8.9	9.1	10.0	7.0	-10.6	61.0	3.0	7.00	-10.60	02.03.1999	03:00	8.9	80.0	10.0	8.0	6.545568853	61	3.0	-0.00	0.00	0.00	0.00	341.11	357.39	357.94	8.79
1999-03-02 04:00:00	02.03.1999	04:00	7:09	18:14	665.0	664.0	0.0	0.0	0.0	0.0	341.5	356.9	8.7	8.8	9.4	8.0	7.0	-7.7	61.0	4.0	6.98	-7.69	02.03.1999	04:00	8.8	83.0	8.0	8.0	5.236455082	61	4.0	-0.00	0.00	0.00	0.00	341.50	356.85	357.48	8.67
1999-03-02 05:00:00	02.03.1999	05:00	7:09	18:14	665.0	664.0	0.0	0.0	0.0	0.0	342.5	358.3	9.0	9.1	9.2	8.0	7.2	-7.3	61.0	5.0	7.23	-7.30	02.03.1999	05:00	9.1	80.0	8.0	8.0	5.236455082	61	5.0	-0.00	0.00	0.00	0.00	342.47	358.33	358.98	8.97
1999-03-02 06:00:00	02.03.1999	06:00	7:09	18:14	665.0	664.0	0.0	0.0	0.0	0.0	341.8	356.9	8.7	8.8	9.5	8.0	7.0	-7.7	61.0	6.0	7.02	-7.67	02.03.1999	06:00	8.8	84.0	8.0	8.0	5.236455082	61	6.0	-0.00	0.00	0.00	0.00	341.84	356.88	357.50	8.67
1999-03-02 07:00:00	02.03.1999	07:00	7:09	18:14	665.0	664.0	0.0	0.0	0.0	0.0	342.2	357.0	8.7	8.8	9.6	10.0	7.1	-10.6	61.0	7.0	8.24	-10.62	02.03.1999	07:00	8.8	85.0	10.0	8.0	6.545568853	61	7.0	14.55	28.68	0.00	8.03	342.17	357.20	357.51	8.73
1999-03-02 08:00:00	02.03.1999	08:00	7:09	18:14	665.0	664.0	75.2	21.0	0.0	21.0	342.2	357.6	8.8	8.8	9.6	8.0	10.1	-6.6	61.0	8.0	14.62	-6.64	02.03.1999	08:00	8.8	85.0	8.0	8.0	5.236455082	61	8.0	114.17	190.52	0.00	53.35	342.17	358.53	357.51	9.01
1999-03-02 09:00:00	02.03.1999	09:00	7:09	18:14	665.0	664.0	277.7	77.8	0.0	77.8	343.9	361.0	9.5	9.1	9.7	9.0	18.2	-5.1	61.0	9.0	22.02	-5.10	02.03.1999	09:00	9.1	84.0	9.0	8.0	5.891011967	61	9.0	343.95	384.28	0.00	107.60	343.87	361.59	359.05	9.62
1999-03-02 10:00:00	02.03.1999	10:00	7:09	18:14	665.0	664.0	426.5	157.8	48.6	109.2	328.9	364.3	10.3	9.5	9.7	9.0	22.8	-3.0	61.0	10.0	25.44	-3.07	02.03.1999	10:00	9.5	82.0	9.0	7.0	5.891011967	61	10.0	475.59	506.80	59.45	187.52	328.86	364.49	360.24	10.37
1999-03-02 11:00:00	02.03.1999	11:00	7:09	18:14	665.0	664.0	535.8	198.2	63.4	134.8	330.8	368.3	11.1	9.9	9.8	8.0	26.8	0.2	61.0	11.0	28.23	0.25	02.03.1999	11:00	9.9	80.0	8.0	7.0	5.236455082	61	11.0	560.57	583.97	70.07	216.07	330.79	367.93	362.29	11.05
1999-03-02 12:00:00	02.03.1999	12:00	7:09	18:14	665.0	664.0	597.7	167.4	0.0	167.4	353.7	374.0	12.0	10.9	10.0	8.0	30.9	2.8	61.0	12.0	31.25	2.80	02.03.1999	12:00	10.9	77.0	8.0	8.0	5.236455082	61	12.0	589.84	610.31	0.00	170.89	353.66	373.33	368.34	11.90
1999-03-02 13:00:00	02.03.1999	13:00	7:09	18:14	665.0	664.0	607.8	224.9	73.4	151.5	336.8	375.6	12.5	11.1	9.9	8.0	30.0	2.7	61.0	13.0	29.21	2.69	02.03.1999	13:00	11.1	75.0	8.0	7.0	5.236455082	61	13.0	560.57	583.97	70.07	216.07	336.85	374.19	368.49	12.25
1999-03-02 14:00:00	02.03.1999	14:00	7:09	18:14	665.0	664.0	565.4	158.3	0.0	158.3	356.0	377.6	12.7	11.4	10.0	6.0	30.3	6.4	61.0	14.0	28.33	6.37	02.03.1999	14:00	11.4	74.0	6.0	8.0	3.927341312	61	14.0	475.59	506.80	0.00	141.90	355.98	375.98	370.93	12.41
1999-03-02 15:00:00	02.03.1999	15:00	7:09	18:14	665.0	664.0	473.4	132.6	0.0	132.6	356.3	375.8	12.4	11.5	9.9	8.0	27.2	2.2	61.0	15.0	24.15	2.21	02.03.1999	15:00	11.5	73.0	8.0	8.0	5.236455082	61	15.0	343.95	384.28	0.00	107.60	356.28	374.32	371.45	12.08
1999-03-02 16:00:00	02.03.1999	16:00	7:09	18:14	665.0	664.0	338.6	125.3	37.0	88.2	337.1	372.3	11.9	11.2	9.8	8.0	21.3	-0.1	61.0	16.0	17.09	-0.10	02.03.1999	16:00	11.2	74.0	8.0	7.0	5.236455082	61	16.0	183.55	225.59	22.94	83.47	337.14	370.26	369.00	11.45
1999-03-02 17:00:00	02.03.1999	17:00	7:09	18:14	665.0	664.0	171.3	48.0	0.0	48.0	354.6	370.8	11.4	11.2	9.8	10.0	16.2	-4.5	61.0	17.0	11.42	-4.46	02.03.1999	17:00	11.2	74.0	10.0	8.0	6.545568853	61	17.0	35.63	48.03	0.00	13.45	354.61	369.68	369.87	11.16
1999-03-02 18:00:00	02.03.1999	18:00	7:09	18:14	665.0	664.0	4.3	1.2	0.0	1.2	355.7	369.9	11.2	11.3	10.0	9.0	9.8	-5.0	61.0	18.0	9.67	-5.00	02.03.1999	18:00	11.3	75.0	9.0	8.0	5.891011967	61	18.0	-0.00	0.00	0.00	0.00	355.66	369.88	370.42	11.19
1999-03-02 19:00:00	02.03.1999	19:00	7:09	18:14	665.0	664.0	0.0	0.0	0.0	0.0	356.0	370.2	11.2	11.4	10.0	6.0	9.7	-0.5	61.0	19.0	9.73	-0.46	02.03.1999	19:00	11.4	74.0	6.0	8.0	3.927341312	61	19.0	-0.00	0.00	0.00	0.00	355.98	370.18	370.93	11.25
1999-03-02 20:00:00	02.03.1999	20:00	7:09	18:14	665.0	664.0	0.0	0.0	0.0	0.0	356.0	370.3	11.3	11.4	10.0	7.0	9.7	-2.1	61.0	20.0	9.74	-2.12	02.03.1999	20:00	11.4	74.0	7.0	8.0	4.581898197	61	20.0	-0.00	0.00	0.00	0.00	355.98	370.26	370.93	11.27
1999-03-02 21:00:00	02.03.1999	21:00	7:09	18:14	665.0	664.0	0.0	0.0	0.0	0.0	355.0	369.2	11.1	11.2	10.0	7.0	9.5	-2.4	61.0	21.0	9.54	-2.41	02.03.1999	21:00	11.2	75.0	7.0	8.0	4.581898197	61	21.0	-0.00	0.00	0.00	0.00	354.98	369.23	369.89	11.07
1999-03-02 22:00:00	02.03.1999	22:00	7:09	18:14	665.0	664.0	0.0	0.0	0.0	0.0	355.0	369.3	11.1	11.2	10.0	8.0	9.5	-3.9	61.0	22.0	9.55	-3.88	02.03.1999	22:00	11.2	75.0	8.0	8.0	5.236455082	61	22.0	-0.00	0.00	0.00	0.00	354.98	369.29	369.89	11.08
1999-03-02 23:00:00	02.03.1999	23:00	7:09	18:14	665.0	664.0	0.0	0.0	0.0	0.0	338.1	368.3	11.0	11.3	10.0	8.0	7.8	-4.3	61.0	23.0	7.79	-4.30	02.03.1999	23:00	11.3	75.0	8.0	7.0	5.236455082	61	23.0	-0.00	0.00	0.00	0.00	338.15	368.29	369.55	11.05
1999-03-03 00:00:00	03.03.1999	00:00	7:07	18:16	669.0	667.0	0.0	0.0	0.0	0.0	353.7	367.1	10.7	10.8	10.2	6.0	9.2	-1.2	62.0	0.0	9.21	-1.20	03.03.1999	00:00	10.8	79.0	6.0	8.0	3.927341312	62	0.0	-0.00	0.00	0.00	0.00	353.68	367.14	367.85	10.66
1999-03-03 01:00:00	03.03.1999	01:00	7:07	18:16	669.0	667.0	0.0	0.0	0.0	0.0	354.3	368.8	11.0	11.1	9.9	9.0	9.4	-5.4	62.0	1.0	9.43	-5.40	03.03.1999	01:00	11.1	75.0	9.0	8.0	5.891011967	62	1.0	-0.00	0.00	0.00	0.00	354.30	368.82	369.36	10.99
1999-03-03 02:00:00	03.03.1999	02:00	7:07	18:16	669.0	667.0	0.0	0.0	0.0	0.0	354.6	369.2	11.1	11.2	9.8	7.0	9.5	-2.4	62.0	2.0	9.50	-2.46	03.03.1999	02:00	11.2	74.0	7.0	8.0	4.581898197	62	2.0	-0.00	0.00	0.00	0.00	354.61	369.19	369.87	11.06
1999-03-03 03:00:00	03.03.1999	03:00	7:07	18:16	669.0	667.0	0.0	0.0	0.0	0.0	323.0	366.9	10.9	11.3	9.6	8.0	6.1	-4.9	62.0	3.0	6.13	-4.92	03.03.1999	03:00	11.3	72.0	8.0	6.0	5.236455082	62	3.0	-0.00	0.00	0.00	0.00	322.96	366.95	368.79	10.93
1999-03-03 04:00:00	03.03.1999	04:00	7:07	18:16	669.0	667.0	0.0	0.0	0.0	0.0	335.9	367.5	10.9	11.3	9.2	5.0	7.5	0.5	62.0	4.0	7.48	0.49	03.03.1999	04:00	11.3	69.0	5.0	7.0	3.272784426	62	4.0	-0.00	0.00	0.00	0.00	335.85	367.50	369.43	10.91
1999-03-03 05:00:00	03.03.1999	05:00	7:07	18:16	669.0	667.0	0.0	0.0	0.0	0.0	334.8	368.3	11.1	11.4	8.8	7.0	7.5	-3.1	62.0	5.0	7.45	-3.10	03.03.1999	05:00	11.4	65.0	7.0	7.0	4.581898197	62	5.0	-0.00	0.00	0.00	0.00	334.75	368.30	369.87	11.08
1999-03-03 06:00:00	03.03.1999	06:00	7:07	18:16	669.0	667.0	0.0	0.0	0.0	0.0	333.9	367.3	10.9	11.2	8.8	7.0	7.3	-3.4	62.0	6.0	7.26	-3.39	03.03.1999	06:00	11.2	66.0	7.0	7.0	4.581898197	62	6.0	-0.00	0.00	0.00	0.00	333.87	367.28	368.84	10.88
1999-03-03 07:00:00	03.03.1999	07:00	7:07	18:16	669.0	667.0	0.0	0.0	0.0	0.0	333.4	367.4	10.9	11.2	8.6	8.0	7.2	-4.9	62.0	7.0	9.59	-4.91	03.03.1999	07:00	11.2	65.0	8.0	7.0	5.236455082	62	7.0	39.04	52.87	4.88	19.56	333.41	367.94	368.81	11.02
1999-03-03 08:00:00	03.03.1999	08:00	7:07	18:16	669.0	667.0	108.4	30.4	0.0	30.4	354.0	375.0	12.2	12.2	8.2	9.0	14.2	-2.9	62.0	8.0	18.75	-2.89	03.03.1999	08:00	12.2	58.0	9.0	8.0	5.891011967	62	8.0	188.18	231.01	0.00	64.68	354.05	375.89	374.83	12.41
1999-03-03 09:00:00	03.03.1999	09:00	7:07	18:16	669.0	667.0	283.7	79.4	0.0	79.4	352.2	377.2	12.7	12.2	7.8	6.0	20.6	3.4	62.0	9.0	24.30	3.37	03.03.1999	09:00	12.2	55.0	6.0	8.0	3.927341312	62	9.0	348.97	389.79	0.00	109.14	352.21	377.98	374.73	12.85
1999-03-03 10:00:00	03.03.1999	10:00	7:07	18:16	669.0	667.0	432.5	121.1	0.0	121.1	352.1	378.7	13.0	12.1	7.9	6.0	25.8	5.0	62.0	10.0	28.44	5.00	03.03.1999	10:00	12.1	56.0	6.0	8.0	3.927341312	62	10.0	480.75	512.36	0.00	143.46	352.12	378.95	374.23	13.04
1999-03-03 11:00:00	03.03.1999	11:00	7:07	18:16	669.0	667.0	541.7	151.7	0.0	151.7	354.5	381.4	13.5	12.1	8.5	5.0	29.8	8.4	62.0	11.0	31.25	8.45	03.03.1999	11:00	12.1	60.0	5.0	8.0	3.272784426	62	11.0	565.79	589.56	0.00	165.08	354.47	380.95	374.35	13.41
1999-03-03 12:00:00	03.03.1999	12:00	7:07	18:16	669.0	667.0	603.4	169.0	0.0	169.0	352.8	376.5	12.6	11.3	9.1	7.0	31.2	4.6	62.0	12.0	31.55	4.60	03.03.1999	12:00	11.3	68.0	7.0	8.0	4.581898197	62	12.0	595.08	615.91	0.00	172.45	352.81	375.76	370.28	12.40
1999-03-03 13:00:00	03.03.1999	13:00	7:07	18:16	669.0	667.0	613.3	171.7	0.0	171.7	348.6	370.9	11.5	10.0	9.8	6.0	30.8	5.2	62.0	13.0	29.90	5.17	03.03.1999	13:00	10.0	80.0	6.0	8.0	3.927341312	62	13.0	565.79	589.56	0.00	165.08	348.60	369.60	363.67	11.21
1999-03-03 14:00:00	03.03.1999	14:00	7:07	18:16	669.0	667.0	570.7	159.8	0.0	159.8	347.2	368.5	11.0	9.8	9.7	7.0	29.1	2.5	62.0	14.0	27.08	2.51	03.03.1999	14:00	9.8	80.0	7.0	8.0	4.581898197	62	14.0	480.75	512.36	0.00	143.46	347.24	367.07	362.62	10.71
1999-03-03 15:00:00	03.03.1999	15:00	7:07	18:16	669.0	667.0	478.6	134.0	0.0	134.0	345.9	367.0	10.7	9.6	9.6	6.0	25.8	3.0	62.0	15.0	22.68	3.04	03.03.1999	15:00	9.6	80.0	6.0	8.0	3.927341312	62	15.0	348.97	389.79	0.00	109.14	345.88	365.14	361.58	10.33
1999-03-03 16:00:00	03.03.1999	16:00	7:07	18:16	669.0	667.0	343.6	96.2	0.0	96.2	348.1	368.7	11.0	10.2	9.3	5.0	21.6	4.2	62.0	16.0	17.39	4.24	03.03.1999	16:00	10.2	75.0	5.0	8.0	3.272784426	62	16.0	188.18	231.01	0.00	64.68	348.12	366.56	364.62	10.60
1999-03-03 17:00:00	03.03.1999	17:00	7:07	18:16	669.0	667.0	176.1	49.3	0.0	49.3	347.2	364.5	10.2	9.8	9.7	4.0	15.1	4.2	62.0	17.0	10.19	4.21	03.03.1999	17:00	9.8	80.0	4.0	8.0	2.618227541	62	17.0	39.04	52.87	0.00	14.80	347.24	362.29	362.62	9.73
1999-03-03 18:00:00	03.03.1999	18:00	7:07	18:16	669.0	667.0	6.6	1.8	0.0	1.8	345.2	361.9	9.7	9.9	8.9	4.0	8.1	1.7	62.0	18.0	7.85	1.70	03.03.1999	18:00	9.9	73.0	4.0	8.0	2.618227541	62	18.0	-0.00	0.00	0.00	0.00	345.23	361.82	363.01	9.66
1999-03-03 19:00:00	03.03.1999	19:00	7:07	18:16	669.0	667.0	0.0	0.0	0.0	0.0	343.5	358.7	9.0	9.3	9.3	3.0	7.4	3.7	62.0	19.0	7.36	3.75	03.03.1999	19:00	9.3	79.0	3.0	8.0	1.963670656	62	19.0	-0.00	0.00	0.00	0.00	343.47	358.68	360.00	9.03
1999-03-03 20:00:00	03.03.1999	20:00	7:07	18:16	669.0	667.0	0.0	0.0	0.0	0.0	341.5	355.0	8.3	8.6	9.7	2.0	6.8	5.9	62.0	20.0	6.80	5.94	03.03.1999	20:00	8.6	87.0	2.0	8.0	1.309113771	62	20.0	-0.00	0.00	0.00	0.00	341.47	355.01	356.51	8.29
1999-03-03 21:00:00	03.03.1999	21:00	7:07	18:16	669.0	667.0	0.0	0.0	0.0	0.0	323.7	351.6	7.8	8.4	9.7	2.0	4.6	5.0	62.0	21.0	4.64	5.01	03.03.1999	21:00	8.4	88.0	2.0	7.0	1.309113771	62	21.0	-0.00	0.00	0.00	0.00	323.68	351.57	354.66	7.76
1999-03-03 22:00:00	03.03.1999	22:00	7:07	18:16	669.0	667.0	0.0	0.0	0.0	0.0	337.4	352.3	7.8	8.1	9.2	2.0	6.1	5.3	62.0	22.0	6.11	5.25	03.03.1999	22:00	8.1	85.0	2.0	8.0	1.309113771	62	22.0	-0.00	0.00	0.00	0.00	337.44	352.27	353.91	7.76
1999-03-03 23:00:00	03.03.1999	23:00	7:07	18:16	669.0	667.0	0.0	0.0	0.0	0.0	337.1	351.7	7.6	7.9	9.4	3.0	6.0	2.2	62.0	23.0	6.02	2.22	03.03.1999	23:00	7.9	88.0	3.0	8.0	1.963670656	62	23.0	-0.00	0.00	0.00	0.00	337.09	351.68	352.93	7.64
1999-03-04 00:00:00	04.03.1999	00:00	7:05	18:17	672.0	671.0	0.0	0.0	0.0	0.0	326.8	345.8	6.5	6.7	8.0	6.0	4.4	-7.5	63.0	0.0	4.36	-7.53	04.03.1999	00:00	6.7	82.0	6.0	8.0	3.927341312	63	0.0	-0.00	0.00	0.00	0.00	326.78	345.76	346.71	6.50
1999-03-04 01:00:00	04.03.1999	01:00	7:05	18:17	672.0	671.0	0.0	0.0	0.0	0.0	323.2	341.5	5.6	5.9	8.1	4.0	3.5	-3.5	63.0	1.0	3.55	-3.51	04.03.1999	01:00	5.9	87.0	4.0	8.0	2.618227541	63	1.0	-0.00	0.00	0.00	0.00	323.19	341.52	342.77	5.63
1999-03-04 02:00:00	04.03.1999	02:00	7:05	18:17	672.0	671.0	0.0	0.0	0.0	0.0	320.9	338.4	5.0	5.4	8.1	2.0	3.0	2.1	63.0	2.0	2.98	2.09	04.03.1999	02:00	5.4	90.0	2.0	8.0	1.309113771	63	2.0	-0.00	0.00	0.00	0.00	320.85	338.44	340.32	4.99
1999-03-04 03:00:00	04.03.1999	03:00	7:05	18:17	672.0	671.0	0.0	0.0	0.0	0.0	318.4	337.7	4.9	5.2	7.7	3.0	2.6	-1.4	63.0	3.0	2.64	-1.45	04.03.1999	03:00	5.2	87.0	3.0	8.0	1.963670656	63	3.0	-0.00	0.00	0.00	0.00	318.41	337.67	339.27	4.86
1999-03-04 04:00:00	04.03.1999	04:00	7:05	18:17	672.0	671.0	0.0	0.0	0.0	0.0	320.5	339.5	5.2	5.5	7.9	4.0	3.0	-4.1	63.0	4.0	3.05	-4.08	04.03.1999	04:00	5.5	87.0	4.0	8.0	2.618227541	63	4.0	-0.00	0.00	0.00	0.00	320.46	339.47	340.77	5.22
1999-03-04 05:00:00	04.03.1999	05:00	7:05	18:17	672.0	671.0	0.0	0.0	0.0	0.0	320.1	339.2	5.2	5.5	7.8	3.0	3.0	-1.1	63.0	5.0	2.98	-1.05	04.03.1999	05:00	5.5	86.0	3.0	8.0	1.963670656	63	5.0	-0.00	0.00	0.00	0.00	320.09	339.16	340.75	5.16
1999-03-04 06:00:00	04.03.1999	06:00	7:05	18:17	672.0	671.0	0.0	0.0	0.0	0.0	320.1	338.7	5.1	5.4	7.9	3.0	2.9	-1.1	63.0	6.0	2.94	-1.14	04.03.1999	06:00	5.4	88.0	3.0	8.0	1.963670656	63	6.0	-0.00	0.00	0.00	0.00	320.14	338.74	340.29	5.07
1999-03-04 07:00:00	04.03.1999	07:00	7:05	18:17	672.0	671.0	0.0	0.0	0.0	0.0	319.1	337.8	4.9	5.3	7.7	2.0	2.7	1.8	63.0	7.0	4.29	1.82	04.03.1999	07:00	5.3	87.0	2.0	8.0	1.309113771	63	7.0	18.12	35.47	0.00	9.93	319.10	338.44	339.77	5.01
1999-03-04 08:00:00	04.03.1999	08:00	7:05	18:17	672.0	671.0	114.3	32.0	0.0	32.0	319.6	341.6	5.7	5.6	7.5	3.0	7.9	0.7	63.0	8.0	12.84	0.70	04.03.1999	08:00	5.6	83.0	3.0	8.0	1.963670656	63	8.0	192.81	236.43	0.00	66.20	319.62	343.44	341.19	6.08
1999-03-04 09:00:00	04.03.1999	09:00	7:05	18:17	672.0	671.0	252.7	70.8	0.0	70.8	321.5	345.9	6.6	5.7	7.9	2.0	13.9	6.2	63.0	9.0	17.81	6.26	04.03.1999	09:00	5.7	86.0	2.0	8.0	1.309113771	63	9.0	254.45	356.05	0.00	99.69	321.46	347.42	341.75	6.91
1999-03-04 10:00:00	04.03.1999	10:00	7:05	18:17	672.0	671.0	438.4	122.8	0.0	122.8	316.3	348.2	7.1	5.3	7.1	2.0	20.4	8.2	63.0	10.0	23.16	8.19	04.03.1999	10:00	5.3	80.0	2.0	8.0	1.309113771	63	10.0	485.88	517.90	0.00	145.01	316.32	348.58	339.63	7.21
1999-03-04 11:00:00	04.03.1999	11:00	7:05	18:17	672.0	671.0	547.5	153.3	0.0	153.3	317.3	350.8	7.7	5.2	7.4	2.0	24.4	9.7	63.0	11.0	25.97	9.69	04.03.1999	11:00	5.2	84.0	2.0	8.0	1.309113771	63	11.0	570.97	595.12	0.00	166.63	317.27	350.07	339.21	7.51
1999-03-04 13:00:00	04.03.1999	13:00	7:05	18:17	672.0	671.0	574.5	160.9	0.0	160.9	316.4	350.1	7.5	4.9	7.5	2.0	25.2	9.8	63.0	13.0	24.21	9.83	04.03.1999	13:00	4.9	87.0	2.0	8.0	1.309113771	63	13.0	440.58	550.98	0.00	154.27	316.36	347.66	337.78	7.01
1999-03-04 14:00:00	04.03.1999	14:00	7:05	18:17	672.0	671.0	526.6	147.4	0.0	147.4	316.7	348.9	7.3	4.9	7.6	2.0	23.5	9.2	63.0	14.0	21.28	9.23	04.03.1999	14:00	4.9	88.0	2.0	8.0	1.309113771	63	14.0	350.62	469.12	0.00	131.35	316.74	345.87	337.79	6.63
1999-03-04 15:00:00	04.03.1999	15:00	7:05	18:17	672.0	671.0	443.3	124.1	0.0	124.1	316.7	345.3	6.5	5.0	7.5	3.0	20.3	4.7	63.0	15.0	16.95	4.74	04.03.1999	15:00	5.0	86.0	3.0	8.0	1.963670656	63	15.0	254.45	356.05	0.00	99.69	316.67	342.61	338.25	5.94
1999-03-04 16:00:00	04.03.1999	16:00	7:05	18:17	672.0	671.0	348.5	97.6	0.0	97.6	315.9	343.3	6.1	5.0	7.3	3.0	16.7	3.4	63.0	16.0	12.20	3.37	04.03.1999	16:00	5.0	84.0	3.0	8.0	1.963670656	63	16.0	192.81	236.43	0.00	66.20	315.89	340.38	338.22	5.47
1999-03-04 17:00:00	04.03.1999	17:00	7:05	18:17	672.0	671.0	180.9	50.6	0.0	50.6	318.0	341.4	5.7	5.3	7.5	3.0	10.3	1.3	63.0	17.0	5.15	1.33	04.03.1999	17:00	5.3	84.0	3.0	8.0	1.963670656	63	17.0	43.47	57.78	0.00	16.18	317.95	338.91	339.71	5.13
1999-03-04 18:00:00	04.03.1999	18:00	7:05	18:17	672.0	671.0	9.2	3.4	1.1	2.3	303.2	337.3	4.9	5.5	7.5	3.0	1.4	-1.7	63.0	18.0	0.97	-1.69	04.03.1999	18:00	5.5	83.0	3.0	7.0	1.963670656	63	18.0	-0.00	0.00	0.00	0.00	303.22	337.09	339.91	4.89
1999-03-04 19:00:00	04.03.1999	19:00	7:05	18:17	672.0	671.0	0.0	0.0	0.0	0.0	318.0	338.3	5.0	5.3	7.5	4.0	2.7	-4.5	63.0	19.0	2.67	-4.45	04.03.1999	19:00	5.3	84.0	4.0	8.0	2.618227541	63	19.0	-0.00	0.00	0.00	0.00	317.95	338.33	339.71	5.00
1999-03-04 20:00:00	04.03.1999	20:00	7:05	18:17	672.0	671.0	0.0	0.0	0.0	0.0	300.7	336.4	4.8	5.3	7.1	4.0	0.6	-5.2	63.0	20.0	0.64	-5.27	04.03.1999	20:00	5.3	80.0	4.0	7.0	2.618227541	63	20.0	-0.00	0.00	0.00	0.00	300.74	336.43	338.85	4.78
1999-03-04 21:00:00	04.03.1999	21:00	7:05	18:17	672.0	671.0	0.0	0.0	0.0	0.0	314.5	335.8	4.5	4.8	7.2	4.0	2.0	-5.2	63.0	21.0	2.04	-5.21	04.03.1999	21:00	4.8	84.0	4.0	8.0	2.618227541	63	21.0	-0.00	0.00	0.00	0.00	314.52	335.78	337.22	4.49
1999-03-04 22:00:00	04.03.1999	22:00	7:05	18:17	672.0	671.0	0.0	0.0	0.0	0.0	313.7	335.7	4.5	4.8	7.1	4.0	1.9	-5.3	63.0	22.0	1.94	-5.26	04.03.1999	22:00	4.8	82.0	4.0	8.0	2.618227541	63	22.0	-0.00	0.00	0.00	0.00	313.71	335.69	337.18	4.48
1999-03-04 23:00:00	04.03.1999	23:00	7:05	18:17	672.0	671.0	0.0	0.0	0.0	0.0	298.8	335.8	4.7	5.2	6.8	4.0	0.4	-5.5	63.0	23.0	0.36	-5.50	04.03.1999	23:00	5.2	77.0	4.0	7.0	2.618227541	63	23.0	-0.00	0.00	0.00	0.00	298.83	335.79	338.29	4.66
1999-03-05 00:00:00	05.03.1999	00:00	7:03	18:19	676.0	675.0	0.0	0.0	0.0	0.0	297.9	333.4	4.2	4.8	7.0	3.0	0.0	-2.9	64.0	0.0	0.00	-2.85	05.03.1999	00:00	4.8	81.0	3.0	7.0	1.963670656	64	0.0	-0.00	0.00	0.00	0.00	297.86	333.45	336.39	4.16
1999-03-05 01:00:00	05.03.1999	01:00	7:03	18:19	676.0	675.0	0.0	0.0	0.0	0.0	315.0	337.7	4.9	5.3	6.9	3.0	2.3	-1.7	64.0	1.0	2.29	-1.68	05.03.1999	01:00	5.3	77.0	3.0	8.0	1.963670656	64	1.0	-0.00	0.00	0.00	0.00	315.01	337.68	339.56	4.89
1999-03-05 02:00:00	05.03.1999	02:00	7:03	18:19	676.0	675.0	0.0	0.0	0.0	0.0	316.4	339.9	5.4	5.7	6.8	4.0	2.7	-4.3	64.0	2.0	2.67	-4.28	05.03.1999	02:00	5.7	74.0	4.0	8.0	2.618227541	64	2.0	-0.00	0.00	0.00	0.00	316.41	339.90	341.50	5.36
1999-03-05 03:00:00	05.03.1999	03:00	7:03	18:19	676.0	675.0	0.0	0.0	0.0	0.0	303.1	341.9	5.9	6.4	6.6	5.0	1.5	-6.8	64.0	3.0	1.47	-6.80	05.03.1999	03:00	6.4	69.0	5.0	7.0	3.272784426	64	3.0	-0.00	0.00	0.00	0.00	303.13	341.87	344.12	5.92
1999-03-05 04:00:00	05.03.1999	04:00	7:03	18:19	676.0	675.0	0.0	0.0	0.0	0.0	300.8	339.4	5.4	5.9	6.6	5.0	1.0	-7.5	64.0	4.0	0.96	-7.44	05.03.1999	04:00	5.9	71.0	5.0	7.0	3.272784426	64	4.0	-0.00	0.00	0.00	0.00	300.76	339.42	341.65	5.42
1999-03-05 05:00:00	05.03.1999	05:00	7:03	18:19	676.0	675.0	0.0	0.0	0.0	0.0	300.8	339.0	5.3	5.9	6.6	4.0	0.9	-4.8	64.0	5.0	0.92	-4.76	05.03.1999	05:00	5.9	71.0	4.0	7.0	2.618227541	64	5.0	-0.00	0.00	0.00	0.00	300.76	339.04	341.65	5.34
1999-03-05 06:00:00	05.03.1999	06:00	7:03	18:19	676.0	675.0	0.0	0.0	0.0	0.0	300.2	338.3	5.2	5.6	6.7	6.0	0.8	-10.2	64.0	6.0	0.78	-10.17	05.03.1999	06:00	5.6	74.0	6.0	7.0	3.927341312	64	6.0	-0.00	0.00	0.00	0.00	300.16	338.32	340.22	5.19
1999-03-05 07:00:00	05.03.1999	07:00	7:03	18:19	676.0	675.0	0.0	0.0	0.0	0.0	300.2	338.3	5.2	5.6	6.7	6.0	0.8	-10.2	64.0	7.0	3.78	-10.17	05.03.1999	07:00	5.6	74.0	6.0	7.0	3.927341312	64	7.0	46.67	62.73	5.83	23.21	300.16	339.09	340.22	5.36
1999-03-05 08:00:00	05.03.1999	08:00	7:03	18:19	676.0	675.0	120.2	44.5	11.2	33.2	300.8	340.5	5.7	5.7	6.8	7.0	6.6	-10.3	64.0	8.0	11.72	-10.25	05.03.1999	08:00	5.7	74.0	7.0	7.0	4.581898197	64	8.0	197.44	241.85	24.68	89.48	300.82	341.86	340.72	5.94
1999-03-05 09:00:00	05.03.1999	09:00	7:03	18:19	676.0	675.0	295.8	109.5	31.3	78.1	300.8	343.4	6.3	5.7	6.8	6.0	13.9	-5.7	64.0	9.0	17.81	-5.71	05.03.1999	09:00	5.7	74.0	6.0	7.0	3.927341312	64	9.0	358.95	400.78	44.87	148.29	300.82	344.33	340.72	6.47
1999-03-05 10:00:00	05.03.1999	10:00	7:03	18:19	676.0	675.0	444.4	164.4	50.7	113.8	300.8	345.9	6.8	5.7	6.8	6.0	19.5	-3.8	64.0	10.0	22.09	-3.80	05.03.1999	10:00	5.7	74.0	6.0	7.0	3.927341312	64	10.0	490.98	523.43	61.37	193.67	300.82	346.13	340.72	6.85
1999-03-05 11:00:00	05.03.1999	11:00	7:03	18:19	676.0	675.0	553.4	204.7	65.5	139.3	303.6	349.7	7.6	6.4	6.7	8.0	23.6	-5.7	64.0	11.0	25.02	-5.70	05.03.1999	11:00	6.4	70.0	8.0	7.0	5.236455082	64	11.0	576.11	600.67	72.01	222.25	303.61	349.37	344.14	7.50
1999-03-05 12:00:00	05.03.1999	12:00	7:03	18:19	676.0	675.0	614.8	227.5	74.0	153.5	300.2	345.1	6.6	5.4	6.9	9.0	24.8	-8.1	64.0	12.0	25.11	-8.16	05.03.1999	12:00	5.4	77.0	9.0	7.0	5.891011967	64	12.0	605.43	627.03	75.68	232.00	300.15	344.32	339.29	6.48
1999-03-05 13:00:00	05.03.1999	13:00	7:03	18:19	676.0	675.0	624.3	231.0	75.3	155.7	303.2	349.2	7.5	6.2	6.8	9.0	25.7	-6.9	64.0	13.0	24.86	-6.91	05.03.1999	13:00	6.2	72.0	9.0	7.0	5.891011967	64	13.0	576.11	600.67	72.01	222.25	303.23	347.94	343.18	7.21
1999-03-05 14:00:00	05.03.1999	14:00	7:03	18:19	676.0	675.0	581.3	215.1	69.3	145.8	300.4	350.9	7.9	6.3	6.2	6.0	24.3	-1.7	64.0	14.0	22.28	-1.73	05.03.1999	14:00	6.3	65.0	6.0	7.0	3.927341312	64	14.0	490.98	523.43	61.37	193.67	300.40	348.77	343.51	7.41
1999-03-05 15:00:00	05.03.1999	15:00	7:03	18:19	676.0	675.0	488.8	180.9	56.7	124.2	303.9	351.2	7.9	6.9	6.4	8.0	21.7	-5.9	64.0	15.0	18.53	-5.86	05.03.1999	15:00	6.9	64.0	8.0	7.0	5.236455082	64	15.0	358.95	400.78	44.87	148.29	303.89	349.30	346.52	7.49
1999-03-05 16:00:00	05.03.1999	16:00	7:03	18:19	676.0	675.0	353.4	194.4	116.0	78.4	275.3	344.6	6.8	5.7	6.1	6.0	15.0	-5.6	64.0	16.0	10.43	-5.55	05.03.1999	16:00	5.7	67.0	6.0	5.0	3.927341312	64	16.0	197.44	241.85	74.04	133.02	275.33	341.08	339.44	6.05
1999-03-05 17:00:00	05.03.1999	17:00	7:03	18:19	676.0	675.0	185.6	68.7	18.1	50.6	293.1	338.6	5.3	5.2	5.7	5.0	8.4	-5.9	64.0	17.0	2.76	-5.91	05.03.1999	17:00	5.2	65.0	5.0	7.0	3.272784426	64	17.0	46.67	62.73	5.83	23.21	293.06	336.45	338.00	4.86
1999-03-05 18:00:00	05.03.1999	18:00	7:03	18:19	676.0	675.0	12.2	4.5	1.3	3.2	296.1	337.0	5.0	5.5	6.1	4.0	0.8	-5.3	64.0	18.0	0.18	-5.28	05.03.1999	18:00	5.5	67.0	4.0	7.0	2.618227541	64	18.0	-0.00	0.00	0.00	0.00	296.11	336.79	339.55	4.90
1999-03-05 19:00:00	05.03.1999	19:00	7:03	18:19	676.0	675.0	0.0	0.0	0.0	0.0	296.3	335.9	4.7	5.3	6.2	4.0	0.1	-5.7	64.0	19.0	0.10	-5.67	05.03.1999	19:00	5.3	70.0	4.0	7.0	2.618227541	64	19.0	-0.00	0.00	0.00	0.00	296.29	335.94	338.63	4.72
1999-03-05 20:00:00	05.03.1999	20:00	7:03	18:19	676.0	675.0	0.0	0.0	0.0	0.0	310.2	334.4	4.2	4.6	6.5	4.0	1.4	-5.7	64.0	20.0	1.43	-5.77	05.03.1999	20:00	4.6	77.0	4.0	8.0	2.618227541	64	20.0	-0.00	0.00	0.00	0.00	310.16	334.44	336.08	4.24
1999-03-05 21:00:00	05.03.1999	21:00	7:03	18:19	676.0	675.0	0.0	0.0	0.0	0.0	294.9	334.3	4.4	4.8	6.4	6.0	-0.2	-11.4	64.0	21.0	-0.23	-11.41	05.03.1999	21:00	4.8	74.0	6.0	7.0	3.927341312	64	21.0	-0.00	0.00	0.00	0.00	294.87	334.29	336.24	4.38
1999-03-05 22:00:00	05.03.1999	22:00	7:03	18:19	676.0	675.0	0.0	0.0	0.0	0.0	292.3	331.1	3.7	4.2	6.3	5.0	-0.9	-9.8	64.0	22.0	-0.86	-9.79	05.03.1999	22:00	4.2	77.0	5.0	7.0	3.272784426	64	22.0	-0.00	0.00	0.00	0.00	292.25	331.14	333.34	3.72
1999-03-05 23:00:00	05.03.1999	23:00	7:03	18:19	676.0	675.0	0.0	0.0	0.0	0.0	289.6	330.0	3.5	4.0	6.0	5.0	-1.3	-10.2	64.0	23.0	-1.27	-10.20	05.03.1999	23:00	4.0	74.0	5.0	7.0	3.272784426	64	23.0	-0.00	0.00	0.00	0.00	289.60	330.00	332.29	3.50
1999-03-06 00:00:00	06.03.1999	00:00	7:01	18:20	679.0	677.0	0.0	0.0	0.0	0.0	288.5	329.5	3.4	3.9	5.9	5.0	-1.5	-10.4	65.0	0.0	-1.45	-10.39	06.03.1999	00:00	3.9	73.0	5.0	7.0	3.272784426	65	0.0	-0.00	0.00	0.00	0.00	288.48	329.46	331.77	3.39
1999-03-06 01:00:00	06.03.1999	01:00	7:01	18:20	679.0	677.0	0.0	0.0	0.0	0.0	288.3	329.0	3.3	3.8	5.9	5.0	-1.5	-10.5	65.0	1.0	-1.52	-10.49	06.03.1999	01:00	3.8	74.0	5.0	7.0	3.272784426	65	1.0	-0.00	0.00	0.00	0.00	288.29	329.01	331.31	3.30
1999-03-06 02:00:00	06.03.1999	02:00	7:01	18:20	679.0	677.0	0.0	0.0	0.0	0.0	288.1	327.7	3.0	3.5	6.1	5.0	-1.7	-10.8	65.0	2.0	-1.69	-10.79	06.03.1999	02:00	3.5	78.0	5.0	7.0	3.272784426	65	2.0	-0.00	0.00	0.00	0.00	288.10	327.70	329.93	3.01
1999-03-06 03:00:00	06.03.1999	03:00	7:01	18:20	679.0	677.0	0.0	0.0	0.0	0.0	287.4	328.1	3.1	3.6	5.9	5.0	-1.7	-10.7	65.0	3.0	-1.72	-10.75	06.03.1999	03:00	3.6	75.0	5.0	7.0	3.272784426	65	3.0	-0.00	0.00	0.00	0.00	287.43	328.06	330.35	3.10
1999-03-06 04:00:00	06.03.1999	04:00	7:01	18:20	679.0	677.0	0.0	0.0	0.0	0.0	286.2	328.0	3.1	3.7	5.7	4.0	-1.9	-7.9	65.0	4.0	-1.87	-7.89	06.03.1999	04:00	3.7	71.0	4.0	7.0	2.618227541	65	4.0	-0.00	0.00	0.00	0.00	286.21	327.96	330.75	3.09
1999-03-06 05:00:00	06.03.1999	05:00	7:01	18:20	679.0	677.0	0.0	0.0	0.0	0.0	303.1	327.7	2.8	3.2	6.4	4.0	0.0	-7.5	65.0	5.0	-0.05	-7.51	06.03.1999	05:00	3.2	83.0	4.0	8.0	2.618227541	65	5.0	-0.00	0.00	0.00	0.00	303.14	327.68	329.31	2.84
1999-03-06 06:00:00	06.03.1999	06:00	7:01	18:20	679.0	677.0	0.0	0.0	0.0	0.0	302.6	326.8	2.6	3.0	6.4	4.0	-0.2	-7.7	65.0	6.0	-0.21	-7.76	06.03.1999	06:00	3.0	85.0	4.0	8.0	2.618227541	65	6.0	-0.00	0.00	0.00	0.00	302.60	326.78	328.38	2.65
1999-03-06 07:00:00	06.03.1999	07:00	7:01	18:20	679.0	677.0	0.0	0.0	0.0	0.0	305.5	329.9	3.3	3.6	6.5	5.0	0.4	-9.9	65.0	7.0	3.41	-9.90	06.03.1999	07:00	3.6	82.0	5.0	8.0	3.272784426	65	7.0	49.93	67.73	0.00	18.97	305.46	330.58	331.25	3.45
1999-03-06 08:00:00	06.03.1999	08:00	7:01	18:20	679.0	677.0	126.2	46.7	11.8	34.9	291.7	331.3	3.8	3.8	6.6	5.0	5.0	-8.2	65.0	8.0	10.22	-8.15	06.03.1999	08:00	3.8	82.0	5.0	7.0	3.272784426	65	8.0	202.07	247.26	25.26	91.49	291.72	333.01	331.48	4.14
1999-03-06 09:00:00	06.03.1999	09:00	7:01	18:20	679.0	677.0	301.9	111.7	32.0	79.7	292.5	336.2	4.8	4.3	6.3	7.0	12.7	-10.0	65.0	9.0	16.60	-9.96	06.03.1999	09:00	4.3	76.0	7.0	7.0	4.581898197	65	9.0	363.91	406.25	45.49	150.31	292.47	336.96	333.81	4.98
1999-03-06 10:00:00	06.03.1999	10:00	7:01	18:20	679.0	677.0	450.4	166.6	51.4	115.3	293.5	340.4	5.7	4.6	6.3	6.0	18.5	-5.4	65.0	10.0	21.17	-5.42	06.03.1999	10:00	4.6	74.0	6.0	7.0	3.927341312	65	10.0	496.04	528.93	62.01	195.70	293.55	340.58	335.25	5.75
1999-03-06 11:00:00	06.03.1999	11:00	7:01	18:20	679.0	677.0	559.2	206.9	66.2	140.7	297.3	348.0	7.3	5.6	6.2	5.0	23.1	-0.3	65.0	11.0	24.51	-0.31	06.03.1999	11:00	5.6	68.0	5.0	7.0	3.272784426	65	11.0	581.21	606.19	72.65	224.29	297.29	347.48	340.08	7.17
1999-03-06 12:00:00	06.03.1999	12:00	7:01	18:20	679.0	677.0	620.4	229.6	74.6	154.9	294.1	349.3	7.6	5.7	5.6	5.0	24.9	0.2	65.0	12.0	25.09	0.21	06.03.1999	12:00	5.7	61.0	5.0	7.0	3.272784426	65	12.0	610.55	632.56	76.32	234.05	294.15	348.02	340.39	7.32
1999-03-06 13:00:00	06.03.1999	13:00	7:01	18:20	679.0	677.0	629.8	233.0	75.9	157.1	300.5	356.0	8.9	7.0	5.7	5.0	26.2	1.9	65.0	13.0	25.32	1.90	06.03.1999	13:00	7.0	57.0	5.0	7.0	3.272784426	65	13.0	581.21	606.19	72.65	224.29	300.46	354.09	346.82	8.52
1999-03-06 14:00:00	06.03.1999	14:00	7:01	18:20	679.0	677.0	586.6	217.0	69.9	147.1	305.8	357.9	9.3	7.7	6.1	6.0	25.5	0.1	65.0	14.0	23.52	0.05	06.03.1999	14:00	7.7	58.0	6.0	7.0	3.927341312	65	14.0	496.04	528.93	62.01	195.70	305.83	355.75	350.41	8.81
1999-03-06 15:00:00	06.03.1999	15:00	7:01	18:20	679.0	677.0	493.9	182.7	57.2	125.5	290.1	339.2	5.5	3.8	6.3	4.0	19.6	-0.2	65.0	15.0	16.31	-0.14	06.03.1999	15:00	3.8	78.0	4.0	7.0	2.618227541	65	15.0	363.91	406.25	45.49	150.31	290.06	336.14	331.40	4.83
1999-03-06 16:00:00	06.03.1999	16:00	7:01	18:20	679.0	677.0	358.3	132.6	39.2	93.4	294.4	346.1	6.9	4.8	6.3	1.0	15.9	9.1	65.0	16.0	11.11	9.09	06.03.1999	16:00	4.8	73.0	1.0	7.0	0.654556885	65	16.0	202.07	247.26	25.26	91.49	294.41	339.60	336.21	5.53
1999-03-06 17:00:00	06.03.1999	17:00	7:01	18:20	679.0	677.0	190.3	70.4	18.6	51.9	294.3	340.4	5.7	5.3	5.9	1.0	8.9	6.6	65.0	17.0	2.97	6.62	06.03.1999	17:00	5.3	66.0	1.0	7.0	0.654556885	65	17.0	49.93	67.73	6.24	25.06	294.26	335.03	338.53	4.54
1999-03-06 18:00:00	06.03.1999	18:00	7:01	18:20	679.0	677.0	15.3	5.7	1.6	4.1	290.9	335.1	4.6	5.3	5.3	3.0	0.1	-2.9	65.0	18.0	-0.61	-2.88	06.03.1999	18:00	5.3	60.0	3.0	7.0	1.963670656	65	18.0	-0.00	0.00	0.00	0.00	290.89	334.72	338.36	4.51
1999-03-06 19:00:00	06.03.1999	19:00	7:01	18:20	679.0	677.0	0.0	0.0	0.0	0.0	290.2	335.3	4.6	5.2	5.3	5.0	-0.6	-9.0	65.0	19.0	-0.63	-9.01	06.03.1999	19:00	5.2	60.0	5.0	7.0	3.272784426	65	19.0	-0.00	0.00	0.00	0.00	290.23	335.28	337.86	4.64
1999-03-06 20:00:00	06.03.1999	20:00	7:01	18:20	679.0	677.0	0.0	0.0	0.0	0.0	286.7	329.3	3.4	4.0	5.5	4.0	-1.7	-7.6	65.0	20.0	-1.67	-7.62	06.03.1999	20:00	4.0	68.0	4.0	7.0	2.618227541	65	20.0	-0.00	0.00	0.00	0.00	286.69	329.29	332.14	3.38
1999-03-06 21:00:00	06.03.1999	21:00	7:01	18:20	679.0	677.0	0.0	0.0	0.0	0.0	286.9	328.9	3.3	3.8	5.7	5.0	-1.7	-10.6	65.0	21.0	-1.70	-10.61	06.03.1999	21:00	3.8	71.0	5.0	7.0	3.272784426	65	21.0	-0.00	0.00	0.00	0.00	286.87	328.87	331.24	3.28
1999-03-06 22:00:00	06.03.1999	22:00	7:01	18:20	679.0	677.0	0.0	0.0	0.0	0.0	300.2	328.6	3.1	3.5	5.7	4.0	-0.3	-7.5	65.0	22.0	-0.27	-7.54	06.03.1999	22:00	3.5	72.0	4.0	8.0	2.618227541	65	22.0	-0.00	0.00	0.00	0.00	300.17	328.63	330.53	3.08
1999-03-06 23:00:00	06.03.1999	23:00	7:01	18:20	679.0	677.0	0.0	0.0	0.0	0.0	299.1	327.7	2.9	3.2	5.7	6.0	-0.5	-13.4	65.0	23.0	-0.48	-13.37	06.03.1999	23:00	3.2	74.0	6.0	8.0	3.927341312	65	23.0	-0.00	0.00	0.00	0.00	299.09	327.72	329.11	2.89
1999-03-07 00:00:00	07.03.1999	00:00	6:59	18:22	683.0	683.0	0.0	0.0	0.0	0.0	297.7	326.5	2.6	3.0	5.6	5.0	-0.8	-11.1	66.0	0.0	-0.76	-11.12	07.03.1999	00:00	3.0	74.0	5.0	8.0	3.272784426	66	0.0	-0.00	0.00	0.00	0.00	297.72	326.52	328.13	2.64
1999-03-07 01:00:00	07.03.1999	01:00	6:59	18:22	683.0	683.0	0.0	0.0	0.0	0.0	297.3	325.8	2.5	2.8	5.7	6.0	-0.9	-13.9	66.0	1.0	-0.89	-13.92	07.03.1999	01:00	2.8	76.0	6.0	8.0	3.927341312	66	1.0	-0.00	0.00	0.00	0.00	297.30	325.83	327.21	2.49
1999-03-07 02:00:00	07.03.1999	02:00	6:59	18:22	683.0	683.0	0.0	0.0	0.0	0.0	282.0	323.3	2.1	2.7	5.6	4.0	-2.9	-9.1	66.0	2.0	-2.86	-9.15	07.03.1999	02:00	2.7	76.0	4.0	7.0	2.618227541	66	2.0	-0.00	0.00	0.00	0.00	282.00	323.27	325.99	2.10
1999-03-07 03:00:00	07.03.1999	03:00	6:59	18:22	683.0	683.0	0.0	0.0	0.0	0.0	281.6	323.9	2.2	2.7	5.6	6.0	-2.8	-14.7	66.0	3.0	-2.83	-14.65	07.03.1999	03:00	2.7	75.0	6.0	7.0	3.927341312	66	3.0	-0.00	0.00	0.00	0.00	281.55	323.92	325.97	2.25
1999-03-07 04:00:00	07.03.1999	04:00	6:59	18:22	683.0	683.0	0.0	0.0	0.0	0.0	278.1	321.0	1.6	2.1	5.4	6.0	-3.5	-15.6	66.0	4.0	-3.54	-15.55	07.03.1999	04:00	2.1	76.0	6.0	7.0	3.927341312	66	4.0	-0.00	0.00	0.00	0.00	278.11	321.03	323.09	1.64
1999-03-07 05:00:00	07.03.1999	05:00	6:59	18:22	683.0	683.0	0.0	0.0	0.0	0.0	278.2	322.0	1.9	2.4	5.2	5.0	-3.4	-12.7	66.0	5.0	-3.42	-12.66	07.03.1999	05:00	2.4	72.0	5.0	7.0	3.272784426	66	5.0	-0.00	0.00	0.00	0.00	278.21	322.01	324.44	1.86
1999-03-07 06:00:00	07.03.1999	06:00	6:59	18:22	683.0	683.0	0.0	0.0	0.0	0.0	276.6	321.7	1.8	2.3	5.0	6.0	-3.6	-15.5	66.0	6.0	-3.63	-15.48	07.03.1999	06:00	2.3	70.0	6.0	7.0	3.927341312	66	6.0	-0.00	0.00	0.00	0.00	276.59	321.74	323.91	1.82
1999-03-07 07:00:00	07.03.1999	07:00	6:59	18:22	683.0	683.0	0.0	0.0	0.0	0.0	276.6	321.7	1.8	2.3	5.0	6.0	-3.6	-15.5	66.0	7.0	0.01	-15.48	07.03.1999	07:00	2.3	70.0	6.0	7.0	3.927341312	66	7.0	53.24	72.77	6.66	26.93	276.59	322.61	323.91	2.01
1999-03-07 08:00:00	07.03.1999	08:00	6:59	18:22	683.0	683.0	132.2	48.9	12.4	36.5	278.9	324.6	2.4	2.5	5.3	6.0	3.2	-13.0	66.0	8.0	8.50	-13.05	07.03.1999	08:00	2.5	72.0	6.0	7.0	3.927341312	66	8.0	206.69	252.68	25.84	93.49	278.86	325.98	324.93	2.73
1999-03-07 09:00:00	07.03.1999	09:00	6:59	18:22	683.0	683.0	308.0	113.9	32.7	81.3	280.0	329.2	3.4	2.9	5.2	6.0	11.1	-10.1	66.0	9.0	15.03	-10.07	07.03.1999	09:00	2.9	69.0	6.0	7.0	3.927341312	66	9.0	368.83	411.72	46.10	152.33	279.99	330.07	326.79	3.62
1999-03-07 10:00:00	07.03.1999	10:00	6:59	18:22	683.0	683.0	456.4	251.0	156.2	94.8	262.3	337.0	5.3	3.9	5.1	7.0	16.5	-9.5	66.0	10.0	18.86	-9.53	07.03.1999	10:00	3.9	63.0	7.0	5.0	4.581898197	66	10.0	501.07	534.41	187.90	293.93	262.29	337.26	330.47	5.37
1999-03-07 11:00:00	07.03.1999	11:00	6:59	18:22	683.0	683.0	565.0	259.9	133.7	126.2	273.4	339.8	5.8	4.2	5.2	7.0	20.7	-7.7	66.0	11.0	22.00	-7.75	07.03.1999	11:00	4.2	63.0	7.0	6.0	4.581898197	66	11.0	586.27	611.69	146.57	281.38	273.40	339.23	332.40	5.67
1999-03-07 12:00:00	07.03.1999	12:00	6:59	18:22	683.0	683.0	626.1	288.0	150.6	137.4	267.4	337.5	5.4	3.0	5.0	5.0	21.8	-3.6	66.0	12.0	21.93	-3.64	07.03.1999	12:00	3.0	66.0	5.0	6.0	3.272784426	66	12.0	615.61	638.06	153.90	293.51	267.43	335.88	326.62	5.02
1999-03-07 13:00:00	07.03.1999	13:00	6:59	18:22	683.0	683.0	635.2	235.0	76.6	158.5	285.7	345.7	6.9	4.7	5.0	4.0	24.3	1.9	66.0	13.0	23.38	1.86	07.03.1999	13:00	4.7	58.0	4.0	7.0	2.618227541	66	13.0	586.27	611.69	73.28	226.32	285.70	343.50	335.32	6.45
1999-03-07 14:00:00	07.03.1999	14:00	6:59	18:22	683.0	683.0	591.8	219.0	70.5	148.4	291.0	352.5	8.3	6.3	4.8	4.0	24.0	3.0	66.0	14.0	21.92	3.05	07.03.1999	14:00	6.3	50.0	4.0	7.0	2.618227541	66	14.0	501.07	534.41	62.63	197.73	290.98	349.62	343.04	7.69
1999-03-07 15:00:00	07.03.1999	15:00	6:59	18:22	683.0	683.0	498.9	184.6	57.8	126.8	285.1	347.3	7.3	6.0	4.2	5.0	20.1	-1.7	66.0	15.0	16.83	-1.67	07.03.1999	15:00	6.0	45.0	5.0	7.0	3.272784426	66	15.0	368.83	411.72	46.10	152.33	285.14	344.61	341.34	6.69
1999-03-07 16:00:00	07.03.1999	16:00	6:59	18:22	683.0	683.0	363.2	167.1	79.5	87.6	277.6	342.3	6.3	5.4	5.1	6.0	14.8	-6.3	66.0	16.0	10.32	-6.26	07.03.1999	16:00	5.4	57.0	6.0	6.0	3.927341312	66	16.0	206.69	252.68	51.67	116.23	277.61	339.33	338.16	5.65
1999-03-07 17:00:00	07.03.1999	17:00	6:59	18:22	683.0	683.0	195.0	72.1	19.0	53.1	288.4	338.4	5.3	5.2	5.0	4.0	8.3	-3.3	66.0	17.0	2.68	-3.33	07.03.1999	17:00	5.2	57.0	4.0	7.0	2.618227541	66	17.0	53.24	72.77	6.66	26.93	288.39	335.83	337.77	4.78
1999-03-07 18:00:00	07.03.1999	18:00	6:59	18:22	683.0	683.0	18.7	6.9	1.8	5.1	288.9	334.6	4.5	5.0	5.2	5.0	0.0	-9.0	66.0	18.0	-0.88	-9.04	07.03.1999	18:00	5.0	60.0	5.0	7.0	3.272784426	66	18.0	-0.00	0.00	0.00	0.00	288.90	334.27	336.87	4.44
1999-03-07 19:00:00	07.03.1999	19:00	6:59	18:22	683.0	683.0	0.0	0.0	0.0	0.0	302.4	334.6	4.4	4.7	5.2	6.0	0.6	-11.6	66.0	19.0	0.61	-11.59	07.03.1999	19:00	4.7	61.0	6.0	8.0	3.927341312	66	19.0	-0.00	0.00	0.00	0.00	302.39	334.56	336.15	4.36
1999-03-07 20:00:00	07.03.1999	20:00	6:59	18:22	683.0	683.0	0.0	0.0	0.0	0.0	302.6	328.5	3.0	3.5	6.0	3.0	0.0	-4.1	66.0	20.0	-0.02	-4.14	07.03.1999	20:00	3.5	77.0	3.0	8.0	1.963670656	66	20.0	-0.00	0.00	0.00	0.00	302.57	328.53	330.65	3.03
1999-03-07 21:00:00	07.03.1999	21:00	6:59	18:22	683.0	683.0	0.0	0.0	0.0	0.0	298.6	323.6	2.0	2.3	6.3	5.0	-1.0	-11.7	66.0	21.0	-0.98	-11.69	07.03.1999	21:00	2.3	87.0	5.0	8.0	3.272784426	66	21.0	-0.00	0.00	0.00	0.00	298.63	323.63	325.01	1.99
1999-03-07 22:00:00	07.03.1999	22:00	6:59	18:22	683.0	683.0	0.0	0.0	0.0	0.0	302.5	330.4	3.4	3.7	5.9	7.0	0.2	-14.8	66.0	22.0	0.18	-14.77	07.03.1999	22:00	3.7	74.0	7.0	8.0	4.581898197	66	22.0	-0.00	0.00	0.00	0.00	302.53	330.36	331.56	3.44
1999-03-07 23:00:00	07.03.1999	23:00	6:59	18:22	683.0	683.0	0.0	0.0	0.0	0.0	302.5	332.6	3.9	4.3	5.5	5.0	0.4	-9.5	66.0	23.0	0.42	-9.50	07.03.1999	23:00	4.3	66.0	5.0	8.0	3.272784426	66	23.0	-0.00	0.00	0.00	0.00	302.53	332.61	334.31	3.93
1999-03-08 00:00:00	08.03.1999	00:00	6:57	18:23	686.0	685.0	0.0	0.0	0.0	0.0	301.6	333.6	4.2	4.5	5.2	6.0	0.4	-11.8	67.0	0.0	0.43	-11.86	08.03.1999	00:00	4.5	62.0	6.0	8.0	3.927341312	67	0.0	-0.00	0.00	0.00	0.00	301.61	333.61	335.19	4.16
1999-03-08 01:00:00	08.03.1999	01:00	6:57	18:23	686.0	685.0	0.0	0.0	0.0	0.0	256.9	329.4	3.7	4.5	5.0	6.0	-5.0	-13.6	67.0	1.0	-5.00	-13.59	08.03.1999	01:00	4.5	59.0	6.0	4.0	3.927341312	67	1.0	-0.00	0.00	0.00	0.00	256.93	329.39	332.96	3.72
1999-03-08 02:00:00	08.03.1999	02:00	6:57	18:23	686.0	685.0	0.0	0.0	0.0	0.0	260.8	327.5	3.3	4.1	4.7	5.0	-4.8	-11.6	67.0	2.0	-4.77	-11.59	08.03.1999	02:00	4.1	58.0	5.0	5.0	3.272784426	67	2.0	-0.00	0.00	0.00	0.00	260.80	327.54	331.31	3.27
1999-03-08 03:00:00	08.03.1999	03:00	6:57	18:23	686.0	685.0	0.0	0.0	0.0	0.0	248.7	323.7	2.6	3.9	4.8	3.0	-6.6	-6.4	67.0	3.0	-6.60	-6.42	08.03.1999	03:00	3.9	59.0	3.0	3.0	1.963670656	67	3.0	-0.00	0.00	0.00	0.00	248.72	323.68	329.79	2.56
1999-03-08 04:00:00	08.03.1999	04:00	6:57	18:23	686.0	685.0	0.0	0.0	0.0	0.0	241.1	317.8	1.3	3.1	4.7	2.0	-8.2	-4.4	67.0	4.0	-8.20	-4.38	08.03.1999	04:00	3.1	61.0	2.0	1.0	1.309113771	67	4.0	-0.00	0.00	0.00	0.00	241.07	317.78	325.75	1.33
1999-03-08 05:00:00	08.03.1999	05:00	6:57	18:23	686.0	685.0	0.0	0.0	0.0	0.0	239.0	314.7	0.6	2.0	4.9	3.0	-8.8	-8.6	67.0	5.0	-8.81	-8.65	08.03.1999	05:00	2.0	70.0	3.0	1.0	1.963670656	67	5.0	-0.00	0.00	0.00	0.00	239.03	314.65	320.69	0.65
1999-03-08 06:00:00	08.03.1999	06:00	6:57	18:23	686.0	685.0	0.0	0.0	0.0	0.0	239.4	315.7	0.9	2.0	4.8	4.0	-8.6	-11.9	67.0	6.0	-8.63	-11.85	08.03.1999	06:00	2.0	68.0	4.0	2.0	2.618227541	67	6.0	-0.00	0.00	0.00	0.00	239.45	315.73	320.71	0.88
1999-03-08 07:00:00	08.03.1999	07:00	6:57	18:23	686.0	685.0	0.0	0.0	0.0	0.0	237.2	315.1	0.8	1.9	4.7	4.0	-9.0	-12.1	67.0	7.0	-2.57	-12.09	08.03.1999	07:00	1.9	67.0	4.0	1.0	2.618227541	67	7.0	56.61	77.84	49.53	70.84	237.16	318.09	320.14	1.44
1999-03-08 08:00:00	08.03.1999	08:00	6:57	18:23	686.0	685.0	138.2	63.6	25.9	37.7	268.1	330.1	3.8	3.9	4.6	5.0	3.5	-9.2	67.0	8.0	8.92	-9.16	08.03.1999	08:00	3.9	57.0	5.0	6.0	3.272784426	67	8.0	211.30	258.08	52.83	118.72	268.13	332.05	330.76	4.18
1999-03-08 09:00:00	08.03.1999	09:00	6:57	18:23	686.0	685.0	314.0	116.2	33.4	82.8	291.1	345.9	6.9	6.1	4.9	3.0	14.0	2.5	67.0	9.0	17.81	2.51	08.03.1999	09:00	6.1	52.0	3.0	7.0	1.963670656	67	9.0	373.73	417.16	46.72	154.35	291.07	347.32	342.10	7.21
1999-03-08 10:00:00	08.03.1999	10:00	6:57	18:23	686.0	685.0	462.3	129.5	0.0	129.5	311.8	358.9	9.4	8.2	4.5	3.0	21.7	6.7	67.0	10.0	24.41	6.73	08.03.1999	10:00	8.2	41.0	3.0	8.0	1.963670656	67	10.0	506.05	539.88	0.00	151.17	311.76	359.13	353.10	9.45
1999-03-08 11:00:00	08.03.1999	11:00	6:57	18:23	686.0	685.0	570.8	159.8	0.0	159.8	309.8	362.3	10.1	8.5	4.1	3.0	25.6	8.2	67.0	11.0	27.04	8.22	08.03.1999	11:00	8.5	37.0	3.0	8.0	1.963670656	67	11.0	591.29	617.16	0.00	172.80	309.84	361.61	354.45	9.98
1999-03-08 12:00:00	08.03.1999	12:00	6:57	18:23	686.0	685.0	631.7	176.9	0.0	176.9	312.7	368.1	11.3	8.9	4.2	2.0	28.3	12.5	67.0	12.0	28.51	12.55	08.03.1999	12:00	8.9	37.0	2.0	8.0	1.309113771	67	12.0	620.64	643.53	0.00	180.19	312.68	366.27	356.52	10.90
1999-03-08 13:00:00	08.03.1999	13:00	6:57	18:23	686.0	685.0	640.6	179.4	0.0	179.4	312.6	369.7	11.6	9.2	4.1	2.0	28.7	12.8	67.0	13.0	27.70	12.86	08.03.1999	13:00	9.2	35.0	2.0	8.0	1.309113771	67	13.0	591.29	617.16	0.00	172.80	312.60	366.95	357.97	11.03
1999-03-08 14:00:00	08.03.1999	14:00	6:57	18:23	686.0	685.0	597.0	167.2	0.0	167.2	318.7	369.9	11.6	9.3	4.7	2.0	27.8	12.7	67.0	14.0	25.61	12.73	08.03.1999	14:00	9.3	40.0	2.0	8.0	1.309113771	67	14.0	506.05	539.88	0.00	151.17	318.66	366.56	358.76	10.89
1999-03-08 15:00:00	08.03.1999	15:00	6:57	18:23	686.0	685.0	503.9	141.1	0.0	141.1	317.2	357.3	9.0	8.2	5.1	7.0	23.5	-2.4	67.0	15.0	20.35	-2.45	08.03.1999	15:00	8.2	47.0	7.0	8.0	4.581898197	67	15.0	373.73	417.16	0.00	116.80	317.15	355.71	353.37	8.69
1999-03-08 16:00:00	08.03.1999	16:00	6:57	18:23	686.0	685.0	368.0	103.0	0.0	103.0	316.0	347.8	7.0	6.3	6.2	5.0	17.8	-1.5	67.0	16.0	13.53	-1.50	08.03.1999	16:00	6.3	65.0	5.0	8.0	3.272784426	67	16.0	211.30	258.08	0.00	72.26	315.97	345.73	344.29	6.61
1999-03-08 17:00:00	08.03.1999	17:00	6:57	18:23	686.0	685.0	199.6	55.9	0.0	55.9	314.7	340.1	5.4	5.0	7.1	3.0	10.6	1.1	67.0	17.0	5.50	1.10	08.03.1999	17:00	5.0	81.0	3.0	8.0	1.963670656	67	17.0	56.61	77.84	0.00	21.80	314.67	337.52	338.15	4.86
1999-03-08 18:00:00	08.03.1999	18:00	6:57	18:23	686.0	685.0	22.2	6.2	0.0	6.2	316.7	338.5	5.1	5.3	7.2	4.0	3.5	-4.2	67.0	18.0	2.52	-4.25	08.03.1999	18:00	5.3	81.0	4.0	8.0	2.618227541	67	18.0	-0.00	0.00	0.00	0.00	316.74	338.19	339.65	4.99
1999-03-08 19:00:00	08.03.1999	19:00	6:57	18:23	686.0	685.0	0.0	0.0	0.0	0.0	319.7	342.0	5.8	6.1	7.1	4.0	3.2	-3.7	67.0	19.0	3.23	-3.68	08.03.1999	19:00	6.1	75.0	4.0	8.0	2.618227541	67	19.0	-0.00	0.00	0.00	0.00	319.66	342.00	343.53	5.77
1999-03-08 20:00:00	08.03.1999	20:00	6:57	18:23	686.0	685.0	0.0	0.0	0.0	0.0	323.4	344.7	6.3	6.7	7.3	3.0	3.9	0.1	67.0	20.0	3.90	0.07	08.03.1999	20:00	6.7	74.0	3.0	8.0	1.963670656	67	20.0	-0.00	0.00	0.00	0.00	323.38	344.74	346.54	6.32
1999-03-08 21:00:00	08.03.1999	21:00	6:57	18:23	686.0	685.0	0.0	0.0	0.0	0.0	321.3	342.3	5.8	6.2	7.3	3.0	3.4	-0.5	67.0	21.0	3.43	-0.49	08.03.1999	21:00	6.2	77.0	3.0	8.0	1.963670656	67	21.0	-0.00	0.00	0.00	0.00	321.25	342.32	344.08	5.82
1999-03-08 22:00:00	08.03.1999	22:00	6:57	18:23	686.0	685.0	0.0	0.0	0.0	0.0	320.0	339.6	5.2	5.6	7.6	3.0	3.0	-1.0	67.0	22.0	3.01	-1.02	08.03.1999	22:00	5.6	84.0	3.0	8.0	1.963670656	67	22.0	-0.00	0.00	0.00	0.00	320.01	339.58	341.21	5.25
1999-03-08 23:00:00	08.03.1999	23:00	6:57	18:23	686.0	685.0	0.0	0.0	0.0	0.0	322.2	339.9	5.3	5.7	8.1	2.0	3.3	2.4	67.0	23.0	3.27	2.40	08.03.1999	23:00	5.7	88.0	2.0	8.0	1.309113771	67	23.0	-0.00	0.00	0.00	0.00	322.19	339.88	341.79	5.29
1999-03-09 00:00:00	09.03.1999	00:00	6:55	18:25	690.0	688.0	0.0	0.0	0.0	0.0	321.9	338.3	5.0	5.5	8.2	1.0	3.1	5.1	68.0	0.0	3.08	5.09	09.03.1999	00:00	5.5	91.0	1.0	8.0	0.654556885	68	0.0	-0.00	0.00	0.00	0.00	321.87	338.35	340.84	4.96
1999-03-09 01:00:00	09.03.1999	01:00	6:55	18:25	690.0	688.0	0.0	0.0	0.0	0.0	321.2	337.4	4.8	5.3	8.3	1.0	2.9	4.9	68.0	1.0	2.91	4.93	09.03.1999	01:00	5.3	93.0	1.0	8.0	0.654556885	68	1.0	-0.00	0.00	0.00	0.00	321.19	337.43	339.87	4.77
1999-03-09 02:00:00	09.03.1999	02:00	6:55	18:25	690.0	688.0	0.0	0.0	0.0	0.0	324.2	339.6	5.2	5.7	8.6	1.0	3.4	5.4	68.0	2.0	3.45	5.41	09.03.1999	02:00	5.7	94.0	1.0	8.0	0.654556885	68	2.0	-0.00	0.00	0.00	0.00	324.21	339.56	341.89	5.20
1999-03-09 03:00:00	09.03.1999	03:00	6:55	18:25	690.0	688.0	0.0	0.0	0.0	0.0	336.1	351.5	7.6	7.8	9.2	5.0	5.9	-3.4	68.0	3.0	5.90	-3.36	09.03.1999	03:00	7.8	87.0	5.0	8.0	3.272784426	68	3.0	-0.00	0.00	0.00	0.00	336.09	351.50	352.40	7.61
1999-03-09 04:00:00	09.03.1999	04:00	6:55	18:25	690.0	688.0	0.0	0.0	0.0	0.0	334.0	349.1	7.1	7.4	9.2	3.0	5.4	1.6	68.0	4.0	5.45	1.59	09.03.1999	04:00	7.4	89.0	3.0	8.0	1.963670656	68	4.0	-0.00	0.00	0.00	0.00	334.04	349.11	350.40	7.13
1999-03-09 05:00:00	09.03.1999	05:00	6:55	18:25	690.0	688.0	0.0	0.0	0.0	0.0	332.3	347.3	6.8	7.1	9.1	2.0	5.1	4.2	68.0	5.0	5.08	4.21	09.03.1999	05:00	7.1	90.0	2.0	8.0	1.309113771	68	5.0	-0.00	0.00	0.00	0.00	332.35	347.26	348.89	6.76
1999-03-09 06:00:00	09.03.1999	06:00	6:55	18:25	690.0	688.0	0.0	0.0	0.0	0.0	337.1	351.9	7.7	7.9	9.4	4.0	6.0	-0.6	68.0	6.0	6.04	-0.61	09.03.1999	06:00	7.9	88.0	4.0	8.0	2.618227541	68	6.0	-0.00	0.00	0.00	0.00	337.09	351.90	352.93	7.68
1999-03-09 07:00:00	09.03.1999	07:00	6:55	18:25	690.0	688.0	0.0	0.0	0.0	0.0	339.1	354.5	8.2	8.4	9.3	5.0	6.5	-2.6	68.0	7.0	9.92	-2.56	09.03.1999	07:00	8.4	84.0	5.0	8.0	3.272784426	68	7.0	60.02	82.94	0.00	23.22	339.13	355.43	355.43	8.40
1999-03-09 08:00:00	09.03.1999	08:00	6:55	18:25	690.0	688.0	144.2	40.4	0.0	40.4	339.8	356.9	8.7	8.5	9.3	6.0	12.5	-2.7	68.0	8.0	17.05	-2.66	09.03.1999	08:00	8.5	84.0	6.0	8.0	3.927341312	68	8.0	215.90	263.47	0.00	73.77	339.81	358.01	355.95	8.93
1999-03-09 09:00:00	09.03.1999	09:00	6:55	18:25	690.0	688.0	320.1	89.6	0.0	89.6	340.1	360.1	9.4	8.7	9.1	6.0	19.3	-0.2	68.0	9.0	22.95	-0.20	09.03.1999	09:00	8.7	81.0	6.0	8.0	3.927341312	68	9.0	378.60	422.58	0.00	118.32	340.11	360.77	356.93	9.49
1999-03-09 10:00:00	09.03.1999	10:00	6:55	18:25	690.0	688.0	468.3	131.1	0.0	131.1	342.1	364.9	10.3	9.1	9.1	5.0	25.0	4.4	68.0	10.0	27.58	4.38	09.03.1999	10:00	9.1	79.0	5.0	8.0	3.272784426	68	10.0	511.00	545.31	0.00	152.69	342.10	364.99	358.96	10.34
1999-03-09 11:00:00	09.03.1999	11:00	6:55	18:25	690.0	688.0	576.6	161.5	0.0	161.5	344.0	369.0	11.1	9.6	9.0	5.0	29.1	6.2	68.0	11.0	30.50	6.19	09.03.1999	11:00	9.6	75.0	5.0	8.0	3.272784426	68	11.0	596.26	622.60	0.00	174.33	343.98	368.53	361.48	11.04
1999-03-09 12:00:00	09.03.1999	12:00	6:55	18:25	690.0	688.0	637.3	235.8	76.6	159.2	328.2	371.3	11.8	9.9	8.9	6.0	29.9	4.5	68.0	12.0	30.15	4.53	09.03.1999	12:00	9.9	73.0	6.0	7.0	3.927341312	68	12.0	625.61	648.97	78.20	240.12	328.23	370.09	362.16	11.51
1999-03-09 13:00:00	09.03.1999	13:00	6:55	18:25	690.0	688.0	646.0	180.9	0.0	180.9	348.8	375.4	12.4	10.3	9.4	4.0	32.2	10.4	68.0	13.0	31.28	10.42	09.03.1999	13:00	10.3	75.0	4.0	8.0	2.618227541	68	13.0	596.26	622.60	0.00	174.33	348.81	373.54	365.15	12.00
1999-03-09 14:00:00	09.03.1999	14:00	6:55	18:25	690.0	688.0	602.2	168.6	0.0	168.6	354.7	383.7	14.0	11.7	9.1	3.0	31.9	13.9	68.0	14.0	29.87	13.88	09.03.1999	14:00	11.7	66.0	3.0	8.0	1.963670656	68	14.0	511.00	545.31	0.00	152.69	354.69	381.00	372.36	13.42
1999-03-09 15:00:00	09.03.1999	15:00	6:55	18:25	690.0	688.0	508.9	188.3	58.9	129.4	338.1	391.7	15.7	11.9	9.1	1.0	28.5	17.8	68.0	15.0	25.28	17.84	09.03.1999	15:00	11.9	65.0	1.0	7.0	0.654556885	68	15.0	378.60	422.58	47.33	156.36	338.11	384.81	372.53	14.33
1999-03-09 16:00:00	09.03.1999	16:00	6:55	18:25	690.0	688.0	372.7	137.9	40.8	97.1	341.9	384.6	14.3	12.4	9.5	2.0	24.0	14.3	68.0	16.0	19.75	14.31	09.03.1999	16:00	12.4	66.0	2.0	7.0	1.309113771	68	16.0	215.90	263.47	26.99	97.48	341.88	379.47	375.22	13.24
1999-03-09 17:00:00	09.03.1999	17:00	6:55	18:25	690.0	688.0	204.2	75.6	20.0	55.6	342.2	378.9	13.1	12.2	9.9	1.0	17.6	14.3	68.0	17.0	12.19	14.32	09.03.1999	17:00	12.2	70.0	1.0	7.0	0.654556885	68	17.0	60.02	82.94	7.50	30.69	342.19	372.76	374.23	11.90
1999-03-09 18:00:00	09.03.1999	18:00	6:55	18:25	690.0	688.0	13.4	5.0	0.9	4.1	325.3	354.5	8.3	8.8	9.6	3.0	5.7	2.9	68.0	18.0	5.07	2.84	09.03.1999	18:00	8.8	85.0	3.0	7.0	1.963670656	68	18.0	-0.00	0.00	0.00	0.00	325.32	354.18	356.67	8.28
1999-03-09 19:00:00	09.03.1999	19:00	6:55	18:25	690.0	688.0	0.0	0.0	0.0	0.0	335.7	349.3	7.2	7.6	9.4	1.0	5.6	7.5	68.0	19.0	5.64	7.46	09.03.1999	19:00	7.6	90.0	1.0	8.0	0.654556885	68	19.0	-0.00	0.00	0.00	0.00	335.71	349.33	351.43	7.16
1999-03-09 20:00:00	09.03.1999	20:00	6:55	18:25	690.0	688.0	0.0	0.0	0.0	0.0	335.0	348.8	7.1	7.5	9.3	1.0	5.5	7.4	68.0	20.0	5.52	7.35	09.03.1999	20:00	7.5	90.0	1.0	8.0	0.654556885	68	20.0	-0.00	0.00	0.00	0.00	335.04	348.80	350.92	7.05
1999-03-09 21:00:00	09.03.1999	21:00	6:55	18:25	690.0	688.0	0.0	0.0	0.0	0.0	334.7	348.3	7.0	7.4	9.4	1.0	5.4	7.3	68.0	21.0	5.43	7.27	09.03.1999	21:00	7.4	91.0	1.0	8.0	0.654556885	68	21.0	-0.00	0.00	0.00	0.00	334.68	348.32	350.43	6.96
1999-03-09 22:00:00	09.03.1999	22:00	6:55	18:25	690.0	688.0	0.0	0.0	0.0	0.0	337.7	351.5	7.6	7.9	9.6	2.0	6.1	5.2	68.0	22.0	6.06	5.21	09.03.1999	22:00	7.9	90.0	2.0	8.0	1.309113771	68	22.0	-0.00	0.00	0.00	0.00	337.72	351.45	352.96	7.58
1999-03-09 23:00:00	09.03.1999	23:00	6:55	18:25	690.0	688.0	0.0	0.0	0.0	0.0	336.1	349.8	7.3	7.7	9.4	1.0	5.7	7.5	68.0	23.0	5.72	7.55	09.03.1999	23:00	7.7	89.0	1.0	8.0	0.654556885	68	23.0	-0.00	0.00	0.00	0.00	336.06	349.80	351.93	7.25
1999-03-10 00:00:00	10.03.1999	00:00	6:53	18:26	693.0	690.0	0.0	0.0	0.0	0.0	339.1	354.2	8.2	8.5	9.1	2.0	6.5	5.6	69.0	0.0	6.48	5.63	10.03.1999	00:00	8.5	82.0	2.0	8.0	1.309113771	69	0.0	-0.00	0.00	0.00	0.00	339.11	354.23	355.91	8.15
1999-03-10 01:00:00	10.03.1999	01:00	6:53	18:26	693.0	690.0	0.0	0.0	0.0	0.0	334.7	349.3	7.2	7.5	9.2	2.0	5.5	4.7	69.0	1.0	5.54	4.64	10.03.1999	01:00	7.5	89.0	2.0	8.0	1.309113771	69	1.0	-0.00	0.00	0.00	0.00	334.72	349.30	350.91	7.16
1999-03-10 02:00:00																						nan	10.03.1999	02:00	7.4	87.0	0.0	8.0	0.0	69
1999-03-10 03:00:00	10.03.1999	03:00	6:53	18:26	693.0	690.0	0.0	0.0	0.0	0.0	329.7	344.6	6.2	6.7	8.8	1.0	4.5	6.4	69.0	3.0	4.53	6.42	10.03.1999	03:00	6.7	90.0	1.0	8.0	0.654556885	69	3.0	-0.00	0.00	0.00	0.00	329.65	344.57	346.86	6.21
1999-03-10 04:00:00	10.03.1999	04:00	6:53	18:26	693.0	690.0	0.0	0.0	0.0	0.0	331.0	346.2	6.5	6.9	9.0	2.0	4.8	4.0	69.0	4.0	4.84	3.95	10.03.1999	04:00	6.9	90.0	2.0	8.0	1.309113771	69	4.0	-0.00	0.00	0.00	0.00	331.00	346.21	347.87	6.55
1999-03-10 05:00:00	10.03.1999	05:00	6:53	18:26	693.0	690.0	0.0	0.0	0.0	0.0	316.3	345.0	6.4	7.1	9.2	2.0	3.2	3.5	69.0	5.0	3.18	3.54	10.03.1999	05:00	7.1	91.0	2.0	7.0	1.309113771	69	5.0	-0.00	0.00	0.00	0.00	316.28	344.95	348.08	6.44
1999-03-10 06:00:00	10.03.1999	06:00	6:53	18:26	693.0	690.0	0.0	0.0	0.0	0.0	336.6	353.6	8.1	8.3	8.6	4.0	6.2	-0.4	69.0	6.0	6.17	-0.38	10.03.1999	06:00	8.3	79.0	4.0	8.0	2.618227541	69	6.0	-0.00	0.00	0.00	0.00	336.61	353.63	354.83	8.05
1999-03-10 07:00:00	10.03.1999	07:00	6:53	18:26	693.0	690.0	0.0	0.0	0.0	0.0	338.3	355.8	8.5	8.9	8.3	2.0	6.6	5.7	69.0	7.0	10.24	5.75	10.03.1999	07:00	8.9	73.0	2.0	8.0	1.309113771	69	7.0	63.48	88.06	0.00	24.66	338.28	357.57	357.80	8.85
1999-03-10 08:00:00	10.03.1999	08:00	6:53	18:26	693.0	690.0	150.3	42.1	0.0	42.1	343.7	364.8	10.3	9.8	8.6	1.0	13.8	11.5	69.0	8.0	18.47	11.48	10.03.1999	08:00	9.8	71.0	1.0	8.0	0.654556885	69	8.0	220.49	268.85	0.00	75.28	343.67	367.86	362.44	10.90
1999-03-10 09:00:00	10.03.1999	09:00	6:53	18:26	693.0	690.0	326.2	91.3	0.0	91.3	351.3	378.1	12.9	11.9	7.9	3.0	22.1	10.4	69.0	9.0	25.61	10.40	10.03.1999	09:00	11.9	57.0	3.0	8.0	1.963670656	69	9.0	383.44	427.99	0.00	119.84	351.29	379.19	373.19	13.09
1999-03-10 10:00:00	10.03.1999	10:00	6:53	18:26	693.0	690.0	474.3	132.8	0.0	132.8	353.0	384.9	14.2	13.1	7.1	5.0	27.7	8.3	69.0	10.0	30.23	8.28	10.03.1999	10:00	13.1	47.0	5.0	8.0	3.272784426	69	10.0	515.90	550.72	0.00	154.20	353.05	384.99	379.30	14.22
1999-03-10 11:00:00	10.03.1999	11:00	6:53	18:26	693.0	690.0	582.4	163.1	0.0	163.1	354.6	388.5	14.9	13.2	7.3	4.0	31.6	11.9	69.0	11.0	33.00	11.91	10.03.1999	11:00	13.2	48.0	4.0	8.0	2.618227541	69	11.0	601.18	628.00	0.00	175.84	354.58	387.87	379.88	14.77
1999-03-10 12:00:00	10.03.1999	12:00	6:53	18:26	693.0	690.0	642.8	180.0	0.0	180.0	352.4	387.4	14.7	12.8	7.2	4.0	33.3	12.1	69.0	12.0	33.52	12.14	10.03.1999	12:00	12.8	49.0	4.0	8.0	2.618227541	69	12.0	630.53	654.38	0.00	183.23	352.40	386.13	377.76	14.45
1999-03-10 13:00:00	10.03.1999	13:00	6:53	18:26	693.0	690.0	651.3	182.4	0.0	182.4	351.7	384.6	14.2	12.5	7.4	5.0	33.3	9.7	69.0	13.0	32.41	9.68	10.03.1999	13:00	12.5	51.0	5.0	8.0	3.272784426	69	13.0	601.18	628.00	0.00	175.84	351.68	383.04	376.21	13.85
1999-03-10 14:00:00	10.03.1999	14:00	6:53	18:26	693.0	690.0	607.3	170.0	0.0	170.0	349.8	378.0	12.9	11.0	8.7	4.0	31.2	10.4	69.0	14.0	29.23	10.43	10.03.1999	14:00	11.0	66.0	4.0	8.0	2.618227541	69	14.0	515.90	550.72	0.00	154.20	349.76	375.75	368.64	12.43
1999-03-10 15:00:00	10.03.1999	15:00	6:53	18:26	693.0	690.0	513.8	143.9	0.0	143.9	349.1	375.1	12.3	10.4	9.3	3.0	27.9	11.7	69.0	15.0	24.84	11.71	10.03.1999	15:00	10.4	74.0	3.0	8.0	1.963670656	69	15.0	383.44	427.99	0.00	119.84	349.10	372.08	365.65	11.70
1999-03-10 16:00:00	10.03.1999	16:00	6:53	18:26	693.0	690.0	377.5	105.7	0.0	105.7	346.9	368.0	10.9	9.8	9.6	4.0	22.6	6.8	69.0	16.0	18.55	6.79	10.03.1999	16:00	9.8	79.0	4.0	8.0	2.618227541	69	16.0	220.49	268.85	0.00	75.28	346.89	365.51	362.60	10.39
1999-03-10 17:00:00	10.03.1999	17:00	6:53	18:26	693.0	690.0	208.8	58.5	0.0	58.5	344.5	362.6	9.8	9.2	9.8	3.0	15.9	6.8	69.0	17.0	11.06	6.80	10.03.1999	17:00	9.2	84.0	3.0	8.0	1.963670656	69	17.0	63.48	88.06	0.00	24.66	344.54	359.78	359.57	9.24
1999-03-10 18:00:00	10.03.1999	18:00	6:53	18:26	693.0	690.0	15.3	4.3	0.0	4.3	346.8	359.6	9.2	9.4	10.3	2.0	8.4	7.2	69.0	18.0	7.76	7.16	10.03.1999	18:00	9.4	87.0	2.0	8.0	1.309113771	69	18.0	-0.00	0.00	0.00	0.00	346.83	359.26	360.65	9.11
1999-03-10 19:00:00	10.03.1999	19:00	6:53	18:26	693.0	690.0	0.0	0.0	0.0	0.0	344.8	358.2	8.9	9.1	10.1	4.0	7.4	1.1	69.0	19.0	7.45	1.05	10.03.1999	19:00	9.1	87.0	4.0	8.0	2.618227541	69	19.0	-0.00	0.00	0.00	0.00	344.83	358.15	359.10	8.91
1999-03-10 20:00:00	10.03.1999	20:00	6:53	18:26	693.0	690.0	0.0	0.0	0.0	0.0	343.3	355.2	8.3	8.7	10.2	1.0	7.0	8.8	69.0	20.0	7.01	8.74	10.03.1999	20:00	8.7	91.0	1.0	8.0	0.654556885	69	20.0	-0.00	0.00	0.00	0.00	343.35	355.23	357.09	8.31
1999-03-10 21:00:00	10.03.1999	21:00	6:53	18:26	693.0	690.0	0.0	0.0	0.0	0.0	343.6	355.8	8.4	8.7	10.3	2.0	7.1	6.2	69.0	21.0	7.09	6.24	10.03.1999	21:00	8.7	92.0	2.0	8.0	1.309113771	69	21.0	-0.00	0.00	0.00	0.00	343.63	355.75	357.10	8.42
1999-03-10 22:00:00	10.03.1999	22:00	6:53	18:26	693.0	690.0	0.0	0.0	0.0	0.0	337.4	351.4	7.6	7.9	9.5	2.0	6.0	5.2	69.0	22.0	6.02	5.15	10.03.1999	22:00	7.9	89.0	2.0	8.0	1.309113771	69	22.0	-0.00	0.00	0.00	0.00	337.41	351.41	352.95	7.58
1999-03-10 23:00:00	10.03.1999	23:00	6:53	18:26	693.0	690.0	0.0	0.0	0.0	0.0	335.7	349.9	7.3	7.6	9.4	2.0	5.7	4.8	69.0	23.0	5.69	4.83	10.03.1999	23:00	7.6	90.0	2.0	8.0	1.309113771	69	23.0	-0.00	0.00	0.00	0.00	335.71	349.87	351.43	7.27
1999-03-11 00:00:00	11.03.1999	00:00	6:51	18:28	697.0	693.0	0.0	0.0	0.0	0.0	333.7	347.7	6.8	7.3	9.2	1.0	5.3	7.1	70.0	0.0	5.27	7.14	11.03.1999	00:00	7.3	90.0	1.0	8.0	0.654556885	70	0.0	-0.00	0.00	0.00	0.00	333.69	347.74	349.90	6.84
1999-03-11 01:00:00	11.03.1999	01:00	6:51	18:28	697.0	693.0	0.0	0.0	0.0	0.0	332.4	347.7	6.8	7.2	8.9	2.0	5.1	4.3	70.0	1.0	5.13	4.23	11.03.1999	01:00	7.2	88.0	2.0	8.0	1.309113771	70	1.0	-0.00	0.00	0.00	0.00	332.36	347.68	349.36	6.85
1999-03-11 02:00:00	11.03.1999	02:00	6:51	18:28	697.0	693.0	0.0	0.0	0.0	0.0	331.3	346.7	6.6	7.0	8.9	2.0	4.9	4.0	70.0	2.0	4.92	4.03	11.03.1999	02:00	7.0	89.0	2.0	8.0	1.309113771	70	2.0	-0.00	0.00	0.00	0.00	331.35	346.69	348.36	6.65
1999-03-11 03:00:00	11.03.1999	03:00	6:51	18:28	697.0	693.0	0.0	0.0	0.0	0.0	328.3	344.1	6.1	6.5	8.7	2.0	4.3	3.5	70.0	3.0	4.35	3.44	11.03.1999	03:00	6.5	90.0	2.0	8.0	1.309113771	70	3.0	-0.00	0.00	0.00	0.00	328.30	344.13	345.85	6.13
1999-03-11 04:00:00	11.03.1999	04:00	6:51	18:28	697.0	693.0	0.0	0.0	0.0	0.0	328.0	343.7	6.0	6.4	8.7	2.0	4.3	3.4	70.0	4.0	4.26	3.37	11.03.1999	04:00	6.4	91.0	2.0	8.0	1.309113771	70	4.0	-0.00	0.00	0.00	0.00	327.96	343.66	345.36	6.04
1999-03-11 05:00:00	11.03.1999	05:00	6:51	18:28	697.0	693.0	0.0	0.0	0.0	0.0	325.9	341.7	5.6	6.0	8.7	2.0	3.8	2.9	70.0	5.0	3.85	2.92	11.03.1999	05:00	6.0	93.0	2.0	8.0	1.309113771	70	5.0	-0.00	0.00	0.00	0.00	325.91	341.67	343.38	5.64
1999-03-11 10:00:00	11.03.1999	10:00	6:51	18:28	697.0	693.0	57.3	8.0	0.0	8.0	325.9	341.9	5.7	5.9	8.8	2.0	5.1	3.3	70.0	10.0	5.67	3.35	11.03.1999	10:00	5.9	95.0	2.0	8.0	1.309113771	70	10.0	1.04	86.33	0.00	12.09	325.86	342.07	342.91	5.72
1999-03-11 11:00:00	11.03.1999	11:00	6:51	18:28	697.0	693.0	433.8	67.8	0.0	67.8	317.2	351.2	7.8	7.2	9.3	2.0	13.6	7.4	70.0	11.0	14.33	7.45	11.03.1999	11:00	7.2	92.0	2.0	7.0	1.309113771	70	11.0	230.66	476.53	0.00	73.74	317.21	350.95	348.60	7.69
1999-03-11 12:00:00	11.03.1999	12:00	6:51	18:28	697.0	693.0	648.4	181.5	0.0	181.5	339.1	371.2	11.6	8.5	9.1	2.0	31.1	14.5	70.0	12.0	31.36	14.51	11.03.1999	12:00	8.5	82.0	2.0	8.0	1.309113771	70	12.0	635.40	659.76	0.00	184.73	339.11	369.24	355.91	11.23
1999-03-11 13:00:00	11.03.1999	13:00	6:51	18:28	697.0	693.0	656.6	183.9	0.0	183.9	342.8	375.1	12.4	9.2	9.2	2.0	32.0	15.2	70.0	13.0	31.05	15.23	11.03.1999	13:00	9.2	79.0	2.0	8.0	1.309113771	70	13.0	606.04	633.38	0.00	177.35	342.79	372.28	359.48	11.80
1999-03-11 14:00:00	11.03.1999	14:00	6:51	18:28	697.0	693.0	612.3	171.5	0.0	171.5	346.6	376.7	12.6	9.7	9.6	2.0	31.0	15.3	70.0	14.0	28.95	15.26	11.03.1999	14:00	9.7	80.0	2.0	8.0	1.309113771	70	14.0	520.75	556.10	0.00	155.71	346.56	373.27	362.10	11.96
1999-03-11 15:00:00	11.03.1999	15:00	6:51	18:28	697.0	693.0	518.6	191.9	60.0	131.9	334.9	386.3	14.7	10.7	9.9	1.0	28.2	17.4	70.0	15.0	24.94	17.37	11.03.1999	15:00	10.7	77.0	1.0	7.0	0.654556885	70	15.0	388.24	433.37	48.53	160.35	334.95	379.51	366.42	13.32
1999-03-11 16:00:00	11.03.1999	16:00	6:51	18:28	697.0	693.0	382.2	141.4	41.8	99.6	335.6	376.8	12.8	10.8	10.0	2.0	23.1	13.2	70.0	16.0	18.91	13.20	11.03.1999	16:00	10.8	77.0	2.0	7.0	1.309113771	70	16.0	225.06	274.22	28.13	101.46	335.59	371.71	366.95	11.76
1999-03-11 17:00:00	11.03.1999	17:00	6:51	18:28	697.0	693.0	213.4	117.3	62.6	54.7	308.2	369.8	11.7	10.4	9.7	1.0	15.2	12.5	70.0	17.0	8.93	12.53	11.03.1999	17:00	10.4	77.0	1.0	5.0	0.654556885	70	17.0	66.97	93.19	25.11	51.26	308.24	360.93	363.61	9.85
1999-03-11 18:00:00	11.03.1999	18:00	6:51	18:28	697.0	693.0	33.2	18.2	9.0	9.3	304.4	355.4	8.8	9.6	9.6	2.0	4.8	5.8	70.0	18.0	2.88	5.84	11.03.1999	18:00	9.6	80.0	2.0	5.0	1.309113771	70	18.0	-0.00	0.00	0.00	0.00	304.39	353.96	359.50	8.46
1999-03-11 19:00:00	11.03.1999	19:00	6:51	18:28	697.0	693.0	0.0	0.0	0.0	0.0	287.3	345.3	6.8	8.7	9.6	1.0	0.1	6.1	70.0	19.0	0.15	6.05	11.03.1999	19:00	8.7	85.0	1.0	3.0	0.654556885	70	19.0	-0.00	0.00	0.00	0.00	287.34	345.29	354.29	6.82
1999-03-11 20:00:00	11.03.1999	20:00	6:51	18:28	697.0	693.0	0.0	0.0	0.0	0.0	280.4	340.8	5.9	7.9	9.4	1.0	-1.1	5.1	70.0	20.0	-1.09	5.12	11.03.1999	20:00	7.9	88.0	1.0	2.0	0.654556885	70	20.0	-0.00	0.00	0.00	0.00	280.41	340.81	350.10	5.94
1999-03-11 21:00:00	11.03.1999	21:00	6:51	18:28	697.0	693.0	0.0	0.0	0.0	0.0	276.1	337.6	5.3	7.3	9.2	1.0	-1.9	4.4	70.0	21.0	-1.92	4.44	11.03.1999	21:00	7.3	90.0	1.0	1.0	0.654556885	70	21.0	-0.00	0.00	0.00	0.00	276.10	337.62	347.02	5.30
1999-03-11 22:00:00	11.03.1999	22:00	6:51	18:28	697.0	693.0	0.0	0.0	0.0	0.0	271.6	334.0	4.6	6.6	8.6	1.0	-2.8	3.6	70.0	22.0	-2.81	3.59	11.03.1999	22:00	6.6	88.0	1.0	1.0	0.654556885	70	22.0	-0.00	0.00	0.00	0.00	271.64	334.02	343.49	4.57
1999-03-11 23:00:00	11.03.1999	23:00	6:51	18:28	697.0	693.0	0.0	0.0	0.0	0.0	270.0	332.1	4.2	6.2	8.5	1.0	-3.2	3.2	70.0	23.0	-3.21	3.19	11.03.1999	23:00	6.2	90.0	1.0	1.0	0.654556885	70	23.0	-0.00	0.00	0.00	0.00	269.96	332.13	341.52	4.18
1999-03-12 00:00:00	12.03.1999	00:00	6:49	18:29	700.0	695.0	0.0	0.0	0.0	0.0	267.7	332.6	4.3	5.8	8.3	2.0	-3.4	0.1	71.0	0.0	-3.41	0.08	12.03.1999	00:00	5.8	90.0	2.0	1.0	1.309113771	71	0.0	-0.00	0.00	0.00	0.00	267.72	332.58	339.53	4.30
1999-03-12 01:00:00	12.03.1999	01:00	6:49	18:29	700.0	695.0	0.0	0.0	0.0	0.0	272.2	333.6	4.5	5.9	8.2	2.0	-2.8	0.3	71.0	1.0	-2.79	0.34	12.03.1999	01:00	5.9	88.0	2.0	3.0	1.309113771	71	1.0	-0.00	0.00	0.00	0.00	272.23	333.64	340.23	4.48
1999-03-12 02:00:00	12.03.1999	02:00	6:49	18:29	700.0	695.0	0.0	0.0	0.0	0.0	266.1	327.9	3.3	5.3	7.9	1.0	-4.1	2.2	71.0	2.0	-4.13	2.21	12.03.1999	02:00	5.3	89.0	1.0	2.0	0.654556885	71	2.0	-0.00	0.00	0.00	0.00	266.05	327.87	337.12	3.29
1999-03-12 03:00:00	12.03.1999	03:00	6:49	18:29	700.0	695.0	0.0	0.0	0.0	0.0	270.8	332.2	4.2	5.6	8.1	2.0	-3.1	0.0	71.0	3.0	-3.11	0.00	12.03.1999	03:00	5.6	89.0	2.0	3.0	1.309113771	71	3.0	-0.00	0.00	0.00	0.00	270.81	332.19	338.75	4.18
1999-03-12 04:00:00	12.03.1999	04:00	6:49	18:29	700.0	695.0	0.0	0.0	0.0	0.0	268.0	327.0	3.1	5.0	7.9	1.0	-4.0	2.1	71.0	4.0	-4.01	2.07	12.03.1999	04:00	5.0	91.0	1.0	3.0	0.654556885	71	4.0	-0.00	0.00	0.00	0.00	267.97	327.01	335.82	3.08
1999-03-12 05:00:00	12.03.1999	05:00	6:49	18:29	700.0	695.0	0.0	0.0	0.0	0.0	267.1	328.4	3.4	4.8	7.9	2.0	-4.0	-0.9	71.0	5.0	-3.96	-0.91	12.03.1999	05:00	4.8	92.0	2.0	3.0	1.309113771	71	5.0	-0.00	0.00	0.00	0.00	267.12	328.36	334.85	3.39
1999-03-12 06:00:00	12.03.1999	06:00	6:49	18:29	700.0	695.0	0.0	0.0	0.0	0.0	264.5	324.1	2.5	4.4	7.6	1.0	-4.7	1.4	71.0	6.0	-4.74	1.40	12.03.1999	06:00	4.4	91.0	1.0	3.0	0.654556885	71	6.0	-0.00	0.00	0.00	0.00	264.55	324.06	332.88	2.47
1999-03-12 07:00:00	12.03.1999	07:00	6:49	18:29	700.0	695.0	0.0	0.0	0.0	0.0	262.7	324.5	2.6	4.6	7.7	1.0	-4.9	1.5	71.0	7.0	-2.61	1.46	12.03.1999	07:00	4.6	91.0	1.0	2.0	0.654556885	71	7.0	11.24	42.58	0.00	13.24	262.68	325.71	333.70	2.85
1999-03-12 08:00:00	12.03.1999	08:00	6:49	18:29	700.0	695.0	91.2	29.8	0.0	29.8	270.2	335.3	4.9	6.2	8.6	1.0	1.8	5.1	71.0	8.0	5.72	5.08	12.03.1999	08:00	6.2	91.0	1.0	1.0	0.654556885	71	8.0	76.11	192.59	0.00	54.33	270.24	337.15	341.53	5.26
1999-03-12 09:00:00	12.03.1999	09:00	6:49	18:29	700.0	695.0	338.4	277.5	216.4	61.1	279.4	375.5	13.1	8.2	8.6	1.0	19.7	12.8	71.0	9.0	22.98	12.85	12.03.1999	09:00	8.2	79.0	1.0	2.0	0.654556885	71	9.0	393.00	438.72	294.75	359.75	279.45	380.40	351.49	14.04
1999-03-12 10:00:00	12.03.1999	10:00	6:49	18:29	700.0	695.0	486.1	311.1	221.9	89.3	294.6	380.8	14.0	9.5	9.0	2.0	24.6	12.8	71.0	10.0	26.47	12.75	12.03.1999	10:00	9.5	76.0	2.0	4.0	1.309113771	71	10.0	525.56	561.44	262.78	359.32	294.59	381.15	358.53	14.04
1999-03-12 11:00:00	12.03.1999	11:00	6:49	18:29	700.0	695.0	593.9	433.5	350.8	82.8	294.1	409.1	19.4	10.4	9.5	1.0	29.6	17.6	71.0	11.0	29.97	17.64	12.03.1999	11:00	10.4	75.0	1.0	3.0	0.654556885	71	11.0	610.86	638.72	381.79	466.26	294.06	405.60	362.90	18.72
1999-03-12 12:00:00	12.03.1999	12:00	6:49	18:29	700.0	695.0	653.9	241.9	78.5	163.5	347.1	405.6	18.2	13.0	10.3	1.0	34.6	20.6	71.0	12.0	34.55	20.63	12.03.1999	12:00	13.0	69.0	1.0	7.0	0.654556885	71	12.0	640.22	665.09	80.03	246.08	347.05	401.98	378.50	17.54
1999-03-12 13:00:00	12.03.1999	13:00	6:49	18:29	700.0	695.0	661.9	304.5	159.2	145.3	338.6	417.8	20.6	14.2	10.5	1.0	35.0	21.3	71.0	13.0	33.88	21.30	12.03.1999	13:00	14.2	65.0	1.0	6.0	0.654556885	71	13.0	610.86	638.72	152.71	293.81	338.61	411.23	384.17	19.35
1999-03-12 14:00:00	12.03.1999	14:00	6:49	18:29	700.0	695.0	617.4	284.0	146.8	137.2	346.3	422.9	21.4	15.6	11.0	1.0	34.9	21.9	71.0	14.0	32.80	21.96	12.03.1999	14:00	15.6	62.0	1.0	6.0	0.654556885	71	14.0	525.56	561.44	131.39	258.26	346.31	414.83	391.77	19.95
1999-03-12 15:00:00	12.03.1999	15:00	6:49	18:29	700.0	695.0	523.5	193.7	60.5	133.2	361.9	414.6	19.8	15.8	10.8	1.0	32.7	21.3	71.0	15.0	29.59	21.30	12.03.1999	15:00	15.8	60.0	1.0	7.0	0.654556885	71	15.0	393.00	438.72	49.13	162.33	361.92	407.47	393.59	18.44
1999-03-12 16:00:00	12.03.1999	16:00	6:49	18:29	700.0	695.0	386.9	212.8	126.9	85.9	335.5	411.1	19.4	15.7	11.2	1.0	27.2	19.5	71.0	16.0	22.82	19.53	12.03.1999	16:00	15.7	63.0	1.0	5.0	0.654556885	71	16.0	229.62	279.57	86.11	153.76	335.52	400.41	391.75	17.35
1999-03-12 17:00:00	12.03.1999	17:00	6:49	18:29	700.0	695.0	217.9	139.4	85.3	54.2	325.4	397.6	16.9	15.4	11.2	1.0	20.0	17.0	71.0	17.0	13.69	16.97	12.03.1999	17:00	15.4	64.0	1.0	4.0	0.654556885	71	17.0	70.50	98.34	35.25	62.94	325.35	386.77	389.68	14.84
1999-03-12 18:00:00	12.03.1999	18:00	6:49	18:29	700.0	695.0	37.0	27.0	16.5	10.5	315.2	377.3	13.1	14.4	11.3	1.0	8.6	12.5	71.0	18.0	6.09	12.53	12.03.1999	18:00	14.4	69.0	1.0	3.0	0.654556885	71	18.0	-0.00	0.00	0.00	0.00	315.20	374.28	384.02	12.48
1999-03-12 19:00:00	12.03.1999	19:00	6:49	18:29	700.0	695.0	0.0	0.0	0.0	0.0	316.5	373.4	12.3	13.3	11.4	3.0	6.1	6.7	71.0	19.0	6.12	6.73	12.03.1999	19:00	13.3	75.0	3.0	4.0	1.963670656	71	19.0	-0.00	0.00	0.00	0.00	316.46	373.35	378.48	12.28
1999-03-12 20:00:00	12.03.1999	20:00	6:49	18:29	700.0	695.0	0.0	0.0	0.0	0.0	298.9	377.4	13.3	14.4	7.0	4.0	4.7	4.0	71.0	20.0	4.74	4.00	12.03.1999	20:00	14.4	43.0	4.0	2.0	2.618227541	71	20.0	-0.00	0.00	0.00	0.00	298.92	377.37	383.21	13.25
1999-03-12 21:00:00	12.03.1999	21:00	6:49	18:29	700.0	695.0	0.0	0.0	0.0	0.0	292.7	368.5	11.5	13.3	7.0	2.0	3.2	7.1	71.0	21.0	3.18	7.14	12.03.1999	21:00	13.3	46.0	2.0	1.0	1.309113771	71	21.0	-0.00	0.00	0.00	0.00	292.66	368.50	377.30	11.55
1999-03-12 22:00:00	12.03.1999	22:00	6:49	18:29	700.0	695.0	0.0	0.0	0.0	0.0	284.9	357.2	9.3	11.0	7.5	2.0	1.2	5.0	71.0	22.0	1.17	5.02	12.03.1999	22:00	11.0	57.0	2.0	0.0	1.309113771	71	22.0	-0.00	0.00	0.00	0.00	284.95	357.22	365.40	9.33
1999-03-12 23:00:00	12.03.1999	23:00	6:49	18:29	700.0	695.0	0.0	0.0	0.0	0.0	280.8	353.6	8.6	10.3	7.1	2.0	0.3	4.2	71.0	23.0	0.33	4.15	12.03.1999	23:00	10.3	57.0	2.0	0.0	1.309113771	71	23.0	-0.00	0.00	0.00	0.00	280.77	353.57	361.74	8.62
1999-03-13 00:00:00	13.03.1999	00:00	6:47	18:31	704.0	699.0	0.0	0.0	0.0	0.0	280.2	356.3	9.2	10.3	7.0	4.0	0.6	-0.9	72.0	0.0	0.57	-0.93	13.03.1999	00:00	10.3	56.0	4.0	0.0	2.618227541	72	0.0	-0.00	0.00	0.00	0.00	280.23	356.29	361.72	9.19
1999-03-13 01:00:00	13.03.1999	01:00	6:47	18:31	704.0	699.0	0.0	0.0	0.0	0.0	297.7	357.4	9.2	10.1	7.0	4.0	2.5	-0.4	72.0	1.0	2.54	-0.47	13.03.1999	01:00	10.1	57.0	4.0	5.0	2.618227541	72	1.0	-0.00	0.00	0.00	0.00	297.70	357.36	361.61	9.23
1999-03-13 02:00:00	13.03.1999	02:00	6:47	18:31	704.0	699.0	0.0	0.0	0.0	0.0	277.2	346.4	7.2	9.4	6.7	1.0	-0.8	5.5	72.0	2.0	-0.84	5.50	13.03.1999	02:00	9.4	57.0	1.0	2.0	0.654556885	72	2.0	-0.00	0.00	0.00	0.00	277.21	346.37	357.17	7.15
1999-03-13 03:00:00	13.03.1999	03:00	6:47	18:31	704.0	699.0	0.0	0.0	0.0	0.0	273.5	346.8	7.3	8.6	6.9	3.0	-1.2	-0.3	72.0	3.0	-1.19	-0.33	13.03.1999	03:00	8.6	62.0	3.0	1.0	1.963670656	72	3.0	-0.00	0.00	0.00	0.00	273.51	346.83	353.12	7.29
1999-03-13 04:00:00	13.03.1999	04:00	6:47	18:31	704.0	699.0	0.0	0.0	0.0	0.0	269.2	336.8	5.2	7.4	7.0	1.0	-2.8	3.7	72.0	4.0	-2.77	3.71	13.03.1999	04:00	7.4	68.0	1.0	1.0	0.654556885	72	4.0	-0.00	0.00	0.00	0.00	269.20	336.82	347.15	5.20
1999-03-13 05:00:00	13.03.1999	05:00	6:47	18:31	704.0	699.0	0.0	0.0	0.0	0.0	268.3	337.3	5.3	6.9	7.3	2.0	-2.8	0.8	72.0	5.0	-2.82	0.82	13.03.1999	05:00	6.9	73.0	2.0	1.0	1.309113771	72	5.0	-0.00	0.00	0.00	0.00	268.34	337.27	344.74	5.31
1999-03-13 06:00:00	13.03.1999	06:00	6:47	18:31	704.0	699.0	0.0	0.0	0.0	0.0	267.6	333.7	4.5	6.7	7.3	1.0	-3.3	3.2	72.0	6.0	-3.30	3.19	13.03.1999	06:00	6.7	74.0	1.0	1.0	0.654556885	72	6.0	-0.00	0.00	0.00	0.00	267.57	333.72	343.75	4.55
1999-03-13 07:00:00	13.03.1999	07:00	6:47	18:31	704.0	699.0	2.5	2.2	3.2	-1.0	266.7	332.2	4.2	6.3	7.4	1.0	-3.6	2.9	72.0	7.0	4.95	2.87	13.03.1999	07:00	6.3	78.0	1.0	1.0	0.654556885	72	7.0	74.07	103.50	64.81	94.18	266.74	340.61	341.83	6.04
1999-03-13 08:00:00	13.03.1999	08:00	6:47	18:31	704.0	699.0	168.7	153.5	109.9	43.5	279.9	362.5	10.5	8.9	8.3	1.0	12.3	10.4	72.0	8.0	18.22	10.40	13.03.1999	08:00	8.9	73.0	1.0	1.0	0.654556885	72	8.0	234.15	284.90	204.88	259.26	279.89	371.93	354.88	12.36
1999-03-13 09:00:00	13.03.1999	09:00	6:47	18:31	704.0	699.0	344.5	313.5	257.2	56.3	289.9	388.4	15.5	11.3	8.4	2.0	22.5	12.9	72.0	9.0	25.55	12.91	13.03.1999	09:00	11.3	63.0	2.0	1.0	1.309113771	72	9.0	397.73	444.05	348.01	404.09	289.90	392.40	367.13	16.26
1999-03-13 10:00:00	13.03.1999	10:00	6:47	18:31	704.0	699.0	492.1	447.8	393.0	54.8	298.8	414.3	20.3	13.6	8.2	2.0	29.1	16.5	72.0	10.0	30.32	16.45	13.03.1999	10:00	13.6	53.0	2.0	1.0	1.309113771	72	10.0	530.32	566.76	464.03	515.75	298.77	414.62	379.12	20.35
1999-03-13 11:00:00	13.03.1999	11:00	6:47	18:31	704.0	699.0	599.6	545.6	495.6	50.0	304.4	447.5	26.2	14.8	8.4	1.0	33.8	20.8	72.0	11.0	33.75	20.78	13.03.1999	11:00	14.8	50.0	1.0	1.0	0.654556885	72	11.0	615.62	644.02	538.67	586.06	304.37	442.73	385.54	25.33
1999-03-13 12:00:00	13.03.1999	12:00	6:47	18:31	704.0	699.0	659.3	422.0	316.3	105.6	326.1	432.2	23.3	16.9	8.8	2.0	35.0	20.4	72.0	12.0	34.71	20.35	13.03.1999	12:00	16.9	46.0	2.0	4.0	1.309113771	72	12.0	644.97	670.39	322.49	429.05	326.11	427.20	397.55	22.38
1999-03-13 13:00:00	13.03.1999	13:00	6:47	18:31	704.0	699.0	667.1	366.9	240.5	126.4	347.1	442.2	24.9	19.4	9.0	2.0	37.5	22.6	72.0	13.0	36.52	22.57	13.03.1999	13:00	19.4	40.0	2.0	5.0	1.309113771	72	13.0	615.62	644.02	230.86	354.21	347.05	436.04	411.91	23.77
1999-03-13 14:00:00	13.03.1999	14:00	6:47	18:31	704.0	699.0	622.4	230.3	73.9	156.3	370.3	439.4	24.2	19.7	7.6	1.0	37.9	24.2	72.0	14.0	35.92	24.23	13.03.1999	14:00	19.7	33.0	1.0	7.0	0.654556885	72	14.0	530.32	566.76	66.29	209.70	370.27	432.67	414.69	22.97
1999-03-13 15:00:00	13.03.1999	15:00	6:47	18:31	704.0	699.0	528.3	195.5	61.0	134.4	375.7	431.8	22.8	20.0	8.4	2.0	35.2	22.1	72.0	15.0	32.31	22.14	13.03.1999	15:00	20.0	36.0	2.0	7.0	1.309113771	72	15.0	397.73	444.05	49.72	164.30	375.68	426.29	416.59	21.77
1999-03-13 16:00:00	13.03.1999	16:00	6:47	18:31	704.0	699.0	391.5	144.8	42.8	102.0	370.3	422.6	21.1	19.4	7.9	2.0	30.0	20.1	72.0	16.0	26.12	20.10	13.03.1999	16:00	19.4	35.0	2.0	7.0	1.309113771	72	16.0	234.15	284.90	29.27	105.41	370.26	417.08	413.07	20.14
1999-03-13 17:00:00	13.03.1999	17:00	6:47	18:31	704.0	699.0	222.4	82.3	21.8	60.5	372.2	411.2	19.0	18.3	9.9	2.0	23.7	17.7	72.0	17.0	18.86	17.74	13.03.1999	17:00	18.3	47.0	2.0	7.0	1.309113771	72	17.0	74.07	103.50	9.26	38.29	372.20	406.36	407.26	18.13
1999-03-13 18:00:00	13.03.1999	18:00	6:47	18:31	704.0	699.0	40.8	22.5	10.8	11.6	338.5	391.2	15.6	16.7	10.4	1.0	12.1	14.8	72.0	18.0	9.82	14.77	13.03.1999	18:00	16.7	55.0	1.0	5.0	0.654556885	72	18.0	-0.00	0.00	0.00	0.00	338.47	388.63	397.11	15.07
1999-03-13 19:00:00	13.03.1999	19:00	6:47	18:31	704.0	699.0	0.0	0.0	0.0	0.0	326.1	382.9	14.1	14.9	9.0	4.0	8.0	5.9	72.0	19.0	8.04	5.92	13.03.1999	19:00	14.9	53.0	4.0	5.0	2.618227541	72	19.0	-0.00	0.00	0.00	0.00	326.10	382.88	387.14	14.07
1999-03-13 20:00:00	13.03.1999	20:00	6:47	18:31	704.0	699.0	0.0	0.0	0.0	0.0	332.2	379.3	13.3	14.0	8.6	4.0	8.3	5.2	72.0	20.0	8.29	5.16	13.03.1999	20:00	14.0	54.0	4.0	6.0	2.618227541	72	20.0	-0.00	0.00	0.00	0.00	332.19	379.32	382.83	13.31
1999-03-13 21:00:00	13.03.1999	21:00	6:47	18:31	704.0	699.0	0.0	0.0	0.0	0.0	344.4	378.4	13.0	13.5	8.7	4.0	9.4	5.1	72.0	21.0	9.40	5.12	13.03.1999	21:00	13.5	56.0	4.0	7.0	2.618227541	72	21.0	-0.00	0.00	0.00	0.00	344.39	378.38	380.90	13.00
[truncated: 22,814 more rows]
